# Supplementary material for: In Vivo-Matured Oocyte Resists Post-Ovulatory Aging through the Hub Genes DDX18 and DNAJC7 in Pigs
Source: Antioxidants (Basel). 2024 Jul 19;13(7):867. doi: 10.3390/antiox13070867 (PMC11274268; doi:10.3390/antiox13070867)
Supplement: Supplementary file 1 [file antioxidants-13-00867-s001.zip]

Archive with 7 entries (7 files):
- antioxidants-2961772-supplementary.pdf
- Table S1.xls
- Table S2.xls
- Table S3.xlsx
- Table S4.xls
- Table S5.xls
- Table S6.xls
