# Supplementary material for: In Vivo-Matured Oocyte Resists Post-Ovulatory Aging through the Hub Genes DDX18 and DNAJC7 in Pigs
Source: Antioxidants (Basel). 2024 Jul 19;13(7):867. doi: 10.3390/antiox13070867 (PMC11274268; doi:10.3390/antiox13070867)
Supplement: Supplementary file 1 [file antioxidants-13-00867-s001.zip › Table S1.xls]

## Sheet: Results
Block Type	Fast 96-Well Block (0.1mL)
Calibration Background is expired	No
Calibration Background performed on	05-10-2021
Calibration Normalization FAM-ROX is expired	No
Calibration Normalization FAM-ROX performed on	05-10-2021
Calibration Normalization VIC-ROX is expired	No
Calibration Normalization VIC-ROX performed on	05-10-2021
Calibration Pure Dye FAM is expired	No
Calibration Pure Dye FAM performed on	05-10-2021
Calibration Pure Dye NED is expired	No
Calibration Pure Dye NED performed on	05-10-2021
Calibration Pure Dye ROX is expired	No
Calibration Pure Dye ROX performed on	05-10-2021
Calibration Pure Dye SYBR is expired	No
Calibration Pure Dye SYBR performed on	05-10-2021
Calibration Pure Dye TAMRA is expired	No
Calibration Pure Dye TAMRA performed on	05-10-2021
Calibration Pure Dye VIC is expired	No
Calibration Pure Dye VIC performed on	05-10-2021
Calibration ROI is expired	No
Calibration ROI performed on	05-10-2021
Calibration Uniformity is expired	No
Calibration Uniformity performed on	05-10-2021
Chemistry	SYBR_GREEN
Date Created	2024-03-21 14:35:33 PM KST
Experiment Barcode
Experiment Comment
Experiment File Name	D:\Users\INSTR-ADMIN\Desktop\DATA\ZCL\2024-03-21 143533.eds
Experiment Name	2024-03-21 143533																cDNA Dilution factor	0.001	0.01	0.1	1	10
Experiment Run End Time	2010-01-01 11:06:27 AM KST											E=(10^(-1/k))-1	0.957216				lg(cDNA Dilution factor)	-3	-2	-1	0	1
Experiment Type	Comparative Cт (ΔΔCт)																Cq	26.7389	23.0805	19.5037	15.8761	13.2972
Instrument Name	278860241																	26.7717	23.1252	19.4994	15.9842	13.2225
Instrument Serial Number	278860241																	26.9568	23.2295	19.511	15.9719	13.3153
Instrument Type	QuantStudio(TM) 6 Flex System																Mean Cq	26.8225	23.145	19.5047	15.9441	13.2783
Passive Reference
Quantification Cycle Method	Ct
Signal Smoothing On	true
Stage/ Cycle where Analysis is performed	Stage 2, Step 2
User Name
Well	Well Position	Omit	Sample Name	Target Name	Task	Reporter	Quencher	Quantity	Quantity Mean	Quantity SD	RQ	RQ Min	RQ Max	CT	Ct Mean	Ct SD	Delta Ct	Delta Ct Mean	Delta Ct SE	Delta Delta Ct	Automatic Ct Threshold	Tm1	Ct Threshold	Tm2	Automatic Baseline	Tm3	Baseline Start	Baseline End	Comments
4	A4	FALSE	10	18s	UNKNOWN	SYBR	None							13.2972	13.2783	0.049208					TRUE	88.1431	352329		TRUE		1	40
5	A5	FALSE	0.1	18s	UNKNOWN	SYBR	None							19.5037	19.5047	0.00589416					TRUE	86.9733	352329		TRUE		1	40
16	B4	FALSE	10	18s	UNKNOWN	SYBR	None							13.2225	13.2783	0.049208					TRUE	88.1431	352329		TRUE		1	40
17	B5	FALSE	0.01	18s	UNKNOWN	SYBR	None							23.0805	23.145	0.0764738					TRUE	86.8758	352329		TRUE		1	40
28	C4	FALSE	10	18s	UNKNOWN	SYBR	None							13.3153	13.2783	0.049208					TRUE	88.0456	352329		TRUE		1	40
29	C5	FALSE	0.01	18s	UNKNOWN	SYBR	None							23.1252	23.145	0.0764738					TRUE	86.7783	352329		TRUE		1	40
40	D4	FALSE	1	18s	UNKNOWN	SYBR	None							15.8761	15.9441	0.05919					TRUE	87.0708	352329		TRUE		1	40
41	D5	FALSE	0.01	18s	UNKNOWN	SYBR	None							23.2295	23.145	0.0764738					TRUE	86.7783	352329		TRUE		1	40
52	E4	FALSE	1	18s	UNKNOWN	SYBR	None							15.9842	15.9441	0.05919					TRUE	86.9733	352329		TRUE		1	40
53	E5	FALSE	0.001	18s	UNKNOWN	SYBR	None							26.7389	26.8225	0.117502					TRUE	86.6808	352329		TRUE		1	40
64	F4	FALSE	1	18s	UNKNOWN	SYBR	None							15.9719	15.9441	0.05919					TRUE	86.7783	352329		TRUE		1	40
65	F5	FALSE	0.001	18s	UNKNOWN	SYBR	None							26.7717	26.8225	0.117502					TRUE	86.4859	352329		TRUE		1	40
76	G4	FALSE	0.1	18s	UNKNOWN	SYBR	None							19.4994	19.5047	0.00589416					TRUE	86.4859	352329		TRUE		1	40
77	G5	FALSE	0.001	18s	UNKNOWN	SYBR	None							26.9568	26.8225	0.117502					TRUE	86.4859	352329		TRUE		1	40
88	H4	FALSE	0.1	18s	UNKNOWN	SYBR	None							19.511	19.5047	0.00589416					TRUE	86.5834	352329		TRUE		1	40
Analysis Type	Singleplex
Endogenous Control	18s
RQ Min/Max Confidence Level	95.0
Reference Sample	10
