# Supplementary material for: In Vivo-Matured Oocyte Resists Post-Ovulatory Aging through the Hub Genes DDX18 and DNAJC7 in Pigs
Source: Antioxidants (Basel). 2024 Jul 19;13(7):867. doi: 10.3390/antiox13070867 (PMC11274268; doi:10.3390/antiox13070867)
Supplement: Supplementary file 1 [file antioxidants-13-00867-s001.zip › Table S2.xls]

Gene	Symbol	Module	F_vitro-1	F_vitro-2	F_vitro-3	A_vitro-1	A_vitro-2	A_vitro-3	F_vivo-1	F_vivo-2	F_vivo-3	A_vivo-1	A_vivo-2	A_vivo-3
MSTRG.100	--	brown	2.504	1.371	1.486	3.563	3.792	3.536	6.502	7.251	2.086	1.819	1.441	0.975
MSTRG.1001	--	brown	2.444	4.462	3.517	4.540	4.082	2.025	15.764	15.657	3.518	2.833	5.167	3.460
MSTRG.10047	--	tan	1.076	1.228	1.112	2.088	0.558	1.597	0.443	0.552	0.591	1.027	1.327	1.120
MSTRG.10085	--	brown	1.926	1.077	1.628	1.455	1.928	1.870	0.925	1.530	2.230	1.804	1.222	1.803
MSTRG.10088	--	skyblue3	2.060	2.578	1.401	2.193	1.319	2.766	1.925	1.275	0.930	1.001	0.738	1.058
MSTRG.101	--	brown	2.469	1.888	3.197	5.889	5.316	1.355	6.439	9.323	1.165	1.346	2.292	0.951
MSTRG.10106	--	brown	3.030	6.015	3.123	3.940	3.609	4.738	1.695	1.427	3.675	2.740	5.231	4.396
MSTRG.10140	--	brown	0.413	0.461	0.485	0.305	0.190	0.000	3.664	2.388	1.067	0.000	0.000	0.000
MSTRG.10151	--	darkturquoise	0.647	2.067	1.212	0.879	0.714	0.163	1.809	2.483	2.414	0.150	0.319	1.145
MSTRG.10168	--	brown	0.927	0.481	0.197	1.227	1.580	0.319	6.819	7.132	0.472	0.098	0.624	0.149
MSTRG.1021	--	red	23.743	27.457	23.404	22.508	20.236	20.942	32.251	23.797	24.636	17.862	11.548	19.268
MSTRG.10240	--	black	4.445	5.495	4.926	3.351	3.459	4.565	1.659	2.169	1.649	3.376	2.616	3.307
MSTRG.10257	Pol	brown	0.490	0.298	0.306	0.127	0.072	0.082	2.806	1.824	0.366	0.000	0.161	0.029
MSTRG.10264	--	skyblue3	13.079	18.037	18.014	30.986	39.694	22.251	18.521	29.526	37.366	71.676	45.344	60.645
MSTRG.10267	--	brown	8.137	7.225	7.466	7.759	6.213	8.797	12.623	10.561	3.182	6.369	3.723	6.271
MSTRG.10274	--	brown	0.000	0.000	0.780	8.005	10.692	7.750	8.317	8.944	3.972	3.283	4.406	2.456
MSTRG.10276	--	grey60	7.112	5.720	5.795	15.494	9.121	3.462	1.930	2.051	2.630	3.219	1.336	1.780
MSTRG.10283	Pol	grey60	1.874	4.043	2.481	3.973	4.785	3.108	0.407	0.267	0.760	0.118	3.642	0.162
MSTRG.10284	LDOC1	grey60	336.073	349.265	358.515	441.562	368.045	437.825	293.348	226.283	294.831	130.670	264.427	152.764
MSTRG.10286	--	grey60	43.260	75.791	42.281	117.534	91.687	48.806	19.615	11.978	24.656	19.599	36.041	24.046
MSTRG.10298	--	brown	0.336	0.844	0.630	0.261	0.223	0.848	2.688	2.641	0.126	0.000	0.249	0.060
MSTRG.10311	--	brown	0.510	0.613	0.371	1.083	1.079	0.712	3.042	2.332	0.051	0.767	0.731	0.780
MSTRG.10313	--	brown	0.219	0.421	0.367	0.980	0.655	0.040	3.128	1.799	0.796	0.353	0.818	0.991
MSTRG.10343	--	mediumpurple3	1.089	2.109	1.850	4.138	3.850	3.337	1.752	1.649	1.478	3.034	1.169	1.543
MSTRG.10358	--	black	8.720	6.984	6.385	6.936	9.822	8.235	16.379	14.398	14.898	10.510	21.120	11.905
MSTRG.1036	--	grey60	29.076	31.408	29.527	45.623	43.674	43.644	27.135	25.681	12.083	27.783	19.265	28.306
MSTRG.10360	--	darkgrey	34.798	27.133	38.617	50.361	49.696	50.052	44.329	63.502	73.949	31.517	92.624	32.977
MSTRG.10361	--	brown	4.301	3.105	3.502	4.740	3.248	4.117	0.000	0.448	10.532	9.982	6.270	11.732
MSTRG.10373	--	brown	15.373	35.889	23.457	17.967	23.438	4.807	66.657	38.481	38.457	7.900	30.572	17.741
MSTRG.10374	--	darkgrey	2.808	3.938	5.300	12.059	10.844	7.530	9.165	9.188	8.321	5.787	15.259	5.789
MSTRG.10375	--	green	10.543	11.687	10.097	23.477	21.223	11.412	4.738	3.379	6.549	20.403	18.647	23.444
MSTRG.10376	--	brown	3.635	2.341	2.003	2.655	3.961	3.343	9.352	8.840	4.747	3.767	2.952	4.463
MSTRG.10378	--	black	0.000	0.000	0.000	0.162	0.276	0.211	0.584	0.874	1.402	0.484	0.309	2.142
MSTRG.10379	--	purple	1.695	2.609	2.216	1.562	3.239	2.600	0.931	0.936	1.238	1.833	0.348	2.248
MSTRG.10381	--	purple	2.011	2.834	4.281	3.917	2.562	3.104	3.835	4.600	3.937	2.036	7.472	1.475
MSTRG.10389	Pol	red	2.270	2.925	2.232	3.436	2.507	2.922	3.436	3.684	0.948	3.174	8.970	4.117
MSTRG.10403	--	black	2.345	2.037	2.711	6.416	5.185	3.785	3.984	4.497	4.079	4.449	3.397	5.486
MSTRG.1041	--	brown	1.872	3.037	2.702	5.350	6.457	4.911	17.712	14.983	6.275	5.489	6.177	6.193
MSTRG.10414	--	skyblue	2.479	2.728	1.879	5.274	5.250	1.753	4.825	3.430	1.077	0.372	1.449	0.216
MSTRG.10425	--	black	7.821	10.630	12.625	12.020	21.237	21.980	18.140	24.226	24.579	23.084	20.095	14.838
MSTRG.10429	--	brown	0.000	0.000	0.269	0.105	0.000	0.000	5.186	3.969	0.000	0.250	0.000	0.000
MSTRG.10438	--	black	2.365	1.138	1.368	0.415	1.131	3.234	0.626	0.646	0.239	0.231	1.862	0.176
MSTRG.10440	--	skyblue3	56.861	36.335	36.398	11.154	14.638	35.940	19.767	21.400	18.490	8.757	10.192	12.319
MSTRG.10442	Ankrd26	red	8.727	7.235	6.485	11.098	14.245	9.189	11.291	11.322	4.524	8.883	27.098	7.928
MSTRG.10443	--	darkgrey	8.665	6.846	6.885	4.724	7.968	7.220	9.847	12.900	16.195	11.108	20.990	4.307
MSTRG.10451	TMEM258	brown	2.213	2.792	2.758	3.725	2.542	2.485	4.982	4.162	2.215	1.932	0.955	1.565
MSTRG.1046	RPL10	salmon	1.332	0.628	1.374	0.941	1.673	0.381	1.326	1.706	2.187	0.643	0.482	0.728
MSTRG.10461	--	brown	2.461	2.009	2.141	2.693	1.829	1.487	3.574	3.841	1.004	0.892	2.665	1.405
MSTRG.10467	--	darkgrey	6.716	6.630	6.104	6.483	8.731	7.016	7.488	8.306	7.309	9.228	20.759	5.755
MSTRG.10471	--	darkturquoise	0.749	0.854	0.619	0.043	1.214	0.555	2.771	1.844	2.424	0.562	0.000	0.000
MSTRG.10472	--	mediumpurple3	2.457	3.132	2.961	4.977	4.382	4.555	3.175	3.088	3.976	3.098	2.049	3.835
MSTRG.10473	--	purple	2.004	2.192	2.203	2.460	3.472	2.062	4.656	4.209	2.212	3.602	4.941	3.798
MSTRG.10474	--	brown	50.721	51.966	48.524	79.997	95.598	70.605	149.711	161.066	88.480	108.925	29.445	51.593
MSTRG.10475	--	brown	0.197	0.299	0.115	0.413	0.542	0.454	3.108	2.658	0.214	0.304	0.444	0.087
MSTRG.10477	--	brown	0.482	1.211	0.678	0.281	0.638	0.000	2.216	0.926	0.450	0.112	0.595	0.000
MSTRG.10478	--	red	12.463	27.766	21.241	16.236	13.485	8.411	20.511	18.577	25.980	4.272	0.361	1.915
MSTRG.10480	--	darkmagenta	3.507	2.524	3.289	3.065	2.606	6.332	1.819	2.469	0.936	1.594	0.699	0.924
MSTRG.10481	--	brown	1.982	1.699	1.744	2.520	2.524	3.088	4.929	4.670	3.571	2.268	2.261	2.929
MSTRG.1050	EEF1A1	pink	29.453	21.326	23.826	24.300	26.488	36.901	49.442	47.920	47.286	29.358	46.649	31.736
MSTRG.10508	--	purple	9.982	12.819	12.102	20.390	21.863	13.951	22.951	27.384	14.738	19.642	35.698	19.897
MSTRG.10512	--	purple	1.018	1.345	1.130	1.924	2.896	1.216	10.384	4.862	2.950	1.863	12.621	2.465
MSTRG.10513	--	brown	13.631	16.214	10.447	11.035	12.205	6.652	27.352	22.074	15.324	4.420	1.846	4.628
MSTRG.10514	--	brown	2.791	1.727	2.905	3.705	4.018	2.450	8.586	7.581	4.476	2.371	3.084	2.710
MSTRG.10515	--	paleturquoise	14.802	24.386	10.998	33.140	20.167	9.142	26.671	19.904	30.645	24.462	6.508	14.415
MSTRG.10516	--	green	1.068	3.243	1.015	5.872	5.339	3.627	3.709	2.946	0.670	4.499	2.683	5.827
MSTRG.10517	--	paleturquoise	19.270	22.345	24.544	31.900	21.778	14.830	28.856	27.224	40.003	19.579	10.646	16.681
MSTRG.10518	YARS2	darkgrey	2.787	1.601	4.031	4.186	6.960	4.601	6.547	6.643	8.013	5.639	19.169	6.425
MSTRG.1052	RPL29	brown	0.894	2.168	1.091	2.747	1.520	0.141	7.330	12.739	0.278	0.216	0.459	0.033
MSTRG.10522	--	salmon	0.308	0.351	0.144	0.598	0.340	0.311	0.154	0.538	2.903	0.679	0.532	0.191
MSTRG.10525	--	brown	5.435	4.402	4.888	5.615	5.424	4.648	16.799	17.260	5.325	3.323	4.577	3.152
MSTRG.10534	--	green	4.839	3.025	2.461	1.875	0.724	3.011	3.669	3.518	1.291	0.677	0.609	1.597
MSTRG.10539	--	green	1.131	1.049	0.920	1.562	1.543	0.797	0.115	0.134	0.375	1.333	2.174	1.865
MSTRG.10547	--	brown	7.576	13.638	11.359	14.298	10.358	7.596	18.947	16.676	3.862	7.500	6.121	10.083
MSTRG.10548	--	brown	0.518	0.664	1.061	1.004	1.427	0.897	2.133	1.863	0.302	0.525	0.638	0.630
MSTRG.1055	--	brown	0.340	0.129	0.199	0.110	0.813	0.143	3.228	3.907	0.159	0.263	0.280	0.150
MSTRG.10551	--	grey60	0.813	2.026	1.304	1.460	1.892	1.290	1.142	1.208	0.842	0.837	0.519	0.719
MSTRG.10555	--	darkgrey	1.141	1.115	1.145	1.370	1.557	0.890	1.356	1.185	2.027	0.944	2.545	0.384
MSTRG.1056	--	brown	37.216	29.148	29.855	75.682	98.903	77.676	112.446	106.868	16.282	50.502	48.830	50.835
MSTRG.1057	--	brown	28.962	22.686	28.841	58.964	71.383	45.978	69.979	60.087	11.491	33.694	27.845	34.974
MSTRG.10572	--	salmon	1.177	1.996	1.825	1.349	1.984	1.240	1.056	1.539	0.723	0.282	2.895	0.422
MSTRG.10573	--	pink	2.838	3.791	2.494	2.918	3.593	1.729	0.506	0.762	0.479	1.365	0.990	2.875
MSTRG.10586	--	darkturquoise	1.203	2.187	1.531	0.133	1.190	0.330	2.297	0.611	2.259	0.747	1.164	0.849
MSTRG.10591	Pol	green	55.721	39.162	48.054	61.529	61.107	51.235	52.896	59.724	46.452	132.146	119.162	101.708
MSTRG.106	--	black	1.243	2.127	1.768	0.345	0.588	1.120	0.576	0.697	0.166	0.720	0.000	0.550
MSTRG.10601	RPL37	brown	0.125	0.575	0.224	1.315	1.177	0.434	1.784	2.464	0.818	1.051	1.301	1.018
MSTRG.10605	--	skyblue3	0.694	0.348	0.747	0.350	1.010	0.490	0.305	0.895	1.863	2.251	0.479	1.325
MSTRG.10606	--	brown	4.427	6.912	6.123	2.990	3.710	3.542	14.245	10.990	3.912	2.240	1.367	3.609
MSTRG.10607	--	brown	10.245	13.153	11.960	10.564	11.793	7.613	22.228	20.535	17.256	16.081	4.316	8.608
MSTRG.10608	--	red	9.280	11.119	9.027	11.252	11.549	7.086	12.059	11.369	10.135	3.106	1.524	4.439
MSTRG.10611	--	purple	15.063	14.697	15.901	10.504	17.413	21.007	5.333	5.962	16.868	10.320	1.836	8.326
MSTRG.10620	--	brown	6.867	5.019	5.153	5.227	4.126	8.400	16.756	15.603	6.521	4.194	3.955	3.747
MSTRG.10630	--	mediumpurple3	14.581	18.950	14.757	39.129	33.801	16.605	25.918	18.401	14.718	14.694	21.165	15.100
MSTRG.10637	--	brown	17.221	29.917	20.537	51.658	56.708	30.678	72.503	57.466	9.727	21.974	6.136	17.190
MSTRG.10640	--	brown	0.157	0.089	0.184	0.076	0.692	0.099	1.958	3.181	0.000	0.318	0.000	0.069
MSTRG.10643	--	brown	0.477	0.628	0.602	0.143	0.567	0.185	5.135	6.279	0.617	0.341	0.317	0.585
MSTRG.10644	--	brown	2.344	3.744	3.698	5.741	4.948	2.601	9.252	8.208	1.585	2.219	1.401	3.324
MSTRG.10650	--	brown	0.617	0.625	2.167	1.064	1.512	0.173	2.053	1.076	0.511	0.397	0.000	1.091
MSTRG.10658	--	brown	0.233	0.449	0.326	0.958	1.799	0.159	4.367	5.095	0.332	0.242	0.943	0.472
MSTRG.10662	--	brown	0.091	1.835	0.054	0.662	1.270	0.652	2.861	3.100	1.326	0.734	0.360	0.299
MSTRG.10663	--	darkmagenta	4.211	5.700	3.218	3.316	4.717	7.351	6.134	5.523	2.972	6.326	2.843	4.869
MSTRG.10666	--	mediumpurple3	1.345	1.489	2.099	6.740	4.288	1.496	0.908	0.460	1.119	1.619	1.641	1.096
MSTRG.10674	--	red	5.603	8.286	6.218	7.979	4.985	3.976	8.603	4.259	4.334	2.745	1.400	3.701
MSTRG.10700	Slc25a3	brown	1.824	2.572	2.941	2.005	1.741	1.652	6.406	6.597	2.178	1.935	1.677	1.253
MSTRG.10715	--	skyblue	0.729	0.942	0.490	3.536	2.124	1.364	2.294	2.204	0.373	1.419	0.000	1.022
MSTRG.10716	--	brown	0.640	0.294	0.525	0.498	0.149	0.000	2.463	1.832	0.968	0.149	0.000	0.392
MSTRG.10717	--	brown	1.692	1.367	1.239	2.805	1.011	0.533	4.930	3.506	0.658	0.736	0.435	0.624
MSTRG.10718	--	skyblue	1.204	1.394	0.842	2.755	2.914	0.861	1.580	2.038	0.319	1.271	0.510	1.383
MSTRG.10720	PRPF38A	red	39.268	33.968	39.724	24.920	33.935	53.577	34.440	38.982	30.974	35.194	14.666	25.548
MSTRG.1073	--	black	0.289	0.461	0.676	1.457	0.637	0.582	2.191	1.511	1.023	1.740	2.136	2.196
MSTRG.10738	--	paleturquoise	0.884	1.000	1.018	1.418	2.194	1.669	1.980	1.663	2.150	1.245	0.591	0.765
MSTRG.10742	--	black	0.773	0.680	0.428	2.109	1.398	0.307	1.951	1.591	1.630	1.608	2.205	1.607
MSTRG.10743	--	paleturquoise	4.146	3.465	3.557	2.190	3.214	3.623	1.927	2.614	1.914	3.140	6.984	3.558
MSTRG.10744	Elavl4	darkgreen	2.127	1.445	2.099	0.510	0.527	0.603	0.931	1.230	0.669	0.554	0.766	1.099
MSTRG.10750	--	brown	5.829	4.508	6.475	10.849	12.402	5.860	10.009	13.093	1.857	4.536	3.524	4.871
MSTRG.10753	--	purple	0.239	0.273	0.513	0.889	1.273	0.552	1.790	1.806	0.409	0.369	2.406	0.141
MSTRG.10758	--	grey60	2.017	0.580	1.140	1.004	0.940	1.995	2.067	1.858	2.157	1.552	1.622	1.884
MSTRG.10816	CFAP57	lightsteelblue1	11.486	14.523	10.363	22.257	18.419	10.858	3.821	9.715	42.746	21.381	36.676	11.606
MSTRG.10818	CFAP57	red	0.349	0.064	0.673	0.560	1.990	0.283	0.383	0.780	1.338	0.794	2.106	0.517
MSTRG.10822	--	red	1.233	0.581	2.092	3.865	3.898	2.051	2.581	2.213	2.722	3.402	5.823	2.039
MSTRG.10826	--	red	13.624	13.279	15.657	17.712	19.377	9.695	16.293	13.915	14.623	21.098	30.673	15.887
MSTRG.10827	--	purple	1.025	1.319	1.441	1.952	3.178	4.243	4.754	7.599	0.946	1.880	6.363	1.488
MSTRG.10841	--	pink	7.585	4.142	3.779	4.645	2.906	5.256	7.306	3.355	0.301	16.864	6.234	6.614
MSTRG.10842	--	brown	2.220	1.474	2.522	3.697	4.457	6.475	7.412	8.670	1.545	3.456	3.636	6.184
MSTRG.10847	--	red	1.490	2.343	1.738	3.520	2.893	1.612	0.847	1.233	3.198	4.091	7.722	2.055
MSTRG.1085	--	brown	0.275	0.752	0.064	0.746	0.969	0.069	2.688	3.881	0.205	0.064	0.135	0.146
MSTRG.10856	ZNF684	brown	7.433	6.542	10.594	10.745	11.592	7.679	11.624	10.842	5.219	6.448	8.289	7.623
MSTRG.10863	--	red	4.048	4.272	5.619	4.577	4.077	4.224	3.129	5.000	4.212	5.338	7.101	5.531
MSTRG.10864	Pol	skyblue	2.367	2.676	2.422	8.313	7.168	4.708	3.965	7.018	1.606	3.410	5.938	3.392
MSTRG.10872	--	green	3.642	5.128	5.956	8.258	7.623	4.672	2.713	3.718	2.777	6.098	6.269	4.610
MSTRG.10879	SERPINB6	brown	1.437	1.029	2.003	1.653	2.180	3.800	13.086	21.728	1.813	1.168	2.224	1.093
MSTRG.10895	--	darkgreen	8.497	7.888	6.282	4.505	2.964	2.977	5.240	5.136	4.013	1.751	1.470	2.127
MSTRG.10905	--	grey60	1.067	0.812	0.278	2.014	1.242	1.271	0.474	0.362	0.055	0.275	0.512	0.157
MSTRG.10909	--	brown	0.089	0.000	0.312	1.192	0.566	0.000	3.386	2.383	0.166	0.000	0.329	0.120
MSTRG.10916	--	purple	0.666	1.450	1.150	4.212	3.061	1.289	3.787	4.370	0.593	1.709	4.361	1.595
MSTRG.10922	--	brown	1.189	1.409	0.710	1.063	1.568	0.735	3.957	4.615	1.261	1.810	1.695	2.206
MSTRG.10923	Lire1	red	2.158	0.901	1.198	1.665	1.445	0.826	1.296	1.546	0.985	2.759	3.707	1.700
MSTRG.10926	--	brown	0.104	0.177	0.398	0.295	0.575	0.273	2.563	2.084	0.000	0.486	0.608	1.070
MSTRG.10932	--	brown	0.883	1.062	0.410	0.497	2.272	1.572	2.985	2.181	1.557	1.050	1.364	0.918
MSTRG.10953	--	black	60.062	53.845	64.409	40.236	52.392	67.982	23.158	25.767	18.402	29.988	20.248	35.359
MSTRG.10967	--	darkgrey	15.181	15.046	16.729	12.073	12.898	21.025	8.401	13.416	11.700	13.788	2.516	13.341
MSTRG.10982	ART2	pink	1.217	1.389	0.611	2.465	4.603	0.877	0.000	0.000	0.162	1.008	0.643	1.538
MSTRG.10984	Pol	brown	0.853	0.793	1.259	0.736	1.115	0.797	12.848	17.150	1.356	1.026	0.779	1.090
MSTRG.10986	--	darkgreen	2.962	2.334	2.852	5.634	4.104	5.061	3.659	5.014	4.562	2.846	5.910	3.965
MSTRG.10987	--	brown	0.268	0.551	0.283	1.699	0.969	1.305	2.210	2.061	0.409	0.185	0.164	0.800
MSTRG.10991	--	darkgrey	1.628	1.651	1.256	0.866	1.261	2.080	1.292	1.085	0.724	1.720	0.512	1.962
MSTRG.10995	--	purple	1.228	1.226	0.539	1.221	1.320	0.929	4.354	4.419	0.458	2.847	3.445	2.254
MSTRG.10996	--	darkturquoise	2.325	1.181	1.318	0.632	0.738	0.500	2.680	2.056	3.604	1.043	0.333	0.801
MSTRG.10999	--	brown	0.105	0.120	0.123	0.204	0.000	0.066	1.523	2.476	0.196	0.000	0.000	0.000
MSTRG.110	--	lightsteelblue1	16.423	22.481	24.094	17.437	15.376	22.817	39.673	29.785	13.180	8.907	4.966	8.058
MSTRG.11010	--	purple	1.757	1.002	2.612	1.771	1.640	1.875	3.173	3.125	2.270	2.037	3.417	2.392
MSTRG.11011	--	pink	3.120	5.365	3.760	8.380	7.280	4.448	7.181	5.286	3.501	8.229	3.289	6.960
MSTRG.11013	--	darkturquoise	2.000	3.165	2.516	3.550	3.181	3.746	1.685	1.899	2.237	2.947	2.690	3.240
MSTRG.11026	GAPDH	pink	5.071	4.822	6.224	3.101	4.374	6.499	7.227	6.748	3.300	2.636	7.468	2.180
MSTRG.11033	--	red	6.973	8.695	10.245	10.000	6.113	6.771	7.266	6.233	10.705	1.656	0.801	1.954
MSTRG.11034	--	brown	2.086	0.629	1.244	2.138	1.259	1.241	4.795	5.149	3.414	4.835	1.989	3.064
MSTRG.11038	--	tan	45.983	40.951	44.115	47.786	43.580	40.379	96.712	88.166	120.614	31.797	30.519	33.486
MSTRG.11039	--	brown	2.451	1.988	2.602	3.480	2.927	1.438	13.568	12.942	1.625	1.675	1.475	2.075
MSTRG.11047	--	brown	0.000	0.093	0.190	0.409	1.230	0.000	2.876	3.159	0.114	0.000	0.000	0.074
MSTRG.11049	--	black	1.376	1.267	1.652	2.970	2.145	1.217	2.492	2.305	2.799	0.957	1.768	1.487
MSTRG.11052	--	brown	0.758	0.909	1.424	0.174	0.139	0.053	3.864	2.421	0.352	0.159	0.177	0.222
MSTRG.11057	--	brown	58.872	38.912	55.926	19.412	16.652	7.539	374.057	262.909	136.574	42.024	79.388	37.430
MSTRG.11058	--	salmon	4.651	7.998	7.876	1.735	1.499	1.624	8.646	4.618	19.621	0.332	0.000	0.823
MSTRG.11064	--	brown	3.895	2.777	2.105	6.976	6.607	5.194	12.828	12.053	2.201	2.734	3.370	2.186
MSTRG.11071	--	salmon	5.248	4.898	4.801	0.994	0.935	1.515	7.465	7.152	21.824	1.024	5.556	2.095
MSTRG.111	--	purple	2.604	1.775	0.624	2.238	2.082	2.900	1.009	1.536	3.122	2.573	0.000	3.435
MSTRG.11101	--	darkgreen	54.451	33.902	37.291	10.314	9.700	16.849	22.997	18.658	26.514	12.509	9.197	3.165
MSTRG.11104	H4-I	red	0.403	0.788	0.472	2.051	3.274	0.290	1.392	1.111	0.269	0.467	3.175	1.008
MSTRG.11163	ZKSCAN8	pink	4.214	3.944	4.803	7.013	5.540	3.614	1.800	1.995	1.792	5.548	3.563	5.740
MSTRG.11176	--	brown	0.622	0.467	1.016	1.508	1.678	0.454	3.628	2.797	2.686	0.209	0.383	0.478
MSTRG.11180	Znrd1-as	brown	1.789	1.428	2.304	1.605	1.430	0.169	42.559	43.060	4.547	1.555	2.591	0.752
MSTRG.112	--	brown	0.805	1.094	1.361	1.381	1.463	1.287	3.748	3.642	0.049	0.794	1.058	0.844
MSTRG.1120	--	brown	2.030	2.606	2.537	2.522	3.038	0.732	4.400	2.965	1.288	2.215	1.072	2.286
MSTRG.11261	--	grey60	15.217	19.830	13.471	30.729	22.696	13.594	13.652	14.938	13.040	17.457	15.200	17.430
MSTRG.11262	--	brown	0.091	0.707	0.300	0.249	0.424	1.220	2.272	1.118	0.085	0.508	0.112	0.562
MSTRG.11267	--	brown	4.991	3.124	3.330	5.101	6.791	1.631	17.844	18.220	9.900	0.522	2.704	0.600
MSTRG.11269	--	red	1.782	2.142	2.032	3.042	2.557	1.940	3.019	2.228	1.943	2.626	3.225	3.748
MSTRG.11270	--	sienna3	1.359	2.192	1.482	2.364	1.498	1.241	0.374	0.409	0.656	1.249	1.271	1.492
MSTRG.11271	--	red	3.074	3.766	3.953	3.030	1.933	1.970	3.497	3.228	1.689	2.279	0.133	2.056
MSTRG.11272	--	red	4.024	2.144	2.145	1.290	0.711	1.931	2.501	1.126	1.853	1.451	0.211	0.636
MSTRG.11273	--	mediumpurple3	0.263	0.557	0.549	2.348	3.373	0.237	0.300	0.262	0.018	0.565	0.185	1.062
MSTRG.11274	--	skyblue	3.953	3.666	5.884	10.108	12.670	7.360	7.453	7.315	1.378	2.869	6.741	4.281
MSTRG.11285	--	brown	0.548	1.115	0.779	1.366	1.423	0.493	2.266	1.638	0.401	0.725	1.688	0.830
MSTRG.11287	--	darkgreen	13.567	19.254	17.220	9.081	7.432	1.775	12.237	10.262	9.432	3.229	7.613	5.897
MSTRG.1129	--	brown	0.472	0.924	0.316	1.506	0.893	1.021	3.572	2.708	0.630	0.860	1.498	0.716
MSTRG.11326	FANCE	black	0.903	1.873	2.115	0.796	0.362	0.569	0.779	0.430	0.306	0.904	0.000	0.908
MSTRG.11355	--	purple	52.868	50.745	49.782	42.835	46.013	59.661	33.637	43.352	54.215	46.074	31.144	54.049
MSTRG.11364	--	brown	0.854	1.328	0.818	0.828	1.711	0.391	2.558	2.301	1.375	0.540	0.478	0.137
MSTRG.11366	--	red	0.800	1.004	0.562	1.087	2.117	0.504	0.959	1.396	1.045	1.762	3.156	1.769
MSTRG.11368	--	lightyellow	1.036	2.312	1.160	2.010	1.788	1.647	1.214	1.179	0.588	0.992	4.775	1.434
MSTRG.11372	--	brown	7.601	12.369	9.472	11.941	11.380	8.704	3.656	5.170	9.692	9.981	10.704	5.737
MSTRG.11375	--	grey60	2.567	3.346	2.748	2.561	4.124	2.312	1.685	1.919	1.437	1.870	1.718	1.946
MSTRG.11382	--	brown	0.698	1.109	1.604	1.429	1.561	0.509	8.704	5.924	0.692	1.017	0.868	1.790
MSTRG.11390	TIGD1	mediumpurple3	6.488	5.369	4.886	13.350	12.892	4.142	3.068	1.794	1.177	1.052	4.114	2.148
MSTRG.11391	--	brown	0.077	0.131	0.000	0.186	0.211	0.097	2.601	2.338	0.321	0.000	0.142	0.135
MSTRG.11395	--	orangered4	64.605	67.208	71.273	52.516	40.158	96.555	63.923	86.768	5.305	8.962	3.383	13.150
MSTRG.11436	--	brown	0.665	0.804	0.596	1.785	1.252	0.642	2.541	1.093	0.073	0.318	0.772	0.242
MSTRG.11457	--	black	2.126	2.180	3.750	1.958	1.662	1.934	0.806	1.056	0.477	1.684	1.958	1.571
MSTRG.11471	--	brown	0.494	1.367	0.826	1.026	0.156	0.089	2.746	1.599	0.197	0.082	0.087	0.249
MSTRG.11480	--	brown	0.438	0.864	0.607	1.044	1.055	0.553	6.249	6.953	0.112	0.878	1.179	0.388
MSTRG.11483	--	lightyellow	0.908	0.708	1.007	1.854	0.316	1.566	0.954	0.583	0.401	0.277	2.886	0.507
MSTRG.11488	--	purple	0.347	0.666	1.409	0.868	1.567	0.709	3.948	2.807	2.452	1.415	3.362	1.865
MSTRG.11491	GSTA1	black	0.000	0.000	5.561	0.000	0.000	0.000	1.491	3.288	0.575	0.000	0.000	0.000
MSTRG.11499	--	brown	0.733	0.641	0.916	0.521	0.754	1.017	3.465	2.728	0.615	0.368	0.633	0.432
MSTRG.11541	--	red	0.930	0.663	0.613	1.635	1.090	1.026	1.045	0.913	0.705	1.213	2.508	0.514
MSTRG.11543	--	brown	2.809	2.111	2.556	2.187	1.213	1.681	4.219	5.022	1.312	0.479	0.699	1.625
MSTRG.11553	--	paleturquoise	2.638	3.556	3.019	4.711	1.983	1.814	4.969	5.229	4.194	2.918	0.000	3.606
MSTRG.11564	--	black	3.949	1.721	4.073	1.910	2.007	3.099	1.961	1.212	0.452	0.465	4.493	0.876
MSTRG.11568	--	darkgrey	9.529	7.835	9.679	6.778	10.112	13.007	7.926	14.486	7.437	14.930	14.662	10.168
MSTRG.11579	--	brown	0.363	0.524	0.653	0.697	0.905	0.098	2.585	2.282	0.533	0.234	0.000	0.277
MSTRG.11582	--	black	3.186	3.381	2.461	4.618	3.340	3.600	4.112	4.680	6.041	5.386	3.522	4.530
MSTRG.11584	ANKRD26	red	0.743	0.733	0.379	1.198	1.587	0.466	0.517	0.792	1.191	1.955	3.724	0.904
MSTRG.11585	ANKRD26	pink	2.821	1.297	1.379	1.266	0.900	1.086	2.333	3.334	4.621	0.960	4.619	0.707
MSTRG.11587	--	brown	0.095	0.000	0.223	0.922	0.524	0.000	5.979	4.393	0.266	0.220	0.352	0.084
MSTRG.116	--	red	0.742	0.987	1.147	1.738	1.814	0.435	0.679	0.442	0.223	0.931	3.212	0.910
MSTRG.11620	--	brown	0.327	0.484	0.528	1.242	1.332	0.478	2.466	2.883	0.938	0.537	0.282	0.630
MSTRG.11621	--	black	1.212	0.322	0.297	0.793	0.684	0.426	2.055	1.647	1.630	3.332	2.016	2.244
MSTRG.11631	--	purple	1.018	0.756	0.915	2.067	1.618	2.328	1.773	1.672	1.457	0.466	2.159	0.837
MSTRG.11632	Pol	brown	3.852	7.023	5.935	8.976	4.053	2.497	13.116	10.968	9.075	9.755	2.300	11.885
MSTRG.11634	--	skyblue	0.467	0.927	0.904	2.780	3.474	0.615	2.050	2.269	0.303	0.165	1.378	0.018
MSTRG.11639	--	brown	1.237	0.784	1.086	1.300	1.667	1.083	9.914	11.056	1.762	1.154	3.134	1.519
MSTRG.1166	--	black	10.974	12.118	9.772	10.749	10.091	7.515	6.495	8.425	9.664	5.506	10.677	9.459
MSTRG.11674	--	purple	8.979	9.242	7.861	9.954	6.811	7.352	5.323	8.564	9.172	8.279	6.086	7.477
MSTRG.11678	--	brown	1.907	2.393	1.507	3.561	3.259	1.503	6.380	6.445	1.023	0.332	1.822	0.843
MSTRG.11681	--	brown	0.112	0.254	0.196	0.325	0.123	0.000	2.172	1.411	0.260	0.129	0.206	0.049
MSTRG.11696	L1RE1	darkgreen	4.870	4.019	5.311	7.500	8.261	7.655	6.910	7.712	6.892	8.932	8.097	6.600
MSTRG.117	--	darkgrey	0.902	0.411	0.528	0.437	0.895	0.455	0.991	1.494	0.252	2.299	1.779	0.558
MSTRG.11708	--	red	8.615	10.619	7.719	8.134	11.859	10.279	10.856	6.960	13.645	12.531	17.180	13.042
MSTRG.11709	--	grey60	24.142	36.534	28.784	37.496	28.500	23.935	32.812	20.464	11.895	12.524	4.381	14.854
MSTRG.11710	--	tan	162.243	174.375	173.450	180.769	168.379	138.393	347.482	294.530	333.510	199.913	134.495	165.264
MSTRG.11712	--	brown	8.464	8.758	8.667	13.432	10.670	7.910	14.379	16.880	8.471	10.968	11.222	12.247
MSTRG.11717	--	brown	42.048	39.211	46.475	43.219	46.166	51.014	62.446	47.965	46.169	27.472	32.807	29.081
MSTRG.11718	--	darkgrey	0.100	0.057	0.000	0.000	0.825	0.189	0.349	0.696	0.233	0.405	2.276	0.265
MSTRG.1172	--	brown	8.050	9.405	7.971	10.519	7.069	9.304	19.576	17.178	13.093	8.263	3.907	9.208
MSTRG.11726	--	pink	7.965	8.958	6.392	8.754	6.050	4.530	1.530	1.409	4.208	6.165	0.206	6.528
MSTRG.11729	--	brown	1.081	0.622	0.880	1.493	2.154	0.678	7.501	5.670	0.265	0.279	1.436	0.982
MSTRG.11730	--	red	0.828	0.787	1.567	0.432	0.762	0.274	1.859	0.875	0.417	1.251	2.056	1.905
MSTRG.11731	Pol	brown	0.986	0.406	1.563	1.775	0.874	2.280	6.550	3.858	2.952	2.968	1.463	1.847
MSTRG.11732	--	brown	0.950	0.358	0.490	0.456	0.807	0.461	3.286	4.553	1.108	0.983	0.930	0.434
MSTRG.11735	--	red	1.626	1.436	1.000	3.944	3.520	1.984	3.705	2.225	1.247	3.207	5.100	4.048
MSTRG.11737	--	brown	1.151	1.881	1.656	2.617	2.419	2.319	14.057	14.582	1.511	2.140	0.987	2.198
MSTRG.11744	--	red	3.024	2.694	2.759	3.830	4.311	5.672	3.999	4.012	3.098	4.075	6.730	5.989
MSTRG.1175	--	darkturquoise	6.076	6.269	6.236	3.776	1.430	1.980	7.261	8.397	14.424	1.424	0.968	3.321
MSTRG.1176	--	red	1.553	2.165	2.071	2.009	2.521	1.795	1.551	1.731	0.483	1.400	8.244	3.358
MSTRG.11764	--	brown	0.808	0.066	0.609	1.289	1.592	0.146	1.845	2.720	0.269	0.134	1.068	0.102
MSTRG.11767	--	darkturquoise	1.027	1.622	3.515	0.460	0.174	0.199	2.682	2.136	1.179	0.092	0.390	0.000
MSTRG.11768	--	brown	3.341	2.353	3.430	3.232	3.946	3.595	16.915	16.189	4.049	2.032	3.824	2.684
MSTRG.11769	--	lightyellow	0.972	0.957	0.724	0.600	0.828	0.167	0.441	0.655	0.371	0.666	2.070	0.234
MSTRG.11771	--	purple	3.326	5.972	4.052	8.963	7.354	4.178	12.705	9.846	5.625	4.314	13.037	3.752
MSTRG.11776	--	paleturquoise	88.036	70.939	71.342	82.704	90.619	105.254	98.872	86.969	94.585	85.877	60.434	74.810
MSTRG.11777	--	tan	30.182	28.436	36.379	41.032	40.289	38.253	54.628	49.353	50.743	38.957	26.338	40.181
MSTRG.11789	--	darkturquoise	6.029	2.873	5.078	6.056	6.521	6.573	1.521	2.126	2.282	7.604	8.085	5.226
MSTRG.118	--	black	0.887	0.639	1.257	1.087	1.595	1.177	1.491	1.954	1.959	2.271	1.036	1.651
MSTRG.11802	--	darkturquoise	6.316	5.639	6.014	7.449	4.090	3.265	6.522	5.670	8.736	3.080	3.068	2.286
MSTRG.11805	--	black	5.795	5.977	7.743	12.612	12.692	7.302	16.992	17.575	15.502	9.881	11.045	7.866
MSTRG.11808	--	brown	38.999	45.799	42.611	34.960	33.192	33.321	93.590	72.242	51.036	29.859	23.304	29.681
MSTRG.11809	--	brown	3.718	4.595	3.058	4.982	4.686	2.233	23.608	14.093	4.253	3.848	1.146	4.072
MSTRG.11810	--	brown	0.448	1.636	1.049	2.087	0.988	0.565	1.521	1.407	0.418	0.104	0.331	0.079
MSTRG.11811	--	tan	6.436	6.943	6.134	9.062	7.598	5.759	24.182	22.832	19.465	9.237	8.819	10.149
MSTRG.11812	--	brown	0.361	0.514	0.422	0.000	0.298	0.000	2.965	1.883	0.589	0.105	0.441	0.316
MSTRG.11815	--	darkturquoise	5.366	6.696	5.365	1.701	2.014	0.584	7.791	6.277	5.609	0.180	0.144	0.739
MSTRG.11817	--	salmon	29.136	30.556	28.216	30.422	31.601	43.762	69.969	67.999	110.001	32.342	12.605	29.291
MSTRG.11818	--	grey60	14.956	24.064	17.790	29.097	28.035	21.239	16.194	15.242	20.926	12.772	7.376	11.767
MSTRG.11819	--	skyblue	10.481	13.306	10.764	15.610	14.493	15.807	16.082	14.847	4.161	9.275	2.291	10.661
MSTRG.11820	--	brown	3.259	2.205	2.524	3.816	5.222	1.571	24.488	19.781	6.881	3.653	6.451	5.988
MSTRG.11822	--	brown	2.986	2.876	2.698	6.644	4.632	3.053	17.425	15.047	3.111	4.949	6.149	4.613
MSTRG.11823	--	purple	0.985	1.200	1.394	3.328	1.801	1.892	2.824	4.144	2.512	1.289	3.780	1.040
MSTRG.11825	--	skyblue	19.933	22.487	19.525	11.851	12.017	13.034	15.056	14.053	34.537	25.757	22.031	24.546
MSTRG.11827	--	brown	6.033	6.020	6.277	6.446	10.563	5.057	23.089	17.127	5.778	9.164	7.559	11.990
MSTRG.11828	--	darkgrey	57.691	55.760	59.311	67.128	58.325	51.374	50.238	50.322	51.536	54.611	10.472	50.789
MSTRG.11829	--	brown	208.217	226.720	226.305	245.221	165.975	138.985	932.671	756.390	156.955	96.485	94.705	118.407
MSTRG.1183	--	brown	0.659	0.571	0.596	1.280	0.896	1.512	4.835	3.758	1.181	2.220	1.216	1.113
MSTRG.11831	--	darkturquoise	8.146	10.358	6.490	6.608	5.227	5.809	14.603	9.144	11.024	4.334	1.399	5.434
MSTRG.11832	--	brown	3.618	4.097	3.429	5.618	3.438	2.230	33.370	34.312	7.381	5.434	6.288	6.332
MSTRG.11837	--	lightyellow	55.678	63.005	52.352	41.036	52.076	62.631	42.759	48.694	58.125	29.172	97.758	48.792
MSTRG.11869	--	grey60	6.171	11.620	7.424	11.101	9.385	4.040	8.547	7.482	5.140	3.517	6.337	3.390
MSTRG.1187	--	darkturquoise	3.885	2.604	4.607	0.471	0.750	1.041	5.141	3.685	4.394	1.182	0.000	0.129
MSTRG.11870	--	brown	0.000	0.472	0.270	0.335	1.211	0.131	12.120	8.453	0.537	0.000	0.426	0.275
MSTRG.11896	--	red	212.571	349.077	271.485	412.317	422.647	274.478	188.809	136.420	286.800	329.270	883.672	496.222
MSTRG.11898	--	red	14.997	24.438	13.123	34.376	35.254	17.870	15.142	9.631	21.829	28.077	80.662	49.418
MSTRG.11908	TRAV22	lightyellow	1.097	0.313	0.722	0.532	0.605	0.432	0.479	0.418	0.448	1.033	4.563	0.546
MSTRG.1191	--	brown	1.101	0.648	0.746	1.670	1.309	0.955	2.956	2.702	1.075	1.237	0.212	0.609
MSTRG.1193	NDUFB3	brown	1.761	2.721	2.505	2.596	2.210	0.702	6.996	6.757	2.003	2.439	2.510	2.823
MSTRG.11933	--	brown	1.007	1.039	1.010	2.186	1.903	0.423	5.601	3.052	1.207	0.611	1.536	1.102
MSTRG.11934	CCNB1IP1	brown	1.546	2.024	2.137	5.927	2.795	2.173	24.756	17.554	4.705	2.996	3.625	3.072
MSTRG.1195	--	darkturquoise	2.248	1.955	2.896	0.463	1.208	0.779	3.283	2.622	3.774	0.521	0.346	0.895
MSTRG.11966	OR4F6	darkturquoise	109.531	86.469	106.103	53.102	52.522	65.076	116.774	117.164	136.023	59.676	36.458	48.841
MSTRG.1197	--	salmon	0.988	0.912	0.747	0.438	0.175	0.000	0.940	0.901	2.782	0.162	1.136	0.433
MSTRG.11970	--	red	7.845	7.976	8.089	7.860	8.557	7.952	9.708	5.207	15.829	11.168	37.848	16.368
MSTRG.1198	--	brown	5.491	3.280	4.535	4.599	3.968	4.027	6.913	6.504	4.179	5.560	2.352	1.393
MSTRG.11989	--	brown	1.626	3.611	2.242	3.537	3.619	1.687	83.856	47.027	3.127	1.842	4.028	2.981
MSTRG.1199	--	brown	2.253	1.234	1.321	2.513	4.137	3.006	36.203	42.344	5.351	4.496	4.866	3.657
MSTRG.11996	--	brown	5.879	9.850	8.288	15.862	17.448	7.814	41.946	35.920	6.374	9.662	8.975	9.605
MSTRG.11998	--	brown	2.813	2.012	3.320	3.552	5.440	4.391	6.466	9.444	2.062	5.201	6.385	5.312
MSTRG.1200	--	brown	0.148	0.027	0.059	0.918	0.298	0.000	2.179	1.945	0.046	0.118	0.769	0.116
MSTRG.12005	--	brown	13.959	16.486	17.383	18.800	17.172	12.584	50.267	50.828	17.716	17.999	21.827	19.770
MSTRG.12009	--	brown	0.030	0.139	0.392	0.384	0.503	0.077	2.794	2.308	0.113	0.176	0.037	0.054
MSTRG.12010	--	brown	0.373	0.284	0.219	0.825	0.480	0.366	2.568	2.550	0.658	0.601	0.562	0.348
MSTRG.12020	--	brown	0.117	0.534	0.137	0.227	0.258	0.000	4.675	3.777	0.327	0.000	0.577	0.207
MSTRG.12021	--	brown	0.858	1.835	1.118	1.847	1.987	1.168	10.585	11.905	1.470	1.631	0.028	1.179
MSTRG.12022	--	brown	0.000	0.081	0.000	0.623	0.544	0.000	2.024	2.501	0.000	0.083	0.264	0.000
MSTRG.12030	--	black	0.683	1.312	1.263	1.221	2.259	1.994	2.370	2.571	2.917	3.250	1.551	2.480
MSTRG.12036	--	darkturquoise	2.570	2.905	2.927	1.441	0.858	1.130	2.119	2.633	2.947	0.629	1.134	0.334
MSTRG.12045	--	pink	0.962	0.696	0.511	0.863	1.058	1.349	1.197	2.255	1.505	0.885	1.401	0.774
MSTRG.12046	--	brown	0.000	0.572	0.117	0.389	0.553	0.000	2.002	0.787	0.093	0.348	0.000	0.443
MSTRG.12050	--	brown	0.635	0.959	1.006	1.106	1.298	0.730	1.959	2.021	0.436	0.693	0.369	0.595
MSTRG.12056	--	darkgrey	1.476	1.263	1.458	2.282	1.526	2.152	2.856	1.810	2.366	1.924	5.573	1.714
MSTRG.12057	--	sienna3	13.146	17.304	15.288	12.604	13.020	21.829	33.036	37.609	27.100	17.473	21.697	18.960
MSTRG.12094	--	purple	1.786	0.886	2.140	2.895	2.610	0.924	5.333	5.812	2.779	5.899	7.235	3.945
MSTRG.12097	--	lightsteelblue1	5.530	6.363	5.040	4.129	3.579	4.244	5.979	6.900	3.925	2.480	2.372	2.680
MSTRG.12100	--	darkturquoise	7.249	6.303	5.818	3.049	4.919	4.666	8.353	8.401	11.727	4.759	3.375	6.188
MSTRG.12105	--	skyblue	6.534	6.912	7.068	10.980	7.233	5.814	8.035	9.246	4.730	8.483	6.154	5.410
MSTRG.12106	--	lightsteelblue1	2.752	5.095	3.652	5.282	4.144	2.205	4.515	3.974	1.716	2.998	2.128	1.756
MSTRG.12107	--	brown	0.309	0.141	0.000	0.959	0.818	0.468	2.037	2.911	0.058	0.000	0.152	0.109
MSTRG.12113	--	salmon	0.706	0.363	0.992	0.685	0.389	0.891	1.375	0.893	2.306	0.737	0.958	0.562
MSTRG.12132	--	darkturquoise	1.852	2.057	1.826	3.168	2.902	3.256	1.217	1.658	1.091	2.880	3.785	3.836
MSTRG.12171	--	lightyellow	1.164	0.361	1.189	0.480	0.953	1.665	0.096	0.168	0.000	0.000	8.494	0.000
MSTRG.12172	--	brown	0.522	0.680	0.937	0.362	0.712	0.659	2.927	1.230	0.413	0.197	0.606	0.602
MSTRG.12177	--	brown	0.481	0.077	0.262	1.001	0.712	0.281	2.639	3.532	0.325	0.343	0.510	0.267
MSTRG.1219	--	black	36.367	27.302	31.502	27.911	38.632	60.103	55.129	51.726	72.417	43.386	59.016	44.318
MSTRG.12204	--	red	1.515	3.120	2.873	3.456	3.847	2.222	3.563	3.209	3.007	1.713	0.361	2.153
MSTRG.12210	--	darkturquoise	0.387	1.397	1.057	0.344	0.498	0.691	0.869	1.237	2.045	0.859	0.000	0.456
MSTRG.12214	--	brown	0.217	0.000	0.000	0.105	0.240	0.000	0.977	2.085	0.000	0.000	0.000	0.096
MSTRG.12215	--	brown	1.350	1.540	2.107	2.444	2.778	0.567	6.830	4.631	0.588	0.626	0.444	1.433
MSTRG.12216	--	brown	19.714	26.959	24.616	32.609	26.519	26.355	82.846	62.413	12.020	35.581	11.055	40.445
MSTRG.12218	--	grey60	4.191	4.900	9.447	7.420	9.511	6.429	1.674	1.858	0.880	3.157	3.057	4.819
MSTRG.12219	Pol	darkturquoise	67.566	53.181	62.866	47.922	51.219	52.784	151.490	135.834	125.388	31.595	36.498	35.079
MSTRG.12224	--	darkmagenta	13.155	8.000	8.815	10.291	10.494	15.588	1.129	2.717	0.015	3.941	2.237	5.237
MSTRG.12230	--	tan	1.192	1.111	1.336	0.983	1.355	0.522	4.853	5.873	4.098	0.805	1.204	1.681
MSTRG.12233	--	grey60	8.989	13.644	11.933	11.918	11.709	9.883	4.388	6.278	1.787	9.220	7.438	6.874
MSTRG.12243	--	red	0.000	0.172	0.354	0.000	0.611	0.698	0.101	0.439	0.235	0.350	2.669	0.534
MSTRG.12267	--	brown	2.813	2.567	3.576	2.339	1.772	1.621	8.267	5.713	3.298	1.537	0.694	2.986
MSTRG.1227	--	skyblue	2.558	3.437	2.530	6.012	5.454	2.652	5.450	5.157	2.439	3.163	1.962	4.274
MSTRG.12276	--	brown	0.733	0.152	0.234	0.776	0.441	0.336	4.528	2.908	0.311	0.464	2.137	0.590
MSTRG.12278	--	brown	0.000	0.000	0.000	0.204	0.309	0.171	3.084	1.583	0.065	0.000	0.000	0.000
MSTRG.123	--	grey60	2.037	2.678	1.865	3.931	1.827	1.766	1.825	1.733	3.479	2.129	1.764	1.902
MSTRG.12302	--	red	2.803	2.680	2.626	5.231	5.793	3.934	3.214	3.575	2.267	4.632	9.660	3.395
MSTRG.12303	--	darkturquoise	16.078	26.946	22.062	1.017	0.418	0.286	34.295	18.483	11.951	0.088	0.373	0.441
MSTRG.12317	--	grey60	11.834	22.496	17.967	33.403	23.910	12.449	11.337	13.528	10.474	3.520	9.792	9.631
MSTRG.12322	--	lightyellow	12.749	12.459	14.520	18.291	16.588	11.027	5.318	6.510	13.597	5.586	25.495	6.395
MSTRG.12332	--	red	0.783	1.081	0.772	0.560	1.363	0.416	1.276	1.366	0.615	1.098	2.032	2.004
MSTRG.12363	--	darkgrey	0.453	0.631	1.060	0.585	0.277	0.380	0.804	0.746	0.985	0.408	2.604	0.934
MSTRG.12372	--	darkturquoise	0.510	0.914	0.341	0.271	0.402	0.184	2.019	1.944	1.223	0.155	0.090	0.000
MSTRG.12392	--	darkgreen	1.692	2.574	1.211	0.365	0.933	0.711	0.563	0.246	1.403	0.327	0.464	0.083
MSTRG.12393	--	brown	0.399	1.911	0.912	0.888	0.335	0.411	4.428	3.238	0.741	0.000	0.201	0.288
MSTRG.12405	pol	green	61.607	88.883	67.087	205.537	159.537	58.099	24.097	18.183	21.098	89.034	202.222	104.197
MSTRG.12422	--	red	2.264	2.098	2.012	2.706	2.585	2.548	1.635	1.745	1.640	1.991	3.987	2.449
MSTRG.12429	--	red	1.742	1.641	1.373	1.687	1.797	0.432	2.211	1.338	1.710	1.906	2.707	2.652
MSTRG.12430	--	darkturquoise	1.185	2.314	3.174	0.800	0.837	0.664	2.291	3.025	3.224	1.480	2.162	1.072
MSTRG.12431	--	darkgreen	0.798	3.187	1.869	0.000	0.330	1.258	0.100	1.479	0.186	0.925	1.107	0.177
MSTRG.12433	--	pink	0.248	0.319	0.145	0.090	0.445	0.939	0.000	0.568	0.000	2.374	0.191	0.823
MSTRG.12443	--	brown	5.936	4.264	5.561	3.455	3.203	2.643	6.836	12.096	6.385	1.083	3.270	1.430
MSTRG.12444	--	mediumpurple3	25.740	32.394	20.181	42.439	35.568	14.662	23.732	34.012	21.185	24.994	16.628	14.057
MSTRG.12445	--	sienna3	8.444	9.201	7.388	9.797	7.874	8.539	3.844	4.509	3.894	5.206	8.222	5.831
MSTRG.12447	--	darkturquoise	3.340	4.240	5.283	0.424	0.301	0.184	11.918	9.661	6.382	0.473	0.159	0.422
MSTRG.12453	--	salmon	2.225	1.269	2.316	0.480	1.363	1.714	2.962	2.911	2.536	3.724	0.762	3.499
MSTRG.12454	--	brown	0.095	0.109	0.112	0.833	0.631	0.181	3.956	5.411	0.579	0.277	0.294	0.296
MSTRG.12458	--	black	2.115	3.182	1.897	1.964	1.588	2.496	0.494	1.374	0.210	2.451	1.664	1.592
MSTRG.12468	--	red	2.714	3.698	3.579	3.985	4.926	2.795	3.896	4.368	2.546	2.401	5.613	4.002
MSTRG.12469	--	salmon	0.149	1.705	1.401	0.822	0.495	0.880	0.199	0.000	3.579	0.058	0.246	0.132
MSTRG.12472	--	lightyellow	2.235	1.424	2.386	1.913	2.681	2.527	1.378	2.895	3.219	3.580	0.122	1.889
MSTRG.12473	--	brown	1.063	0.642	1.537	2.122	1.654	2.207	3.995	2.562	0.758	0.724	0.848	1.659
MSTRG.12474	--	mediumpurple3	0.527	1.577	0.809	2.107	2.831	1.494	0.526	1.033	0.460	0.648	1.704	0.611
MSTRG.12477	--	tan	2.989	4.451	4.334	5.148	4.587	1.424	7.266	7.426	8.602	2.743	1.657	3.959
MSTRG.12478	--	brown	0.597	0.702	0.155	0.322	0.623	0.586	2.253	0.763	0.143	0.267	0.000	0.340
MSTRG.12480	--	brown	12.157	15.562	12.322	11.236	8.905	7.889	30.394	20.485	14.306	13.496	3.999	10.355
MSTRG.12481	--	brown	2.216	3.421	2.163	1.964	2.460	1.844	1.535	7.913	1.392	5.103	0.018	2.013
MSTRG.12483	--	black	5.845	5.074	7.275	7.935	11.106	10.892	17.805	19.110	36.826	23.006	16.565	21.070
MSTRG.12484	--	brown	4.873	4.128	7.919	2.275	3.599	3.553	10.370	8.369	4.474	2.455	3.074	2.262
MSTRG.12485	--	brown	1.126	3.128	2.076	4.197	2.602	3.185	6.036	5.566	1.041	1.426	4.369	2.699
MSTRG.12487	--	brown	2.027	3.077	2.864	0.904	1.699	1.175	13.346	8.887	3.259	1.503	2.490	2.167
MSTRG.12489	--	green	0.495	1.091	0.336	2.456	2.587	0.603	0.191	0.417	0.625	2.211	2.034	1.185
MSTRG.12493	EEF1A1P5	brown	1.698	1.611	3.475	3.131	2.760	1.052	6.471	5.000	1.409	1.436	2.431	1.229
MSTRG.12494	--	brown	2.039	2.310	2.620	5.037	4.623	2.503	7.760	7.293	3.603	3.355	4.146	1.959
MSTRG.12499	Pol	brown	1.433	1.469	2.261	2.215	2.687	0.930	5.884	5.999	2.043	1.048	2.646	1.017
MSTRG.12516	--	red	1.613	2.047	1.649	1.344	0.927	2.005	1.588	1.545	1.695	0.895	0.140	0.904
MSTRG.12518	--	skyblue	2.892	2.749	1.857	4.403	5.379	2.276	3.506	2.955	1.384	1.899	0.495	3.678
MSTRG.12520	--	skyblue3	7.173	6.361	6.918	2.979	3.554	3.871	4.703	4.539	2.284	2.076	0.991	2.053
MSTRG.12533	--	brown	3.103	3.966	2.933	4.244	3.669	1.508	6.272	3.783	2.162	3.380	3.134	4.134
MSTRG.12539	--	brown	1.059	0.470	0.689	0.571	0.259	0.148	3.701	3.284	0.494	0.545	0.725	0.468
MSTRG.1254	--	darkgrey	0.776	0.948	0.195	2.796	2.200	1.258	2.269	2.224	2.068	0.963	3.894	1.275
MSTRG.12543	PDS5A	green	21.043	17.308	19.952	27.834	32.052	20.519	10.926	11.373	20.148	33.008	33.786	29.217
MSTRG.12548	--	pink	1.209	2.574	1.409	3.308	2.156	0.577	1.127	1.052	0.213	7.343	0.564	2.293
MSTRG.12550	--	brown	0.926	1.106	1.265	2.075	3.111	0.639	33.332	46.898	2.180	1.584	4.186	2.340
MSTRG.12552	--	brown	5.115	5.177	3.856	4.529	5.021	1.817	1.769	2.061	4.337	2.447	4.480	2.431
MSTRG.12567	--	brown	0.321	0.274	0.563	0.622	0.530	0.202	3.682	6.222	0.299	0.093	1.087	0.496
MSTRG.1257	SUMO1	brown	21.796	15.300	23.465	20.155	20.833	12.065	71.143	72.694	11.253	18.105	19.814	14.903
MSTRG.12571	--	brown	26.327	24.867	26.432	24.670	23.143	19.699	84.852	51.985	45.019	5.908	38.214	15.449
MSTRG.12572	--	brown	0.330	0.424	0.387	0.641	0.364	0.260	2.968	2.772	0.732	0.335	0.204	0.694
MSTRG.12573	--	darkturquoise	9.634	13.074	10.470	4.110	3.002	4.888	9.045	6.479	12.228	2.072	4.817	2.935
MSTRG.12575	KIF3C	brown	4.133	3.506	4.810	3.622	4.036	4.416	3.337	2.663	4.508	2.608	4.498	3.374
MSTRG.12576	KIF3C	lightyellow	60.841	69.423	70.007	72.168	66.017	83.760	66.114	63.838	87.473	66.365	44.654	85.705
MSTRG.12582	--	brown	7.181	5.570	8.503	7.597	9.626	9.475	42.452	45.065	8.580	6.739	9.872	4.936
MSTRG.12601	--	red	2.129	2.591	3.214	3.994	3.339	2.685	1.654	1.527	1.545	2.797	8.458	3.892
MSTRG.12608	--	red	2.961	2.941	2.407	3.144	5.340	5.096	2.436	3.464	4.420	2.584	0.086	1.418
MSTRG.12617	--	brown	0.101	0.116	0.683	0.858	0.601	0.000	1.702	2.415	0.042	0.259	0.110	0.316
MSTRG.12695	--	salmon	4.248	1.852	1.577	1.005	2.514	2.569	1.276	2.199	5.187	2.362	0.937	1.436
MSTRG.12706	--	darkgrey	23.265	21.529	20.990	17.447	23.788	20.703	20.528	19.898	17.273	19.966	13.145	21.719
MSTRG.12708	--	skyblue	0.118	0.341	0.142	1.973	2.331	0.086	0.885	1.311	0.000	0.580	0.455	0.900
MSTRG.12710	--	purple	1.505	2.012	2.619	2.713	3.510	2.386	5.971	5.102	3.370	2.443	5.515	5.174
MSTRG.12712	--	black	0.668	1.166	0.261	0.406	1.446	1.529	1.149	2.277	2.325	2.105	1.876	1.289
MSTRG.12713	--	tan	4.172	3.134	3.892	4.151	4.071	4.244	7.984	8.101	7.696	3.901	2.010	2.268
MSTRG.12715	--	brown	18.323	29.706	25.126	17.351	14.705	11.780	50.527	31.414	18.018	12.467	7.514	13.605
MSTRG.12716	--	purple	14.164	9.528	13.994	11.789	17.505	14.687	35.024	16.568	11.827	20.498	53.473	37.564
MSTRG.12717	--	red	77.957	93.831	96.443	94.387	74.894	78.661	71.084	67.540	97.206	27.573	17.015	30.253
MSTRG.12718	--	brown	0.710	1.889	1.801	1.033	0.391	0.298	7.678	8.460	2.427	1.234	0.146	1.465
MSTRG.1272	--	red	6.282	5.926	7.670	14.789	20.829	15.766	7.701	15.165	16.454	18.684	34.227	11.824
MSTRG.12720	--	brown	25.538	19.249	22.138	36.855	38.760	40.549	54.822	53.580	38.831	39.959	25.975	27.412
MSTRG.12723	--	brown	1.804	1.317	1.602	1.513	2.182	1.490	3.794	3.809	2.217	1.450	2.810	1.309
MSTRG.12724	--	pink	4.312	2.742	4.227	3.631	3.864	5.053	8.509	9.754	6.946	2.815	7.624	2.504
MSTRG.12731	--	brown	3.730	5.644	3.388	5.724	4.632	2.688	12.911	10.911	4.355	3.838	2.018	4.444
MSTRG.12732	--	darkturquoise	5.398	11.181	7.437	4.049	4.268	3.468	9.690	7.882	8.587	3.203	4.802	3.513
MSTRG.12734	--	brown	2.554	1.504	2.242	2.003	5.435	4.437	10.511	7.372	6.225	4.399	1.962	3.189
MSTRG.12735	--	tan	1.029	0.621	1.453	1.820	2.569	1.526	4.987	4.593	3.811	2.350	2.239	0.883
MSTRG.12737	--	brown	4.713	5.213	5.418	6.040	7.138	5.493	7.423	7.055	4.033	7.059	5.824	5.727
MSTRG.12738	--	darkturquoise	12.957	20.190	16.823	7.027	9.089	11.613	31.242	25.264	26.014	12.040	11.180	14.114
MSTRG.12740	--	black	1.032	0.449	0.701	1.707	1.314	1.094	2.986	3.595	2.217	1.414	2.225	1.405
MSTRG.12741	--	skyblue3	20.293	21.847	22.606	30.518	33.980	30.893	25.498	30.360	35.084	39.353	44.899	38.506
MSTRG.12742	--	brown	6.900	7.524	3.631	5.969	7.781	4.923	3.737	4.202	7.524	6.054	6.360	3.631
MSTRG.12744	--	brown	0.097	0.331	0.283	0.187	0.746	0.670	4.100	2.149	0.315	0.616	0.238	0.299
MSTRG.12745	--	brown	1.279	1.250	0.963	0.864	0.655	0.777	7.252	5.119	2.918	0.476	0.619	0.343
MSTRG.12747	MAD1L1	grey60	9.170	7.466	10.579	6.551	5.894	7.308	8.606	9.688	15.459	10.314	10.865	10.015
MSTRG.12753	Pol	salmon	2.628	2.534	2.216	3.430	2.580	2.767	3.163	4.964	9.292	6.047	1.750	4.139
MSTRG.12754	Pol	black	14.291	11.107	14.910	20.298	23.749	15.348	38.480	40.713	27.584	17.684	25.955	16.312
MSTRG.12756	--	darkturquoise	8.794	7.556	8.837	5.516	8.806	7.103	20.943	17.427	12.083	7.473	2.701	5.559
MSTRG.12758	--	red	9.088	11.315	11.301	16.570	11.716	12.814	5.521	12.120	16.053	18.422	22.266	9.423
MSTRG.12759	--	black	1.070	1.474	1.658	2.649	2.035	1.566	2.270	3.109	2.537	2.175	1.772	1.572
MSTRG.12760	--	brown	0.238	0.000	0.000	0.347	0.197	0.000	5.233	3.376	0.056	0.000	0.000	0.000
MSTRG.12778	--	red	4.961	5.300	4.695	7.199	9.586	5.671	6.653	8.006	6.748	7.431	16.983	7.352
MSTRG.12783	--	brown	0.727	1.235	0.603	1.481	0.876	0.488	7.050	4.021	0.676	1.066	0.527	1.097
MSTRG.12789	--	salmon	12.998	11.917	13.756	12.401	12.581	15.296	24.304	22.654	31.591	24.104	12.672	23.506
MSTRG.12792	--	brown	0.364	0.415	0.792	0.252	0.631	0.197	1.247	2.586	0.194	0.603	0.577	0.460
MSTRG.12799	--	salmon	5.140	4.154	4.990	6.205	5.013	6.376	5.359	5.550	7.645	5.763	4.727	5.391
MSTRG.12831	--	purple	0.432	0.555	0.751	0.958	1.282	0.459	2.261	1.880	0.420	1.620	2.157	2.042
MSTRG.12836	--	darkgrey	0.328	0.375	0.240	0.398	0.453	0.932	0.984	1.575	1.034	0.476	2.176	1.053
MSTRG.12837	--	pink	49.736	59.181	58.940	122.047	151.866	116.142	38.634	30.938	20.348	61.812	56.406	105.204
MSTRG.12842	--	mediumpurple3	0.810	0.900	1.082	2.921	2.364	0.681	0.446	0.326	0.291	1.191	1.773	1.506
MSTRG.12847	--	red	0.000	1.660	0.204	2.447	2.718	1.322	1.228	1.415	1.362	0.605	2.806	0.769
MSTRG.12852	--	brown	0.373	1.170	0.437	0.090	1.234	0.823	3.165	2.846	0.000	0.000	0.000	0.495
MSTRG.12870	--	brown	1.103	0.252	0.387	0.321	0.892	0.232	5.580	5.996	1.269	1.022	1.314	1.171
MSTRG.12871	--	red	0.423	0.362	0.248	1.129	1.050	0.600	0.898	0.692	0.345	1.471	2.413	1.637
MSTRG.12872	--	green	26.629	21.853	25.577	12.896	12.714	15.483	26.270	25.950	13.054	6.733	8.235	5.760
MSTRG.12873	--	brown	7.753	0.000	4.410	0.000	0.681	6.180	10.228	12.615	5.161	0.752	2.079	0.361
MSTRG.12874	--	darkturquoise	16.018	11.529	10.618	13.662	12.186	6.736	50.758	46.733	27.467	6.496	7.754	7.806
MSTRG.12875	--	darkgreen	4.086	2.160	3.501	3.143	1.429	1.131	2.140	3.999	1.394	0.173	1.106	0.309
MSTRG.12878	--	brown	1.017	1.611	0.926	5.097	3.488	0.570	14.610	14.436	1.265	3.339	5.571	3.847
MSTRG.12890	--	brown	0.451	0.193	0.198	1.148	0.621	0.142	2.644	5.553	0.158	0.065	0.695	0.100
MSTRG.12891	--	pink	21.812	7.615	13.334	16.267	19.631	15.802	52.856	57.344	69.756	29.097	43.827	23.959
MSTRG.12893	--	brown	22.465	27.320	24.338	31.902	26.945	18.064	84.777	56.734	19.763	6.792	30.323	9.624
MSTRG.12894	--	brown	11.166	8.605	13.465	14.092	12.418	13.947	34.155	34.049	12.947	9.421	17.958	10.442
MSTRG.12898	--	brown	8.293	6.595	5.182	6.762	7.424	4.575	20.876	20.563	7.057	10.003	17.096	7.110
MSTRG.12900	--	pink	28.952	31.370	19.144	21.716	20.301	8.380	32.653	22.455	26.507	30.545	18.460	54.058
MSTRG.1291	--	brown	0.472	0.662	0.765	0.880	1.440	0.869	2.246	1.424	0.305	0.799	0.671	0.225
MSTRG.12919	--	black	3.237	3.031	3.556	3.693	4.883	3.164	5.118	7.100	2.331	5.634	6.383	7.070
MSTRG.12924	--	red	3.378	2.498	2.933	3.041	2.573	3.267	2.816	3.234	2.483	4.446	5.365	4.102
MSTRG.12926	--	pink	1.129	1.733	1.046	5.231	3.773	0.911	3.766	2.792	0.743	11.870	0.430	11.824
MSTRG.12934	--	red	1.769	2.947	1.330	2.390	1.449	1.527	0.917	3.087	1.830	0.462	0.419	0.706
MSTRG.12940	L1RE1	red	6.066	9.411	7.672	19.436	19.592	8.465	9.028	10.700	13.638	16.793	41.584	13.713
MSTRG.12942	--	brown	1.601	1.826	1.827	1.951	1.765	0.466	2.337	2.757	0.766	0.095	0.152	0.036
MSTRG.12959	--	salmon	22.300	22.286	22.645	23.045	29.614	35.299	28.698	38.579	55.921	44.230	30.759	27.157
MSTRG.12960	--	skyblue3	19.370	17.589	15.350	9.436	11.916	15.628	12.238	9.147	6.813	3.222	4.346	2.323
MSTRG.12970	--	brown	1.392	3.038	3.473	5.250	3.404	2.137	9.909	9.601	0.858	1.688	2.537	1.616
MSTRG.12971	--	lightsteelblue1	4.440	4.940	4.770	5.234	3.521	2.823	6.780	5.154	2.294	1.616	1.900	1.720
MSTRG.12979	--	salmon	73.034	57.078	73.059	45.401	43.666	66.228	116.160	114.603	219.614	38.523	14.599	57.437
MSTRG.12985	--	purple	3.759	5.171	5.073	5.560	7.113	4.899	8.905	8.028	5.084	5.067	15.443	5.615
MSTRG.12989	--	brown	1.564	2.402	2.162	3.097	2.120	1.588	4.200	3.098	2.086	1.722	0.589	2.675
MSTRG.12990	HHEX	salmon	32.161	28.530	31.621	21.297	29.179	31.972	64.771	75.226	73.541	34.810	19.430	29.768
MSTRG.12992	--	salmon	0.857	1.014	1.003	0.585	0.629	0.581	1.695	1.796	2.969	1.169	0.391	0.931
MSTRG.12993	--	mediumpurple3	0.878	1.215	0.661	2.493	2.073	0.632	1.315	1.148	0.702	0.654	0.309	0.499
MSTRG.12994	--	brown	5.185	5.472	5.971	6.586	6.599	5.733	14.185	11.641	1.635	7.070	5.417	5.681
MSTRG.12995	--	red	12.101	16.289	12.253	19.594	19.066	12.741	21.871	20.497	15.273	24.263	28.988	27.996
MSTRG.12996	--	brown	3.750	5.329	4.707	5.410	10.681	7.544	47.239	44.606	8.671	8.413	2.935	7.730
MSTRG.12997	Pol	brown	7.474	4.948	5.164	6.260	5.923	2.818	23.100	31.819	12.127	10.096	0.607	6.696
MSTRG.12999	Pol	black	5.365	2.525	2.986	4.365	6.234	5.339	18.380	14.626	14.699	11.850	12.902	7.640
MSTRG.13000	--	brown	1.898	1.495	1.829	1.802	1.209	2.391	1.207	1.604	2.335	1.821	1.635	1.736
MSTRG.13001	--	lightyellow	16.485	20.995	22.170	18.715	17.175	14.394	10.584	10.106	19.273	8.786	58.250	9.902
MSTRG.13003	--	brown	0.385	0.160	0.246	0.407	0.347	0.088	2.096	1.708	0.261	0.608	0.561	0.588
MSTRG.13006	--	black	21.472	17.053	21.620	26.593	24.555	21.253	32.548	34.094	52.651	27.844	46.046	27.294
MSTRG.13007	--	brown	4.046	3.205	3.685	3.907	4.451	4.672	28.219	17.258	11.756	5.298	9.944	7.007
MSTRG.13012	--	pink	1.466	1.306	1.511	3.407	1.059	0.978	1.049	0.969	0.998	15.487	1.557	17.357
MSTRG.13013	--	grey60	1.570	2.417	0.829	1.925	0.545	0.703	4.079	2.179	1.693	5.101	1.150	7.179
MSTRG.13015	--	brown	1.359	2.214	0.834	0.942	1.070	1.142	0.840	0.508	1.811	1.650	0.718	3.320
MSTRG.13016	--	darkgrey	3.896	2.550	3.478	3.996	5.282	6.442	6.155	6.267	4.736	7.439	14.487	6.864
MSTRG.13019	--	brown	1.077	2.363	1.759	2.155	1.899	0.979	9.274	6.584	1.206	0.356	1.140	0.652
MSTRG.1302	--	darkmagenta	7.287	6.787	5.995	5.191	6.713	8.258	5.574	4.144	1.549	4.597	2.161	5.957
MSTRG.13026	--	darkturquoise	4.277	3.596	4.141	3.405	4.565	5.289	2.738	2.750	2.174	5.433	4.090	7.954
MSTRG.13036	--	pink	1.692	0.618	0.991	1.182	1.530	1.195	2.028	1.683	2.210	1.098	1.711	1.108
MSTRG.13037	--	brown	1.126	0.360	0.369	3.233	5.413	0.965	3.059	4.085	0.378	0.679	0.500	0.837
MSTRG.13038	--	skyblue	0.418	0.894	0.490	1.673	2.190	0.857	1.357	1.687	0.292	1.090	0.709	0.416
MSTRG.1304	--	brown	1.816	2.727	2.835	2.320	2.369	1.526	5.289	6.177	0.085	2.876	1.642	2.998
MSTRG.13040	--	brown	63.728	76.971	71.120	59.748	52.898	107.463	23.024	28.925	140.245	20.421	56.437	23.768
MSTRG.13042	--	brown	25.839	21.837	25.831	34.110	35.823	31.076	67.861	52.675	45.938	32.853	30.301	32.659
MSTRG.13045	--	brown	0.733	1.645	0.869	1.994	1.379	0.352	6.638	5.244	0.934	0.766	1.035	0.871
MSTRG.13047	--	brown	0.734	1.379	1.972	0.587	0.667	0.218	13.584	11.337	5.720	0.551	0.479	0.191
MSTRG.13048	--	skyblue	4.437	3.913	4.125	3.232	3.681	2.877	3.215	4.218	4.653	4.404	5.265	3.540
MSTRG.1305	--	brown	14.836	18.198	16.700	17.875	17.305	14.252	44.229	33.631	14.159	7.549	9.148	7.428
MSTRG.13051	--	brown	53.480	53.085	53.126	58.927	71.747	40.134	171.606	159.542	40.753	25.589	38.041	29.951
MSTRG.13052	--	darkturquoise	6.088	5.461	5.355	4.280	3.975	3.376	13.351	11.664	8.115	5.415	5.366	3.379
MSTRG.13053	--	salmon	5.199	4.526	5.512	5.071	7.543	8.729	4.482	10.478	13.452	9.419	6.984	5.107
MSTRG.13054	--	brown	5.739	2.537	6.889	6.218	8.834	6.181	12.968	13.496	9.882	2.605	6.162	2.581
MSTRG.13057	--	brown	3.366	1.311	1.827	5.177	3.621	2.898	0.492	0.143	2.221	1.047	3.138	2.396
MSTRG.13058	--	lightyellow	17.746	16.598	20.431	18.141	16.547	21.785	5.319	5.510	19.057	18.635	88.730	20.176
MSTRG.13059	--	brown	13.969	9.603	9.355	8.100	6.453	14.486	1.502	1.282	7.563	9.882	16.869	18.541
MSTRG.13061	--	sienna3	20.859	16.806	18.312	15.134	19.324	18.707	30.305	38.831	51.283	28.660	25.939	21.723
MSTRG.13067	--	brown	2.631	2.910	3.160	3.440	3.300	1.639	4.410	5.371	2.962	4.693	2.810	3.071
MSTRG.1307	--	brown	0.338	0.386	0.238	0.460	0.224	0.256	2.231	1.889	0.442	0.078	0.000	0.180
MSTRG.13075	Pol	red	2.928	2.396	2.100	4.714	5.989	2.734	2.606	2.274	3.676	1.907	10.247	5.119
MSTRG.13078	BBS7	skyblue3	2.451	2.021	2.193	2.622	3.063	1.949	1.757	2.675	3.599	3.846	4.029	4.291
MSTRG.13082	--	darkturquoise	22.117	47.301	25.538	5.641	6.455	4.188	113.856	56.253	46.046	4.733	0.361	5.798
MSTRG.13084	Pol	darkturquoise	194.384	171.109	186.276	105.285	96.268	94.550	195.328	178.209	263.611	101.362	47.952	119.751
MSTRG.13089	--	brown	0.190	0.232	0.539	0.749	0.747	0.205	1.651	2.351	1.580	1.115	0.200	0.767
MSTRG.1309	--	brown	0.500	0.285	0.273	0.339	0.294	0.231	2.230	1.366	0.218	0.212	0.123	0.147
MSTRG.13091	--	lightyellow	1.069	0.229	0.391	0.519	0.958	2.106	0.434	0.729	0.748	0.929	8.568	0.414
MSTRG.13093	--	brown	2.205	1.559	1.311	3.389	4.547	3.075	5.330	11.006	1.818	2.523	2.326	1.657
MSTRG.13094	--	brown	1.517	2.901	2.064	6.906	6.752	3.109	8.010	10.283	4.557	3.443	0.428	2.590
MSTRG.131	--	tan	1.272	1.241	1.094	1.331	2.282	2.174	5.738	4.547	6.582	0.333	0.148	0.286
MSTRG.13100	--	brown	0.699	0.630	0.780	1.049	0.357	0.075	3.867	4.323	0.444	0.242	0.053	0.211
MSTRG.13107	--	brown	2.040	3.191	1.843	3.675	3.792	1.764	4.598	3.863	2.881	1.824	2.515	2.629
MSTRG.1311	--	brown	0.437	0.000	0.292	0.363	0.551	0.315	2.119	1.742	0.175	0.145	0.077	0.000
MSTRG.13112	C4orf3	paleturquoise	58.408	31.692	44.536	24.685	19.543	42.432	6.111	5.516	5.313	7.710	94.399	8.690
MSTRG.13122	--	lightyellow	3.234	4.228	4.577	1.504	2.155	2.889	2.221	2.704	4.086	1.484	11.381	1.192
MSTRG.13126	--	red	10.344	13.117	13.404	12.125	14.243	9.997	12.585	9.893	11.853	8.581	5.179	9.243
MSTRG.13127	--	brown	0.387	0.481	1.030	0.444	0.737	0.577	2.705	2.730	1.181	0.938	0.650	0.342
MSTRG.13130	--	red	13.732	12.910	11.693	9.712	8.816	13.387	7.954	10.039	18.635	3.773	1.953	3.860
MSTRG.13132	GLDC	skyblue	6.663	8.123	5.703	14.358	17.836	8.085	9.870	11.509	10.127	11.635	3.092	13.205
MSTRG.13133	--	mediumpurple3	3.110	2.965	3.370	9.232	19.551	5.677	3.847	3.644	6.624	4.734	3.033	4.516
MSTRG.13135	--	salmon	0.771	0.442	0.633	0.671	0.170	0.824	0.500	0.571	3.741	0.269	0.333	0.306
MSTRG.13137	--	salmon	10.589	9.470	14.221	7.256	8.019	10.669	5.527	6.982	49.662	1.802	13.280	0.850
MSTRG.13140	--	brown	1.655	2.039	2.043	4.669	4.013	1.478	28.048	25.290	0.831	4.232	1.333	5.075
MSTRG.13141	--	skyblue	2.239	1.515	2.177	2.266	3.234	1.822	2.701	2.264	1.552	1.821	2.557	1.813
MSTRG.13143	--	black	2.603	2.633	2.760	2.906	2.166	2.353	1.275	1.842	2.016	2.106	1.574	1.564
MSTRG.13144	--	darkmagenta	4.538	5.200	3.529	3.699	2.440	1.375	4.919	4.345	6.405	3.562	7.717	3.019
MSTRG.13147	--	brown	0.607	0.000	2.267	0.000	0.087	1.056	32.188	23.337	2.727	0.000	1.034	0.000
MSTRG.13148	--	brown	27.861	19.077	33.608	37.179	40.042	22.142	188.118	188.910	41.251	8.360	63.904	8.319
MSTRG.13149	--	lightyellow	2.343	1.824	2.373	1.816	1.501	2.280	1.634	2.194	2.309	1.385	6.121	0.729
MSTRG.1315	--	brown	2.253	2.419	1.824	5.143	4.238	2.674	13.071	10.289	5.007	2.573	0.531	3.224
MSTRG.13173	--	red	6.700	4.236	4.351	3.202	4.038	5.582	5.663	6.069	4.380	1.848	0.310	1.712
MSTRG.13176	--	red	1.613	2.729	1.563	1.565	1.963	1.192	0.833	1.019	0.778	2.128	4.389	1.476
MSTRG.13177	--	mediumpurple3	1.957	0.447	1.284	2.583	3.022	1.974	1.251	0.956	0.511	1.361	0.869	0.485
MSTRG.13181	--	brown	0.273	0.360	0.098	1.077	1.050	0.679	6.281	6.977	0.866	0.811	0.219	0.808
MSTRG.13185	--	green	0.560	2.682	1.049	4.019	3.210	1.553	2.125	0.879	1.253	4.801	5.798	5.744
MSTRG.13186	--	mediumpurple3	1.058	0.664	0.867	1.283	2.216	0.800	0.845	1.061	0.740	0.674	0.000	0.234
MSTRG.13201	--	skyblue3	6.461	5.486	5.700	3.313	2.619	4.997	4.176	5.017	2.765	4.509	2.089	2.163
MSTRG.13203	--	green	1.697	2.085	1.733	4.518	4.655	1.372	3.303	2.923	3.004	6.255	6.654	4.966
MSTRG.13205	--	darkturquoise	5.509	4.670	2.513	4.870	6.615	4.835	1.921	1.779	0.572	6.648	5.069	3.054
MSTRG.1321	--	brown	3.777	2.967	3.363	3.017	4.079	4.093	6.968	6.212	4.068	1.848	0.478	1.706
MSTRG.13213	--	pink	57.716	44.999	59.011	27.162	35.142	54.945	63.204	53.500	68.160	38.051	59.548	25.940
MSTRG.13215	--	brown	12.151	15.331	12.612	17.505	19.184	14.276	11.583	12.044	18.890	13.229	12.030	14.657
MSTRG.13217	--	brown	4.777	4.376	5.203	6.810	6.005	4.868	50.594	56.983	18.485	8.317	20.408	8.873
MSTRG.13218	--	brown	0.078	0.177	0.000	0.151	0.086	0.098	5.357	3.797	0.145	0.991	1.438	0.756
MSTRG.13219	--	red	2.605	1.615	3.448	2.472	1.748	1.856	3.337	2.569	2.747	0.722	0.000	0.451
MSTRG.1322	--	darkgreen	1.730	2.007	1.627	2.047	2.316	2.473	1.936	2.207	2.275	2.071	2.465	2.040
MSTRG.13220	--	brown	1.102	0.370	0.987	0.723	1.179	1.062	3.333	2.657	1.330	3.117	0.799	1.376
MSTRG.13224	--	lightyellow	1.956	3.718	1.603	4.111	2.875	3.370	4.557	2.900	3.466	4.911	0.563	2.306
MSTRG.1323	--	brown	0.125	0.284	0.000	0.000	0.137	0.000	8.465	6.197	0.000	0.000	0.154	0.221
MSTRG.13237	--	brown	5.712	7.793	7.955	7.902	9.406	8.614	15.997	14.106	8.029	5.368	5.235	6.214
MSTRG.1324	--	tan	76.201	70.881	78.755	68.522	71.531	63.399	192.859	179.445	165.699	83.644	75.852	87.539
MSTRG.13242	--	salmon	0.827	1.214	1.419	1.147	2.281	1.416	2.275	1.959	3.666	2.123	0.546	2.300
MSTRG.13244	--	darkgreen	2.305	4.152	4.280	1.826	1.071	0.817	2.636	1.718	1.597	0.804	0.442	0.730
MSTRG.13246	--	brown	89.770	120.365	93.525	227.629	158.913	81.037	546.009	551.369	247.249	94.730	153.434	122.558
MSTRG.13247	--	darkturquoise	9.319	10.760	9.350	10.735	5.260	2.922	23.012	17.217	22.299	4.269	1.597	3.998
MSTRG.13249	--	darkgrey	5.670	11.202	11.405	21.924	25.008	16.829	18.531	21.864	36.818	22.857	42.911	21.333
MSTRG.13250	--	brown	0.385	0.594	0.544	0.451	0.943	0.486	4.025	3.455	0.180	0.135	0.712	0.256
MSTRG.13252	--	brown	0.728	0.000	1.046	0.546	0.912	0.626	3.304	3.694	0.031	0.882	0.082	0.380
MSTRG.13254	--	brown	5.404	4.052	2.735	1.747	1.902	1.222	24.754	20.773	9.982	2.421	2.016	1.843
MSTRG.13264	--	brown	28.228	24.073	28.725	43.007	45.221	41.696	78.001	58.637	60.069	29.060	35.272	27.327
MSTRG.13274	--	brown	1.592	0.731	1.010	0.515	0.658	0.112	2.230	1.524	1.403	1.845	1.063	1.408
MSTRG.13277	--	darkturquoise	0.281	0.321	0.395	0.601	0.558	0.000	2.900	1.781	1.287	0.065	0.000	0.149
MSTRG.13281	--	brown	35.030	30.051	34.296	35.737	41.715	52.068	57.169	52.622	36.483	54.188	30.431	36.906
MSTRG.13282	--	salmon	5.857	3.072	3.322	2.535	5.392	4.235	5.883	8.761	12.979	3.729	0.894	3.660
MSTRG.13289	--	darkgrey	0.140	0.000	0.164	0.182	0.448	0.088	0.631	0.245	0.842	0.407	3.493	0.186
MSTRG.13295	--	paleturquoise	4.539	6.076	5.245	4.287	3.671	4.731	2.357	3.907	3.162	6.033	9.551	6.210
MSTRG.13297	--	red	1.238	1.412	2.971	1.501	1.706	1.483	1.607	2.105	1.963	1.076	0.763	1.259
MSTRG.1330	YARS2	salmon	3.310	2.026	3.285	1.234	1.959	5.421	4.939	6.003	8.472	3.205	0.995	2.392
MSTRG.13309	--	black	0.696	2.479	1.367	1.493	1.701	2.408	2.679	2.053	2.206	2.210	2.531	1.797
MSTRG.13310	--	black	6.737	5.177	5.108	4.131	2.268	4.073	4.419	3.775	3.311	3.358	4.307	3.623
MSTRG.13316	--	tan	15.203	20.846	18.327	12.516	10.416	9.361	33.511	35.893	31.278	17.118	14.595	14.734
MSTRG.13318	--	brown	0.178	0.000	0.059	0.204	0.065	0.127	4.633	3.123	0.000	0.000	0.124	0.000
MSTRG.13319	--	brown	1.721	3.228	2.152	3.929	3.992	1.677	14.290	12.122	3.321	2.518	1.167	3.511
MSTRG.13320	--	brown	4.717	5.293	2.354	3.676	4.178	3.608	1.699	1.889	5.410	4.571	1.525	5.678
MSTRG.13324	--	black	13.248	21.214	14.590	13.505	11.364	8.189	8.049	7.437	9.794	10.811	14.448	8.232
MSTRG.13325	--	purple	1.091	1.854	0.978	2.259	1.164	0.459	1.999	2.008	0.500	0.845	2.615	2.374
MSTRG.13330	--	darkgrey	1.804	2.430	1.919	3.739	3.788	1.279	4.769	4.895	4.092	2.868	13.617	3.659
MSTRG.13332	--	brown	3.295	1.717	0.216	2.021	3.317	4.429	16.730	7.448	0.541	0.085	0.000	0.162
MSTRG.13333	--	brown	0.055	0.000	0.000	0.000	0.301	0.000	2.835	1.429	0.000	0.063	0.000	0.000
MSTRG.13335	--	sienna3	0.713	0.246	0.896	0.672	1.945	1.459	2.548	3.582	4.540	1.591	0.965	1.495
MSTRG.1335	--	lightyellow	1.726	1.700	0.964	0.647	2.638	1.434	0.940	1.095	1.097	1.227	5.995	1.665
MSTRG.13359	--	brown	196.739	171.903	180.488	162.447	164.822	69.273	406.173	250.786	179.862	122.431	45.191	169.624
MSTRG.13367	--	brown	1.038	1.039	0.555	1.908	1.052	1.218	4.964	5.729	1.937	4.229	3.663	2.039
MSTRG.13369	--	skyblue	1.740	2.126	1.737	3.234	4.427	1.597	3.049	2.428	1.527	2.220	1.443	1.665
MSTRG.13373	--	red	1.003	0.572	0.587	0.730	0.968	2.450	1.127	1.312	0.702	0.799	2.627	1.719
MSTRG.13379	--	black	2.136	2.729	1.801	1.368	0.754	0.970	0.384	0.335	0.080	0.050	0.000	0.869
MSTRG.13388	--	tan	4.143	2.856	5.137	5.011	7.375	7.570	8.753	9.308	9.447	5.645	4.406	7.908
MSTRG.13392	--	brown	1.579	1.002	1.187	0.780	0.752	0.859	3.343	4.190	2.269	1.127	0.694	1.215
MSTRG.13404	--	lightyellow	7.098	8.659	8.351	9.182	8.262	7.458	3.807	3.382	4.046	5.903	17.138	8.139
MSTRG.13407	--	red	1.575	1.107	1.393	2.532	2.006	4.887	2.190	2.766	2.128	2.865	7.816	3.764
MSTRG.13411	--	salmon	30.388	39.398	39.151	26.750	31.335	26.249	37.089	29.674	68.120	26.548	49.956	32.370
MSTRG.13412	--	red	0.781	1.164	1.405	2.305	2.228	0.985	1.632	1.588	1.579	2.418	4.117	2.856
MSTRG.13413	--	brown	3.783	4.015	5.012	4.975	4.264	5.071	13.005	16.567	5.445	6.108	1.502	5.866
MSTRG.13414	--	brown	0.785	0.536	0.471	0.165	0.000	0.000	2.085	3.089	0.045	0.266	1.087	0.444
MSTRG.13429	--	brown	0.573	0.050	0.000	0.911	0.133	0.386	2.208	1.778	0.327	0.152	1.228	0.371
MSTRG.13453	--	red	0.000	0.434	0.148	0.738	0.000	0.320	0.253	0.111	0.473	0.000	2.032	0.673
MSTRG.13454	--	red	14.027	18.082	10.688	18.363	23.200	7.026	8.731	6.369	18.102	5.790	22.623	8.923
MSTRG.13456	--	red	3.705	7.749	4.882	10.635	8.172	4.672	4.934	4.713	8.353	10.736	15.418	11.335
MSTRG.1346	--	brown	33.110	34.298	42.858	27.384	27.085	28.055	77.090	63.183	34.529	11.053	9.788	10.586
MSTRG.13461	--	brown	0.566	0.874	0.780	1.228	0.514	1.554	5.722	4.300	0.590	0.618	1.232	0.412
MSTRG.13467	--	brown	3.127	2.655	3.577	2.117	1.925	2.476	1.453	1.015	2.307	2.444	3.407	2.316
MSTRG.1349	Pol	green	10.448	11.306	10.635	18.308	13.333	9.225	9.791	9.561	12.238	22.182	22.596	17.767
MSTRG.13491	--	brown	0.158	0.180	0.000	0.000	0.522	0.000	10.395	9.217	0.000	0.000	0.389	0.419
MSTRG.1352	--	red	57.331	94.599	75.870	85.739	83.130	59.485	96.963	81.998	89.894	50.688	24.395	70.825
MSTRG.1353	--	tan	26.314	31.234	30.650	32.697	30.199	30.730	38.222	32.552	42.515	31.211	26.466	29.727
MSTRG.13536	--	grey60	5.001	7.526	5.016	7.020	6.424	2.885	3.507	2.181	0.546	2.343	0.787	3.247
MSTRG.13541	--	tan	2.233	0.810	1.605	0.886	1.399	2.112	3.345	2.479	3.172	1.235	1.064	2.290
MSTRG.1356	Pol	salmon	0.953	0.078	1.169	0.748	0.175	0.315	0.747	0.692	2.327	1.367	0.000	1.244
MSTRG.13561	MT-CO1	brown	433.931	564.804	485.677	790.603	557.860	1036.190	106.743	181.454	508.356	605.450	169.723	356.166
MSTRG.13613	--	grey60	283.198	309.638	287.014	550.161	430.206	222.972	78.369	65.334	226.711	307.175	52.906	220.543
MSTRG.13617	--	grey60	34.366	33.560	31.073	58.037	44.111	19.417	10.747	9.473	24.165	31.654	9.314	21.673
MSTRG.1366	ZNF532	red	8.438	8.671	7.861	18.444	17.509	14.029	6.801	10.111	10.319	20.295	32.950	19.416
MSTRG.13675	--	purple	0.000	1.122	0.691	0.954	0.506	0.248	2.358	1.716	0.551	1.216	2.425	1.044
MSTRG.13695	--	brown	0.721	1.013	1.137	4.684	4.252	1.014	4.184	4.912	0.336	0.450	1.026	0.810
MSTRG.13698	--	darkmagenta	0.703	7.046	4.189	5.933	8.295	7.942	6.596	4.214	0.827	5.245	1.621	6.951
MSTRG.1370	--	brown	1.204	0.932	1.233	2.440	1.730	1.409	10.240	9.150	0.441	0.648	0.742	0.513
MSTRG.13726	--	brown	0.714	1.880	2.251	2.345	2.484	0.623	11.850	9.966	3.433	1.273	2.235	1.895
MSTRG.13728	--	purple	0.339	0.559	0.044	0.366	1.537	0.712	2.182	1.314	1.265	1.310	2.694	0.600
MSTRG.1375	--	brown	0.754	1.570	1.334	2.489	1.821	0.834	2.739	2.733	1.062	0.503	1.659	0.968
MSTRG.13753	--	darkgreen	1.613	0.438	1.259	2.384	1.694	1.840	1.304	1.407	2.722	1.869	1.704	2.106
MSTRG.13754	--	tan	3.453	3.481	4.317	3.062	3.189	3.620	11.481	10.197	9.761	3.280	2.416	2.856
MSTRG.13755	--	darkturquoise	12.790	13.076	13.537	7.835	9.184	7.660	20.427	20.360	17.161	9.957	9.725	11.163
MSTRG.13756	--	brown	5.253	1.553	3.767	3.692	3.609	5.275	5.903	8.101	0.990	2.365	0.931	3.808
MSTRG.13757	--	pink	4.866	4.913	2.787	3.176	3.733	3.215	3.858	4.711	6.839	1.516	4.913	1.067
MSTRG.13758	--	brown	16.675	21.010	19.935	23.129	28.909	13.550	184.133	179.816	30.103	20.722	21.574	24.649
MSTRG.13759	--	brown	101.798	111.389	121.444	103.988	93.295	104.671	62.391	61.044	102.795	132.552	85.971	116.136
MSTRG.13760	--	salmon	6.047	4.806	6.742	7.802	6.029	3.326	3.437	5.555	9.811	7.866	4.560	4.154
MSTRG.13762	--	grey60	57.876	44.604	65.511	50.233	46.794	78.522	55.494	60.901	89.395	76.004	81.371	62.943
MSTRG.13768	--	brown	2.023	2.717	1.480	1.351	0.687	0.987	3.133	3.722	1.390	2.318	0.783	1.464
MSTRG.1377	--	darkgrey	1.063	1.169	1.111	0.921	1.381	0.766	1.100	1.590	2.160	1.408	3.698	1.108
MSTRG.13772	--	purple	28.375	23.804	26.732	27.012	25.817	15.242	42.037	33.385	19.109	11.326	60.555	9.004
MSTRG.13786	--	salmon	1.026	1.405	0.865	0.478	1.584	2.070	1.927	1.898	9.265	2.712	0.051	3.522
MSTRG.1379	--	brown	1.414	1.612	1.146	1.864	1.639	2.057	0.290	0.443	1.386	0.630	2.190	0.898
MSTRG.13798	--	brown	4.112	3.249	3.145	2.255	3.221	3.308	1.390	2.508	3.152	2.397	3.550	2.300
MSTRG.1380	--	black	0.173	0.296	0.203	0.672	1.242	0.546	0.779	0.982	0.404	2.409	1.175	0.153
MSTRG.13801	--	brown	2.596	4.029	2.990	8.588	9.197	5.419	8.245	9.725	3.334	3.354	6.453	3.802
MSTRG.13804	--	brown	5.566	8.265	7.080	9.032	8.148	3.025	16.629	12.807	3.312	2.614	1.183	1.995
MSTRG.13807	--	brown	0.051	0.058	0.119	0.099	0.056	0.000	3.045	1.861	0.474	0.059	0.000	0.180
MSTRG.1381	--	skyblue	1.034	1.543	1.025	1.969	1.843	0.803	2.106	1.249	0.260	0.461	0.343	0.528
MSTRG.1382	--	grey60	25.092	33.592	27.699	43.473	35.099	32.002	24.096	21.244	12.887	20.332	20.031	22.980
MSTRG.13829	--	brown	13.289	13.025	14.802	8.986	7.070	3.132	41.790	30.176	13.769	3.159	0.800	8.187
MSTRG.1383	Pol	brown	3.054	1.623	2.464	1.229	1.112	0.795	4.776	4.442	1.171	1.257	1.081	1.017
MSTRG.13830	--	tan	21.514	20.338	18.191	22.470	26.178	28.484	45.688	46.872	36.106	25.603	14.226	20.697
MSTRG.13837	--	black	1617.953	1576.405	1728.971	1034.956	958.850	1433.518	470.601	534.020	625.348	963.896	1255.775	980.243
MSTRG.13838	--	brown	0.087	0.099	0.000	0.000	0.287	0.109	3.287	5.213	0.162	0.000	0.000	0.000
MSTRG.13840	--	skyblue3	3.828	4.043	4.786	3.940	1.711	2.870	3.152	3.791	1.930	1.799	0.446	1.258
MSTRG.13849	--	grey60	3.418	3.400	4.573	8.617	6.161	3.470	1.597	1.892	1.010	1.719	0.705	1.989
MSTRG.13852	--	skyblue3	2.286	1.750	1.550	1.226	2.587	1.896	1.772	2.545	3.254	3.451	2.225	5.746
MSTRG.13854	--	black	14.239	15.849	16.410	13.828	8.997	5.611	5.834	4.356	6.684	9.042	8.818	12.818
MSTRG.13861	--	darkgrey	0.806	0.591	0.506	0.615	0.476	0.654	0.776	1.381	2.122	1.201	4.544	0.841
MSTRG.13868	JRKL	skyblue	0.941	0.715	1.193	1.876	2.305	0.873	1.618	1.265	0.938	1.605	0.612	1.398
MSTRG.13869	--	brown	3.688	2.777	2.725	3.474	2.448	0.677	26.173	17.176	4.308	0.539	1.368	0.538
MSTRG.1387	--	black	1.381	3.866	1.617	1.218	1.592	4.590	0.439	0.712	0.293	0.218	0.155	0.333
MSTRG.13870	--	grey60	7.714	14.629	7.084	15.481	12.403	6.364	5.147	7.092	1.052	1.791	0.464	1.922
MSTRG.13871	--	lightsteelblue1	12.181	16.012	15.024	10.138	8.634	10.346	16.556	15.174	6.895	4.065	3.129	4.015
MSTRG.13873	--	salmon	4.059	2.562	4.941	3.539	2.816	3.579	5.926	5.443	7.768	4.879	2.091	6.533
MSTRG.13874	--	brown	1.821	1.959	1.971	1.776	2.441	2.369	4.697	4.671	3.449	2.756	0.661	2.672
MSTRG.13875	--	darkgrey	3.009	2.526	2.841	1.789	2.343	3.714	2.931	2.922	1.281	3.412	0.606	3.604
MSTRG.13881	ASMT	brown	3.775	3.107	2.441	7.667	4.499	2.436	11.919	10.600	2.525	3.713	5.112	3.704
MSTRG.13887	--	brown	23.592	22.977	16.843	38.704	40.014	40.565	158.814	174.507	21.716	37.334	11.742	33.963
MSTRG.13888	--	brown	3.640	3.650	2.471	5.129	6.052	7.117	26.014	25.237	4.390	6.694	1.359	5.981
MSTRG.13894	--	grey60	8.116	8.059	7.357	6.985	9.541	5.018	3.617	4.173	4.255	3.576	5.982	4.213
MSTRG.13902	Pol	red	1.261	1.415	0.968	1.424	1.641	0.912	0.991	1.190	0.752	1.509	2.370	0.567
MSTRG.1393	--	salmon	21.480	17.381	18.670	15.757	19.260	22.398	24.458	27.780	37.889	14.989	12.875	17.160
MSTRG.13936	--	brown	10.403	10.163	9.326	9.272	20.527	18.514	39.420	20.796	6.825	3.058	17.551	3.522
MSTRG.1397	--	purple	1.625	1.046	1.122	1.617	1.976	0.578	2.663	3.380	1.011	2.125	5.548	1.511
MSTRG.14005	--	red	0.547	0.501	1.154	1.311	1.232	0.133	0.182	0.786	0.837	1.710	3.868	2.695
MSTRG.14015	SMIM35	black	5.747	4.771	4.790	2.454	2.624	6.458	1.514	2.007	1.549	2.179	1.858	2.563
MSTRG.14022	--	brown	1.584	1.511	0.379	0.753	1.450	0.290	1.885	2.438	0.790	0.133	0.577	0.465
MSTRG.14023	--	lightyellow	0.268	0.689	0.943	0.521	0.888	0.338	0.268	0.468	0.250	0.155	2.646	0.237
MSTRG.1406	--	brown	0.198	0.377	0.232	2.722	1.565	0.416	3.000	2.706	0.185	0.344	0.855	0.672
MSTRG.14065	--	brown	2.304	2.476	2.091	2.473	2.534	1.663	7.664	6.611	1.634	1.101	1.585	0.936
MSTRG.14067	--	brown	7.043	4.535	7.516	15.265	12.881	8.355	32.334	42.624	10.667	9.589	4.435	7.737
MSTRG.14069	--	black	0.656	2.431	1.272	2.204	1.142	0.149	2.205	2.290	2.332	0.542	2.371	2.189
MSTRG.14075	--	brown	3.133	3.234	3.376	2.827	2.732	4.280	11.068	12.447	2.180	3.261	5.757	2.562
MSTRG.14080	--	brown	21.618	29.637	24.252	52.709	49.321	23.600	322.328	320.545	11.306	15.549	19.229	13.696
MSTRG.14144	--	tan	2.190	1.756	2.106	1.258	1.618	0.763	5.271	4.346	6.540	1.276	2.830	0.829
MSTRG.14164	--	grey60	44.139	48.139	39.595	56.027	54.340	33.704	43.271	40.319	20.217	25.066	30.922	27.622
MSTRG.14166	SSLP1	brown	299.387	317.187	331.770	206.699	134.618	81.671	999.251	963.671	225.783	51.444	52.197	52.508
MSTRG.14172	--	brown	1.797	1.207	0.809	3.129	1.711	1.209	46.508	32.814	1.839	1.099	1.052	1.646
MSTRG.14194	--	brown	2.436	1.308	1.943	2.341	4.955	3.583	6.760	7.767	2.522	3.077	3.058	3.442
MSTRG.14219	CWF19L2	darkturquoise	5.267	9.118	8.442	8.118	5.149	0.612	23.240	15.639	13.101	0.563	2.210	0.892
MSTRG.14220	--	pink	1.087	0.254	0.434	0.503	0.436	0.312	1.258	2.026	1.452	0.744	1.066	0.546
MSTRG.1423	--	brown	5.121	5.931	6.537	7.787	11.093	5.946	14.358	12.263	3.259	1.179	2.256	2.056
MSTRG.1424	--	brown	1.135	1.162	1.159	1.242	0.899	1.504	2.238	3.909	0.299	0.405	0.000	0.051
MSTRG.14262	--	darkturquoise	6.939	7.547	5.493	3.657	2.226	2.326	6.362	5.247	5.387	3.590	3.966	4.594
MSTRG.14268	--	darkturquoise	2.417	2.986	3.891	1.172	1.443	1.270	3.922	5.182	3.193	0.700	0.372	1.158
MSTRG.14269	--	brown	13.694	11.068	11.047	12.017	6.860	5.534	25.743	20.852	13.555	4.346	9.268	3.940
MSTRG.14270	--	darkturquoise	0.564	0.885	1.734	0.992	0.622	2.401	0.810	1.199	0.888	2.207	1.348	0.780
MSTRG.14274	--	brown	0.487	1.151	0.448	0.911	0.537	1.535	2.918	1.851	0.584	1.088	0.000	1.754
MSTRG.14276	--	red	16.861	16.227	17.678	45.028	34.710	24.727	23.678	26.819	35.974	44.259	96.587	39.022
MSTRG.14279	--	brown	0.251	0.215	0.000	0.061	0.069	0.000	4.394	4.112	0.117	0.000	0.310	0.111
MSTRG.14281	STEAP1	darkturquoise	20.341	22.943	24.048	7.168	7.249	11.613	38.548	25.549	11.748	5.658	0.080	3.339
MSTRG.14291	--	purple	1.355	1.485	1.619	2.874	2.772	1.611	2.823	3.325	1.361	1.129	5.057	1.387
MSTRG.14293	--	darkgrey	0.936	1.364	1.342	1.850	0.932	1.428	1.325	1.466	1.653	1.423	2.065	0.790
MSTRG.14312	--	brown	0.637	0.605	0.621	1.579	2.028	0.223	3.603	3.394	0.396	0.410	0.698	0.563
MSTRG.14314	--	purple	3.543	5.214	3.472	3.831	4.866	3.219	6.083	4.695	4.099	5.805	6.575	3.126
MSTRG.14315	--	orangered4	2.902	3.387	3.319	3.929	4.093	4.340	4.381	5.945	2.140	2.112	0.083	1.612
MSTRG.14316	--	black	1.758	1.512	1.901	3.584	3.236	2.705	3.526	3.976	3.057	4.523	4.169	3.123
MSTRG.14320	--	tan	2.153	1.740	1.947	1.455	2.758	1.430	6.198	7.854	5.444	2.020	0.667	1.727
MSTRG.14322	--	purple	0.927	0.330	0.373	1.630	1.310	1.351	2.401	3.512	2.108	1.477	4.000	1.896
MSTRG.14326	--	salmon	148.590	122.953	143.760	91.830	127.923	64.895	144.945	171.316	334.764	79.006	48.403	81.404
MSTRG.14327	--	darkturquoise	6.605	14.580	12.070	1.680	0.954	0.334	8.160	9.727	24.381	0.910	0.250	3.536
MSTRG.14339	--	brown	1.129	1.214	0.920	1.255	0.614	0.702	2.174	1.656	0.657	0.607	0.848	0.507
MSTRG.14340	Pol	darkturquoise	1.096	1.645	0.608	0.783	0.382	0.073	0.576	1.258	2.313	0.000	0.000	0.000
MSTRG.14341	SEM1	brown	0.783	0.643	1.137	1.116	0.591	0.632	141.246	85.490	1.556	0.767	1.453	1.053
MSTRG.14342	SEM1	brown	2.657	4.106	3.051	4.618	4.653	3.618	2.228	2.110	3.585	4.221	2.851	3.369
MSTRG.14343	--	red	2.360	1.449	1.786	0.951	1.641	2.563	2.864	2.217	1.625	3.114	5.864	3.854
MSTRG.14347	--	darkturquoise	4.872	10.298	5.355	3.032	2.047	1.959	9.672	7.338	7.924	0.859	5.972	1.071
MSTRG.14348	--	brown	4.159	1.585	4.304	4.966	4.371	4.883	13.453	11.299	6.889	5.773	6.624	4.221
MSTRG.14349	--	brown	1.330	1.260	1.029	0.919	1.939	1.506	2.949	2.300	1.682	0.967	0.834	1.236
MSTRG.14354	--	brown	0.215	0.141	0.126	0.120	0.059	0.156	2.510	1.678	0.251	0.187	0.153	0.286
MSTRG.14356	--	brown	10.713	12.589	15.066	15.502	24.707	14.058	46.006	63.943	20.175	40.486	17.797	33.556
MSTRG.14358	--	brown	0.607	1.447	0.689	1.694	1.480	0.881	3.983	5.900	1.423	1.193	1.156	1.122
MSTRG.14369	--	darkturquoise	30.807	23.626	33.083	18.119	28.787	15.379	41.109	51.438	62.101	39.020	12.233	30.605
MSTRG.1437	--	brown	0.185	0.070	0.145	0.239	0.136	0.000	4.746	3.014	0.058	0.429	0.076	0.328
MSTRG.14370	--	brown	1.097	1.017	1.524	1.499	1.417	0.597	3.777	3.370	0.933	1.022	2.569	0.976
MSTRG.14372	Pol	green	11.353	10.106	8.768	9.141	7.075	6.790	12.196	11.037	13.453	3.371	1.051	3.860
MSTRG.14377	--	lightsteelblue1	30.188	25.679	32.943	44.887	55.547	49.546	14.608	25.121	85.304	50.463	94.616	37.886
MSTRG.14378	--	darkturquoise	2.021	2.521	2.403	1.654	2.246	1.812	2.586	1.873	2.621	1.537	2.316	0.978
MSTRG.14381	--	darkgreen	1.980	2.259	1.288	0.534	0.121	0.000	1.538	0.576	0.718	0.000	0.136	0.195
MSTRG.14385	--	brown	0.221	0.225	0.346	1.838	1.682	0.807	2.753	3.112	0.069	0.171	0.607	0.196
MSTRG.14387	--	darkturquoise	1.660	0.825	1.254	0.935	0.266	0.236	2.755	2.756	1.499	0.404	0.958	0.853
MSTRG.14388	--	red	290.820	203.711	224.190	216.057	241.375	360.547	225.751	299.285	315.347	220.099	118.380	289.000
MSTRG.14389	--	black	14.465	1.991	1.666	0.000	0.169	3.865	0.000	0.265	0.000	0.355	0.767	0.000
MSTRG.14391	--	brown	9.399	5.527	5.554	9.506	12.434	8.614	98.200	85.796	29.579	11.938	16.692	10.505
MSTRG.14392	Pol	black	0.515	0.094	0.289	0.779	1.931	0.494	2.962	3.414	1.480	1.432	1.651	1.184
MSTRG.14396	--	salmon	4.276	3.107	4.014	2.871	4.894	4.481	6.270	9.741	12.150	5.478	0.823	5.601
MSTRG.14399	--	salmon	0.586	0.846	1.417	0.871	1.464	0.640	0.858	0.954	3.970	0.860	0.915	1.381
MSTRG.144	--	mediumpurple3	1.194	1.294	1.049	5.155	4.608	0.979	2.027	1.406	0.390	0.277	0.074	0.370
MSTRG.14400	--	black	2.463	2.509	2.172	6.108	4.589	2.497	8.322	7.188	6.696	2.669	4.704	2.239
MSTRG.14404	--	darkgrey	7.315	5.984	5.114	4.542	5.054	8.361	7.887	6.752	13.543	4.982	44.183	9.315
MSTRG.1441	--	purple	3.907	5.220	3.739	8.052	5.184	2.906	14.731	11.290	3.385	5.014	13.474	7.051
MSTRG.14414	--	brown	0.276	0.630	0.000	0.536	1.421	0.348	3.769	3.292	0.086	0.320	0.794	0.000
MSTRG.14424	--	lightyellow	9.723	9.421	8.043	12.216	14.481	10.879	0.344	0.150	0.241	0.171	75.357	0.011
MSTRG.14428	--	green	21.285	9.882	14.483	8.646	12.055	9.991	13.050	14.457	16.798	4.499	0.119	2.851
MSTRG.14432	--	brown	2.985	2.130	2.418	4.223	5.553	3.202	20.247	15.601	4.971	2.784	4.323	1.826
MSTRG.14433	--	red	2.585	4.787	3.205	4.130	3.755	2.646	4.069	4.111	2.468	3.630	6.373	4.115
MSTRG.14437	--	brown	0.076	0.000	0.072	0.300	0.084	0.078	3.467	3.450	0.000	0.000	0.076	0.135
MSTRG.14441	--	brown	0.944	0.360	0.372	1.858	1.668	0.919	3.478	4.329	0.750	0.818	1.945	0.533
MSTRG.14443	--	red	19.414	17.058	20.397	15.419	15.749	25.916	11.704	13.220	31.401	7.422	8.454	6.554
MSTRG.14451	--	red	75.186	65.972	69.182	115.974	77.784	57.044	80.295	82.431	138.963	68.054	345.516	180.857
MSTRG.14452	--	darkgrey	57.504	50.697	48.208	94.751	65.186	53.420	99.456	112.023	92.614	43.009	253.730	119.798
MSTRG.14457	--	brown	4.561	2.678	3.456	1.041	1.849	6.089	0.402	1.287	3.691	9.562	0.579	2.492
MSTRG.14458	Pol	purple	7.569	7.147	8.260	6.608	8.119	4.849	18.107	13.623	7.367	7.972	15.919	5.679
MSTRG.14459	--	pink	415.647	521.953	436.725	553.896	439.759	395.671	256.382	214.755	358.188	439.538	371.056	525.974
MSTRG.14460	SLC40A1	darkturquoise	200.019	158.742	174.565	200.193	206.558	266.210	185.511	165.810	232.221	182.246	193.211	202.905
MSTRG.14463	--	red	0.883	1.769	1.530	3.183	2.071	1.872	1.996	1.269	0.764	1.687	3.818	0.751
MSTRG.14483	--	lightsteelblue1	1.472	1.634	1.304	2.355	1.799	0.602	1.907	1.353	0.557	0.461	0.000	0.422
MSTRG.1449	--	brown	0.527	0.444	0.360	1.493	0.619	0.760	4.110	2.697	0.946	1.107	1.823	0.769
MSTRG.14491	--	red	1.032	0.673	0.259	0.501	1.707	0.000	0.515	0.771	0.413	1.367	2.090	1.304
MSTRG.14498	--	red	2.270	3.503	2.441	2.333	2.278	1.164	3.092	3.428	3.617	1.565	0.513	1.516
MSTRG.14505	--	brown	8.306	8.450	9.195	12.289	12.258	8.637	75.774	77.363	26.540	14.141	17.654	9.513
MSTRG.14506	Pol	brown	3.444	6.051	4.242	5.281	6.653	6.415	17.616	13.696	5.780	1.015	1.798	0.688
MSTRG.14509	--	brown	0.000	1.521	0.694	2.012	2.614	1.308	9.705	6.801	0.000	0.000	0.000	0.000
MSTRG.14510	--	brown	0.000	0.240	0.000	0.204	0.000	0.000	5.151	2.755	0.098	0.000	0.000	0.000
MSTRG.14512	--	brown	7.514	11.374	10.915	8.412	6.135	2.460	23.235	15.692	11.390	5.778	5.790	10.993
MSTRG.14513	--	pink	0.172	0.153	0.224	0.390	0.380	0.242	0.497	0.368	0.322	3.397	0.094	0.932
MSTRG.14518	--	red	1.797	1.374	2.855	1.901	2.236	2.054	2.266	1.899	1.602	3.379	3.229	2.224
MSTRG.14522	--	purple	10.756	11.285	10.373	14.286	14.270	11.821	16.543	14.700	11.589	11.333	22.834	12.211
MSTRG.14525	--	darkturquoise	22.711	28.038	24.916	24.255	21.883	19.396	84.134	69.514	47.539	19.585	13.346	15.690
MSTRG.14526	--	black	3.915	5.074	4.117	6.628	6.871	5.420	8.236	6.656	8.656	7.299	7.662	4.790
MSTRG.14528	--	salmon	4.267	3.489	4.489	4.701	4.602	5.233	8.297	11.388	15.237	7.920	0.144	5.279
MSTRG.1453	Lire1	red	0.635	1.659	1.172	2.027	1.999	1.662	0.850	1.030	2.177	1.850	3.588	1.727
MSTRG.14538	--	brown	0.845	1.125	1.815	1.321	1.398	0.711	2.157	1.597	0.964	0.816	0.579	0.582
MSTRG.14539	--	darkgrey	1.672	3.027	2.544	1.936	1.519	1.908	3.452	3.709	3.211	2.570	5.563	1.757
MSTRG.14542	--	brown	1.331	1.564	1.275	0.743	0.489	1.271	2.779	2.779	1.580	1.075	0.050	1.427
MSTRG.14545	Pol	purple	15.373	4.833	10.915	2.936	3.871	13.889	27.744	20.800	7.735	7.085	57.532	3.052
MSTRG.14560	TNP3	brown	0.716	0.479	0.694	0.503	0.490	0.093	1.875	3.340	0.830	0.315	0.457	0.634
MSTRG.14593	--	lightyellow	2.282	2.974	2.748	4.111	2.516	1.151	2.279	2.388	1.703	2.040	4.420	1.788
MSTRG.14596	--	darkgrey	3.655	2.778	1.762	3.144	2.836	2.994	2.765	2.902	8.369	6.781	22.244	4.053
MSTRG.14597	--	green	0.964	1.140	0.543	2.181	2.794	1.215	1.497	1.307	0.766	2.358	1.628	2.431
MSTRG.14598	Lire1	red	1.156	0.891	1.793	1.880	2.412	0.827	0.499	0.709	1.632	2.716	4.200	1.272
MSTRG.14605	--	brown	2.074	2.068	2.399	4.738	2.234	1.867	11.663	10.187	1.056	2.610	1.487	2.600
MSTRG.1461	--	brown	19.538	19.348	16.449	31.207	31.510	19.814	62.232	57.109	8.476	22.542	13.429	25.931
MSTRG.14617	SELENOK	purple	8.743	6.707	8.035	8.237	15.023	6.188	32.361	38.910	17.699	5.704	35.236	8.284
MSTRG.14623	--	brown	11.454	23.159	18.039	16.862	15.941	11.156	28.244	24.392	8.179	16.663	11.298	13.486
MSTRG.14624	--	salmon	2.837	1.027	1.846	1.923	1.837	2.215	0.495	0.825	8.864	1.775	2.832	3.506
MSTRG.14633	--	salmon	2.456	1.580	3.241	2.188	2.412	3.614	2.814	3.348	5.499	1.081	0.207	1.024
MSTRG.14638	VPS41	brown	20.848	15.836	20.926	16.359	25.372	9.751	85.537	78.226	13.890	14.197	27.835	8.201
MSTRG.14643	--	darkmagenta	1.638	1.738	2.052	0.998	4.065	3.699	0.723	1.291	0.711	0.486	1.456	1.045
MSTRG.14644	--	grey60	1.835	2.134	3.190	3.615	3.232	2.341	1.280	2.520	1.685	2.195	1.642	2.746
MSTRG.14648	--	pink	9.527	14.461	9.911	31.259	30.670	6.993	8.027	7.414	9.232	16.271	3.511	19.231
MSTRG.14649	--	mediumpurple3	0.417	0.423	0.325	2.651	1.685	0.350	0.416	0.323	0.000	0.000	0.057	0.000
MSTRG.14656	--	purple	0.434	0.832	0.878	0.880	1.435	0.796	2.561	2.460	1.748	0.114	4.450	0.471
MSTRG.14658	--	darkturquoise	39.263	51.808	48.147	31.437	26.181	26.023	36.602	34.200	45.920	22.848	20.276	16.330
MSTRG.14660	--	darkturquoise	20.257	12.453	17.959	12.446	14.514	10.602	28.890	38.005	41.801	8.887	5.566	7.290
MSTRG.14662	--	salmon	5.677	4.221	4.712	3.512	3.354	4.970	6.763	6.306	10.452	5.687	1.205	5.943
MSTRG.14663	--	brown	33.248	29.589	31.569	9.503	10.536	3.172	49.896	45.094	17.127	1.944	1.662	1.272
MSTRG.14665	--	darkgreen	0.979	0.434	0.510	1.583	1.140	2.675	0.815	0.712	1.522	2.395	1.878	2.021
MSTRG.14666	--	green	19.606	19.381	19.878	10.536	11.105	15.831	23.998	19.598	20.237	7.044	7.309	8.385
MSTRG.14668	--	darkturquoise	3.181	3.931	4.242	2.315	0.877	1.448	16.060	8.323	8.159	0.717	0.218	1.407
MSTRG.14683	MYOCOS	brown	9.018	10.766	11.396	24.906	18.432	7.748	137.402	119.054	6.319	7.341	4.680	8.441
MSTRG.14689	--	red	2.373	3.203	1.771	2.837	2.723	3.923	2.337	2.917	3.549	1.753	1.348	2.873
MSTRG.14696	--	brown	0.154	0.614	0.180	1.791	1.060	0.242	3.995	3.254	0.789	0.267	0.711	0.272
MSTRG.14697	--	brown	29.456	26.790	31.565	22.818	29.354	35.080	44.810	46.411	34.229	14.847	9.213	16.200
MSTRG.1470	--	green	2.741	5.544	5.570	6.670	5.062	2.727	3.224	3.113	4.999	5.447	6.865	5.144
MSTRG.14711	--	darkturquoise	2.904	4.825	6.062	1.531	1.462	2.229	3.657	3.249	4.240	1.683	1.167	2.401
MSTRG.14725	--	red	1.021	1.032	0.533	0.936	0.932	0.403	0.895	0.679	1.252	1.462	2.899	1.075
MSTRG.14738	FTL	purple	52.773	51.798	51.866	43.505	44.762	48.038	51.495	59.779	54.850	31.686	87.996	41.382
MSTRG.14739	--	brown	16.703	16.641	16.154	28.627	24.937	22.902	36.958	39.064	9.666	19.095	15.686	24.162
MSTRG.14740	--	brown	0.172	0.510	0.483	0.501	0.645	0.868	1.443	2.221	0.128	0.558	0.382	0.304
MSTRG.14747	--	purple	0.494	1.128	0.579	1.679	1.227	1.247	3.209	2.264	2.191	1.289	3.200	1.749
MSTRG.14767	--	black	2.558	1.738	1.850	0.748	0.809	1.328	1.522	1.510	0.614	2.333	1.183	2.280
MSTRG.14769	Pol	brown	0.051	0.000	0.060	0.149	0.226	0.065	2.350	2.053	0.191	0.000	0.378	0.226
MSTRG.14771	--	brown	0.599	0.794	1.097	1.150	0.397	0.378	3.470	3.072	0.559	1.112	0.370	0.752
MSTRG.14778	--	purple	7.842	7.098	8.420	5.936	6.908	4.506	9.448	7.867	6.942	5.165	14.748	5.839
MSTRG.14789	--	brown	0.612	0.649	1.204	0.637	0.675	0.386	1.660	3.930	0.469	0.456	0.270	0.387
MSTRG.1479	--	red	3.806	4.038	3.987	4.313	4.651	4.195	4.236	3.651	2.223	7.525	14.490	5.865
MSTRG.14796	--	grey60	15.210	19.865	17.666	20.670	16.246	11.265	7.792	6.540	13.011	2.742	7.076	1.823
MSTRG.14797	--	brown	0.270	0.000	0.126	0.097	0.000	0.000	5.311	4.277	0.101	0.063	0.133	0.000
MSTRG.14798	--	black	24.500	18.625	24.024	9.229	9.336	23.213	4.920	10.601	13.404	14.365	19.427	12.460
MSTRG.14799	--	brown	277.871	276.136	286.058	220.442	221.335	281.403	91.898	148.575	164.926	205.637	294.579	255.859
MSTRG.14800	--	skyblue	2.307	2.195	2.461	5.416	6.953	2.048	3.939	4.428	1.451	2.104	4.493	2.632
MSTRG.1482	--	black	2.902	7.724	3.758	2.018	1.354	2.997	0.461	0.141	0.604	1.223	0.861	1.064
MSTRG.14820	Pol	brown	0.900	1.015	1.774	1.454	0.957	1.448	4.211	3.267	1.904	1.645	2.399	2.100
MSTRG.14821	--	paleturquoise	21.944	21.921	21.593	17.991	14.504	24.259	10.050	12.687	11.268	22.498	38.627	20.113
MSTRG.14837	Pol	brown	2.280	1.341	1.596	3.854	4.302	0.533	32.042	37.191	2.105	1.743	1.594	1.081
MSTRG.14840	--	salmon	1.264	3.244	1.388	2.912	1.568	1.793	1.893	1.102	5.232	2.838	0.195	3.494
MSTRG.14843	--	brown	0.765	1.433	1.010	1.244	1.252	2.274	3.220	3.089	1.787	0.408	0.756	0.518
MSTRG.14851	--	brown	0.710	1.722	0.988	2.369	2.203	1.344	4.390	3.021	0.911	0.720	0.657	0.668
MSTRG.14852	--	brown	0.307	0.307	0.315	1.267	1.016	0.290	4.678	5.861	0.824	1.023	0.899	0.917
MSTRG.14863	MAP1S	salmon	1.682	0.741	2.220	1.185	1.663	1.730	1.922	1.602	3.838	1.037	1.787	2.221
MSTRG.14871	--	brown	0.409	0.052	0.000	0.662	0.301	0.229	6.265	4.718	0.000	0.000	0.056	0.080
MSTRG.14873	--	brown	0.337	0.110	0.225	0.793	0.689	0.121	1.537	2.894	0.179	0.223	0.652	0.255
MSTRG.14877	--	brown	2.212	2.799	2.302	1.516	2.027	1.847	11.229	8.766	5.126	3.860	1.026	3.343
MSTRG.14880	--	grey60	3.905	1.980	1.660	1.796	3.126	3.173	9.881	8.857	7.286	4.996	7.847	5.399
MSTRG.14886	--	grey60	10.845	11.330	14.295	15.040	21.053	12.931	11.308	9.563	7.544	6.864	3.833	5.720
MSTRG.14894	--	darkmagenta	18.821	16.455	12.644	11.221	9.224	7.103	14.065	12.210	17.118	14.443	17.785	16.007
MSTRG.14897	--	brown	1.311	1.535	1.296	1.239	1.014	1.245	1.514	2.674	0.810	1.007	0.609	1.115
MSTRG.14907	--	grey60	22.622	28.643	24.216	29.416	32.489	25.191	7.143	11.731	17.114	1.261	13.802	1.169
MSTRG.14922	--	black	13.205	16.903	16.498	9.048	6.397	2.926	1.942	2.024	2.000	2.177	1.281	3.177
MSTRG.14929	--	red	1.209	0.985	0.944	1.844	1.080	1.307	0.518	0.301	0.698	1.602	3.479	1.630
MSTRG.14934	--	red	14.201	14.103	14.941	23.553	26.792	21.291	17.031	24.967	12.683	20.231	32.440	19.110
MSTRG.14938	--	darkgreen	2.581	2.189	1.162	2.054	2.043	0.417	1.454	1.501	1.666	0.153	0.897	0.000
MSTRG.14945	--	brown	1.891	1.801	1.763	2.618	1.822	2.685	4.345	3.394	1.164	1.894	1.109	2.468
MSTRG.14947	--	mediumpurple3	102.607	129.382	123.882	214.843	195.247	125.197	84.049	87.719	31.747	40.828	78.367	48.793
MSTRG.14955	--	grey60	0.897	1.228	1.156	2.002	1.662	0.430	1.075	1.049	0.335	0.520	0.022	0.349
MSTRG.14957	--	mediumpurple3	2.328	3.625	2.368	7.983	6.751	3.311	2.197	0.955	0.210	3.721	1.701	3.619
MSTRG.14958	--	grey60	25.807	52.411	31.347	82.459	53.742	35.351	17.989	13.995	19.764	26.700	14.847	29.706
MSTRG.1496	--	skyblue	0.974	0.764	1.176	3.868	2.751	1.420	2.948	2.150	0.085	0.317	0.488	0.404
MSTRG.14960	--	skyblue3	1.704	1.810	1.501	1.856	1.574	2.081	1.670	1.625	1.550	0.417	1.381	0.892
MSTRG.14961	--	darkmagenta	0.611	1.705	1.804	1.776	2.675	2.763	1.955	1.322	1.092	1.913	0.955	2.464
MSTRG.14968	RO60	darkgreen	3.619	2.912	3.190	0.979	0.735	0.697	2.207	2.326	1.048	0.839	0.493	0.472
MSTRG.14971	--	brown	14.977	20.342	18.478	10.722	11.183	9.983	61.863	67.453	11.179	4.344	5.403	2.609
MSTRG.14972	--	brown	0.295	0.674	0.000	1.074	0.326	0.465	2.286	0.708	0.000	0.257	0.000	0.327
MSTRG.14979	--	red	2.920	3.691	2.357	3.408	3.481	3.334	1.655	2.857	1.877	4.345	9.585	5.934
MSTRG.14987	--	salmon	15.227	17.408	21.614	8.122	9.449	10.265	32.719	26.938	66.193	6.685	1.991	13.382
MSTRG.14988	--	salmon	15.038	22.742	16.861	17.490	18.752	13.357	23.688	19.658	32.629	16.301	21.414	13.867
MSTRG.1499	SEC23A	red	20.180	33.692	22.269	15.310	13.385	16.453	23.588	17.778	23.258	17.116	6.111	18.074
MSTRG.14990	--	darkgreen	26.068	46.006	22.989	21.458	19.272	20.818	13.494	14.216	28.090	4.501	3.655	9.587
MSTRG.14993	--	tan	11.362	13.258	13.705	13.358	20.710	17.868	53.768	50.815	49.675	12.006	9.695	15.401
MSTRG.14994	--	black	3.561	2.574	2.971	2.331	2.609	1.830	0.097	0.021	1.854	0.269	0.782	0.604
MSTRG.14998	--	purple	1.360	2.036	1.792	0.990	1.500	2.036	0.934	1.335	2.326	1.970	0.768	0.677
MSTRG.14999	--	skyblue	5.227	6.326	4.258	2.734	2.907	4.757	2.361	3.410	8.735	2.740	7.454	1.649
MSTRG.15001	RPSA	black	2.250	3.113	2.355	1.533	1.373	1.570	1.387	0.752	0.804	0.999	0.767	0.889
MSTRG.15002	--	grey60	114.720	178.257	163.620	176.287	101.207	85.908	76.823	62.162	57.175	17.388	18.061	18.533
MSTRG.15003	--	brown	0.383	0.946	1.120	0.990	2.110	1.689	1.720	2.225	0.833	0.591	0.157	1.410
MSTRG.15004	Pol	skyblue3	1.522	0.611	0.980	0.909	0.959	0.591	1.170	0.832	1.233	4.460	1.671	1.820
MSTRG.15005	--	tan	18.985	27.955	18.054	16.256	16.087	22.010	3.796	14.596	5.031	26.212	28.407	12.792
MSTRG.15008	--	red	0.394	1.348	0.769	1.211	1.738	0.911	1.049	0.516	0.368	0.837	3.482	1.801
MSTRG.15011	--	skyblue	19.257	14.092	20.964	24.980	26.582	21.636	26.340	31.052	5.029	10.873	11.845	10.864
MSTRG.15016	--	brown	2.323	0.743	1.305	1.107	1.149	0.434	9.254	7.944	2.445	2.016	4.154	1.884
MSTRG.15028	--	black	0.523	0.211	0.780	0.494	1.132	0.427	1.871	1.208	1.659	0.392	2.205	1.252
MSTRG.15039	--	mediumpurple3	0.669	0.416	0.783	0.295	2.547	0.307	0.910	0.477	0.794	0.493	0.000	0.860
MSTRG.1505	--	darkturquoise	455.362	555.933	548.028	323.620	240.208	306.156	655.704	525.102	567.190	171.536	198.179	171.833
MSTRG.15050	--	brown	0.617	0.774	0.723	1.347	0.749	0.350	2.989	4.010	0.317	0.787	2.245	0.764
MSTRG.15053	MTARC2	pink	10.471	9.556	8.307	9.460	7.623	6.644	3.531	3.987	3.403	14.668	7.829	11.593
MSTRG.15056	--	brown	1.141	1.100	0.749	0.752	1.354	0.722	4.456	4.012	1.457	2.514	2.297	4.944
MSTRG.15070	--	red	0.618	1.212	0.742	1.378	2.055	0.436	1.413	1.722	1.085	3.339	5.282	2.582
MSTRG.1508	TACC3	green	4.760	3.980	5.599	2.123	2.535	4.791	4.042	4.029	2.972	1.328	1.849	0.412
MSTRG.15082	--	red	3.691	3.493	2.483	3.352	2.973	2.244	2.588	3.014	2.344	3.155	6.261	4.029
MSTRG.15084	--	green	8.703	9.867	8.682	3.962	3.377	6.164	12.126	9.091	12.829	1.432	2.252	1.663
MSTRG.15090	--	brown	1.936	3.652	2.790	3.973	2.956	0.375	154.881	116.308	4.097	0.777	2.203	0.395
MSTRG.1510	--	brown	2.120	2.696	2.159	2.155	1.780	0.774	3.437	3.358	1.708	0.447	0.491	0.843
MSTRG.1511	--	black	0.617	0.701	0.995	1.196	1.302	0.742	2.410	2.174	1.607	2.189	1.996	1.598
MSTRG.15111	--	purple	1.391	0.957	0.917	1.256	1.608	1.370	2.191	1.892	1.053	1.618	3.480	2.201
MSTRG.1512	--	purple	0.928	0.615	1.507	1.452	1.815	1.472	1.853	3.237	1.424	0.971	2.546	0.927
MSTRG.15123	--	paleturquoise	1.463	1.051	1.333	1.209	1.016	1.366	1.407	2.694	2.123	1.382	0.000	0.527
MSTRG.15130	--	brown	6.010	5.786	6.369	7.073	8.554	6.654	9.635	6.831	2.999	3.555	3.161	1.930
MSTRG.15137	HNRNPU	pink	70.877	89.328	74.975	122.155	98.791	59.690	31.878	31.796	37.583	99.347	86.541	104.643
MSTRG.1514	--	darkturquoise	25.639	21.215	24.942	21.144	19.811	23.707	51.697	46.295	36.623	22.619	8.348	16.586
MSTRG.15141	--	black	9.086	6.162	5.674	3.178	2.695	7.025	2.049	2.098	2.345	1.451	5.122	1.833
MSTRG.15142	--	brown	2.775	2.772	3.440	5.495	5.612	1.364	28.041	21.136	5.481	4.674	5.524	6.420
MSTRG.1515	--	brown	0.121	0.143	0.194	0.438	0.213	0.217	9.348	6.314	0.276	0.328	0.409	0.190
MSTRG.15155	--	black	1.525	5.278	3.363	3.451	3.177	4.629	1.072	0.788	0.211	0.982	0.070	3.142
MSTRG.15157	EEA1	mediumpurple3	2.158	1.805	3.739	5.109	2.726	4.285	3.604	3.013	3.020	3.359	2.665	3.607
MSTRG.15160	PRC1	red	0.241	0.275	0.636	1.698	0.998	0.761	1.085	0.790	0.732	1.329	2.605	1.068
MSTRG.1517	Pol	brown	2.256	1.947	2.246	2.894	3.168	1.491	2.869	3.036	2.215	2.722	1.740	2.377
MSTRG.1518	--	tan	9.583	2.871	4.616	0.647	0.401	1.147	30.255	41.818	23.846	2.741	0.224	2.709
MSTRG.15181	--	brown	0.656	1.314	0.291	0.968	2.349	2.217	7.029	4.479	1.234	0.401	1.642	0.759
MSTRG.15185	--	salmon	1.644	0.148	0.152	0.252	1.384	1.964	1.512	1.547	5.166	1.153	0.960	2.143
MSTRG.15187	--	brown	0.430	0.556	0.693	1.631	1.748	1.156	2.022	2.183	0.980	1.140	0.801	0.701
MSTRG.15188	--	brown	3.307	9.938	5.950	19.465	12.306	1.455	21.643	16.380	3.835	1.496	0.702	2.836
MSTRG.15189	--	darkturquoise	1.534	2.428	2.167	0.956	0.862	0.434	1.430	1.465	2.077	0.625	0.937	0.346
MSTRG.1519	--	red	13.552	15.393	17.491	16.338	19.014	8.289	16.932	13.280	16.192	6.751	8.176	5.560
MSTRG.15190	--	darkgrey	2.758	5.604	4.492	2.258	2.519	4.890	1.808	5.488	1.729	6.843	0.531	3.469
MSTRG.1520	--	darkturquoise	0.789	0.069	0.071	0.000	0.000	0.000	2.182	0.794	1.132	0.000	0.000	0.000
MSTRG.1521	--	darkturquoise	0.875	1.664	1.269	0.202	0.184	0.053	3.204	4.034	2.177	0.724	0.565	0.700
MSTRG.15212	--	skyblue	7.105	10.448	7.625	14.138	16.980	12.423	14.979	12.184	5.926	12.411	9.758	10.302
MSTRG.15219	--	pink	11.729	15.047	12.320	20.150	12.586	12.229	1.869	0.832	1.506	12.730	6.713	13.525
MSTRG.15239	--	darkturquoise	33.234	37.567	18.874	32.108	58.481	138.869	1.556	3.778	8.242	137.100	143.336	51.908
MSTRG.1524	--	brown	3.104	1.922	1.975	4.531	5.412	2.632	7.480	8.801	3.137	2.705	3.947	2.568
MSTRG.15240	--	brown	0.866	0.433	0.630	0.946	0.981	0.521	3.010	3.331	1.423	0.359	1.503	1.135
MSTRG.15262	--	brown	1.303	1.148	1.422	5.638	3.885	2.651	10.220	12.163	0.746	2.402	2.894	2.200
MSTRG.15264	--	darkturquoise	12.564	10.726	13.695	17.474	13.209	15.355	8.301	7.768	13.023	21.568	19.990	21.269
MSTRG.1527	--	brown	7.222	12.572	11.971	0.400	0.245	0.280	56.136	25.587	3.719	0.000	0.000	0.098
MSTRG.1528	--	darkturquoise	0.000	1.894	0.000	0.060	0.000	0.000	2.575	0.000	1.213	0.000	0.000	0.000
MSTRG.15300	--	brown	0.191	0.873	0.000	0.557	0.422	0.121	2.770	2.837	0.535	0.000	0.118	0.000
MSTRG.15308	--	brown	0.000	0.175	0.562	0.683	0.889	0.608	2.446	2.270	0.317	0.357	0.000	0.136
MSTRG.15317	--	brown	0.673	0.768	1.457	0.554	0.562	0.077	5.009	4.482	1.369	0.331	0.176	0.234
MSTRG.15320	--	pink	22.710	14.017	21.685	19.751	18.536	27.019	42.136	40.662	38.350	23.207	28.315	20.031
MSTRG.15321	--	red	17.757	18.468	16.895	12.956	18.735	20.538	14.938	24.085	14.701	13.563	7.352	13.682
MSTRG.15324	--	black	2.512	1.816	2.175	1.579	1.561	2.052	0.141	0.694	0.165	0.267	0.873	0.110
MSTRG.15325	--	red	4.255	3.313	4.152	4.947	4.915	4.045	3.609	6.421	5.166	9.511	9.950	4.749
MSTRG.15329	--	brown	0.396	2.058	0.361	0.342	1.310	0.721	2.153	1.957	1.847	0.663	0.488	0.701
MSTRG.1533	--	purple	4.529	3.954	3.772	10.074	9.412	3.938	17.212	24.959	6.528	4.719	17.014	4.383
MSTRG.15330	--	brown	0.561	0.653	0.510	1.356	0.808	0.607	2.952	3.018	1.282	1.062	0.381	1.439
MSTRG.15332	--	brown	4.450	7.592	5.384	11.611	10.969	4.724	22.635	14.994	8.502	7.870	1.242	9.940
MSTRG.15334	--	brown	0.000	0.216	0.222	2.822	2.440	0.558	6.314	4.853	0.236	0.366	0.935	0.224
MSTRG.1534	--	lightyellow	2.631	2.478	1.639	0.820	1.304	2.891	0.530	3.263	3.422	3.553	0.000	2.989
MSTRG.15341	--	salmon	5.524	10.251	3.862	2.562	5.301	5.592	7.773	9.528	24.725	3.325	0.463	3.828
MSTRG.15343	--	paleturquoise	15.988	21.170	14.901	23.967	24.757	21.644	39.354	32.581	34.317	19.534	7.600	21.418
MSTRG.15345	--	brown	2.938	6.213	3.860	6.953	5.294	3.253	11.236	11.064	4.612	0.664	0.265	1.268
MSTRG.1535	N6amt1	darkgreen	1.230	0.917	0.277	1.239	2.452	1.611	1.040	2.352	1.898	3.509	0.233	4.227
MSTRG.15352	--	salmon	0.788	1.211	0.441	1.429	1.397	0.648	0.718	1.284	2.683	1.389	1.224	0.515
MSTRG.15354	--	red	0.666	2.337	2.039	1.739	1.186	1.098	1.432	1.117	1.911	0.356	0.189	0.498
MSTRG.15357	--	brown	0.563	0.551	0.094	1.132	0.710	0.862	2.049	2.596	0.000	0.373	0.545	0.213
MSTRG.15373	--	lightsteelblue1	4.230	4.119	3.927	5.733	1.880	3.646	4.849	5.405	1.568	1.419	1.982	2.335
MSTRG.15375	--	grey60	1.404	2.596	1.524	1.665	1.831	2.547	4.024	4.198	5.229	5.592	3.231	6.322
MSTRG.15386	--	brown	5.730	6.218	5.019	11.661	12.432	2.320	18.750	15.462	5.671	1.350	1.149	2.864
MSTRG.15388	--	grey60	9.910	13.385	14.576	19.922	17.572	15.294	4.038	4.149	2.810	3.492	5.278	3.436
MSTRG.15391	--	red	0.670	1.783	2.746	2.113	2.586	1.408	1.394	1.120	1.354	2.783	4.062	3.062
MSTRG.15393	--	skyblue3	0.994	1.826	0.453	0.429	1.035	2.019	0.662	0.867	0.051	0.064	0.204	0.000
MSTRG.15405	--	brown	0.255	0.314	0.938	2.443	1.092	0.411	7.338	6.159	0.253	0.079	0.000	0.830
MSTRG.15406	MT-ND6	salmon	1.318	0.618	1.158	1.005	0.441	0.861	1.599	1.684	1.493	2.319	0.435	1.666
MSTRG.15417	--	brown	0.208	0.305	0.313	0.807	0.524	0.374	3.380	2.719	0.582	0.723	0.549	0.236
MSTRG.15418	--	brown	4.782	4.103	3.470	3.445	2.927	2.162	7.878	6.197	4.508	2.777	4.711	2.362
MSTRG.15427	--	brown	1.679	0.529	2.077	2.538	1.870	2.475	4.010	5.078	0.898	1.974	3.560	1.448
MSTRG.1544	--	brown	8.687	12.373	10.435	11.388	12.162	13.242	27.931	26.527	19.960	9.380	6.816	11.558
MSTRG.15445	--	brown	7.871	7.472	6.928	8.917	6.232	6.860	2.796	4.101	7.884	8.142	5.145	10.046
MSTRG.15446	--	tan	4.960	4.616	4.670	0.550	0.312	0.091	26.667	25.371	26.256	0.410	0.038	0.129
MSTRG.1545	--	tan	9.054	12.829	8.379	8.901	11.207	7.933	39.337	37.087	28.287	12.034	6.401	11.479
MSTRG.15450	--	grey60	0.621	1.890	1.940	2.009	1.142	0.914	0.724	0.452	0.290	0.720	0.128	0.458
MSTRG.15451	--	lightyellow	3.784	4.444	3.485	11.776	20.383	4.545	14.433	12.365	12.934	20.118	106.589	14.092
MSTRG.15452	--	lightyellow	7.034	7.850	6.938	14.596	17.318	8.870	17.176	19.252	15.301	16.748	104.179	12.671
MSTRG.15469	--	brown	0.518	1.088	0.175	1.032	0.886	0.398	3.122	2.212	0.942	1.340	0.390	0.573
MSTRG.1547	--	brown	2.470	4.325	2.960	4.347	7.411	6.953	28.799	25.403	0.911	1.731	1.062	1.778
MSTRG.15470	ERVPABLB-1	brown	1.243	1.145	0.765	3.013	2.143	1.486	6.682	7.823	0.949	0.997	1.616	0.761
MSTRG.15471	--	purple	0.000	0.433	0.117	0.665	0.518	0.470	2.071	2.421	0.413	0.780	2.364	1.568
MSTRG.15478	--	darkgrey	0.606	0.346	0.437	0.656	0.925	0.264	1.140	0.915	0.457	0.729	2.643	0.804
MSTRG.1548	--	brown	1.294	0.591	1.440	1.004	1.284	0.897	14.734	8.805	3.682	1.125	0.160	0.687
MSTRG.15483	--	brown	0.050	0.123	0.059	0.837	0.342	0.063	5.050	5.033	0.280	0.058	0.185	0.000
MSTRG.15486	--	lightyellow	0.458	0.392	0.984	0.519	0.295	0.722	0.305	0.633	0.178	0.000	2.072	0.405
MSTRG.1549	--	brown	3.636	4.521	4.421	10.154	10.530	4.821	22.348	23.189	5.970	6.124	13.820	6.257
MSTRG.15491	--	brown	0.000	0.259	0.399	2.167	3.260	0.573	3.612	3.327	0.106	0.264	1.599	0.106
MSTRG.15494	--	darkturquoise	2.685	2.284	3.117	1.623	1.169	1.040	2.988	3.287	4.592	1.556	0.145	1.479
MSTRG.15496	--	darkturquoise	0.421	0.857	0.481	1.698	2.014	1.237	0.972	2.055	0.343	1.422	1.634	1.389
MSTRG.15497	--	pink	2.274	0.810	1.641	0.929	1.051	1.326	1.595	0.871	1.284	0.301	1.861	0.400
MSTRG.15505	--	mediumpurple3	0.575	0.853	0.404	2.581	1.237	0.308	0.546	0.727	0.094	0.917	0.886	0.979
MSTRG.15506	--	pink	1.731	1.974	1.228	4.529	3.354	2.050	1.152	1.235	0.245	2.492	0.970	2.088
MSTRG.15507	--	purple	1.905	1.183	1.609	1.848	2.340	1.459	3.491	2.902	0.855	1.984	3.686	2.325
MSTRG.15509	--	green	3.780	5.993	3.676	8.491	8.576	4.362	2.802	2.772	2.797	8.079	5.229	6.835
MSTRG.15511	--	brown	0.494	0.772	0.762	1.136	1.176	0.459	3.326	3.904	0.752	0.483	0.192	0.714
MSTRG.15523	--	black	4.548	3.789	3.742	2.907	2.939	2.731	1.409	2.771	2.276	2.916	2.367	2.455
MSTRG.15524	--	lightyellow	0.493	3.263	0.242	1.325	2.294	0.702	0.382	0.306	1.296	0.531	2.468	0.428
MSTRG.15529	--	lightyellow	5.168	8.495	3.204	14.157	15.084	4.312	3.264	4.375	5.742	4.140	39.445	6.319
MSTRG.1553	--	darkgrey	0.786	0.149	1.073	1.016	0.866	0.083	1.962	1.256	0.977	1.594	2.664	1.622
MSTRG.15534	--	darkmagenta	1.726	2.219	1.508	1.249	1.571	1.036	1.341	2.605	2.888	2.540	2.533	2.472
MSTRG.15536	--	darkgrey	16.147	21.143	21.290	22.422	21.985	18.748	11.785	16.538	21.421	12.024	6.426	16.586
MSTRG.15537	--	purple	3.964	2.933	2.552	1.420	5.091	3.730	0.000	1.305	4.625	1.302	0.048	1.758
MSTRG.15538	--	grey60	1.254	1.252	0.808	2.100	0.519	1.226	1.002	0.410	0.380	1.527	0.000	0.666
MSTRG.15540	--	tan	3.958	1.395	3.012	2.701	4.620	6.365	7.280	8.424	6.811	4.410	3.721	3.755
MSTRG.15546	--	red	8.850	7.384	5.859	4.946	6.655	7.453	5.091	3.328	8.839	0.761	0.540	2.849
MSTRG.15548	--	mediumpurple3	1.211	1.099	1.915	2.924	2.511	2.278	0.783	1.260	0.244	0.796	1.275	0.921
MSTRG.15549	--	grey60	31.813	33.872	28.754	41.395	25.313	35.200	15.342	8.327	26.220	3.477	26.712	13.374
MSTRG.15560	--	red	3.135	0.823	1.501	1.474	2.884	1.761	1.418	1.703	2.744	2.568	5.158	2.144
MSTRG.15563	--	pink	2.482	2.318	3.069	2.765	3.480	2.395	1.436	1.465	1.611	6.195	1.839	5.709
MSTRG.15565	--	black	3.409	2.050	4.702	2.798	2.688	3.500	1.521	1.068	2.302	1.082	1.729	1.637
MSTRG.15567	--	brown	0.167	0.000	0.000	0.568	0.461	0.000	2.548	4.123	0.039	0.097	0.000	0.259
MSTRG.15572	--	purple	9.889	10.275	5.902	8.516	7.444	8.168	3.187	5.193	10.785	7.913	3.194	9.487
MSTRG.15578	--	mediumpurple3	1.458	1.486	0.718	5.418	3.204	0.910	0.755	0.741	1.087	1.830	2.549	0.656
MSTRG.1558	--	brown	2.924	5.242	4.403	3.242	1.535	1.492	12.029	8.745	3.377	2.905	0.601	1.540
MSTRG.15588	--	black	2.431	2.714	2.521	2.039	1.685	2.124	1.439	1.303	1.247	0.926	2.441	1.475
MSTRG.15589	--	purple	1.077	0.578	0.334	0.922	0.838	0.000	2.215	2.128	1.212	1.065	1.914	0.729
MSTRG.1559	--	brown	4.274	2.563	2.834	4.001	5.820	3.820	20.911	19.827	6.239	4.275	5.040	3.794
MSTRG.15590	--	darkturquoise	0.385	2.110	0.135	0.598	0.425	0.923	1.885	1.412	1.797	1.483	0.048	0.750
MSTRG.15594	--	purple	20.273	30.264	26.496	16.707	30.304	24.237	43.744	42.135	35.347	20.596	66.530	24.885
MSTRG.15595	--	black	28.870	22.860	25.013	11.624	12.403	35.847	10.684	12.879	30.108	12.739	11.428	5.088
MSTRG.15598	--	brown	3.278	2.568	5.847	3.572	3.327	3.071	5.855	8.028	3.733	3.181	2.941	3.540
MSTRG.15599	--	darkturquoise	5.136	5.374	6.474	1.587	1.154	0.495	4.574	4.337	6.134	1.365	2.097	0.839
MSTRG.1560	--	darkturquoise	3.476	6.991	4.499	0.621	0.202	0.000	17.358	13.405	8.192	0.000	0.226	0.243
MSTRG.15605	--	green	1.224	2.343	1.567	6.054	6.141	3.038	1.298	3.646	2.902	4.080	6.473	1.776
MSTRG.15606	--	purple	1.131	1.396	1.052	0.977	1.623	1.231	3.590	3.811	1.171	1.688	3.171	1.877
MSTRG.1561	--	darkturquoise	118.152	140.901	143.863	58.774	51.517	26.950	120.329	142.040	166.483	36.958	24.805	42.938
MSTRG.15621	--	sienna3	5.236	4.728	5.461	4.916	6.004	2.948	2.032	2.124	0.802	2.553	4.409	3.174
MSTRG.15622	--	darkturquoise	0.960	0.767	2.544	1.257	1.278	0.619	2.115	1.343	1.315	0.227	0.435	0.662
MSTRG.15624	--	grey60	2.602	4.276	2.536	5.756	3.732	1.331	1.399	1.317	0.323	1.582	0.404	2.431
MSTRG.15625	Net1	pink	2.561	3.305	2.360	3.829	3.195	2.065	1.384	2.234	0.235	2.044	2.640	5.942
MSTRG.15635	--	tan	1.843	2.083	2.585	1.439	1.472	1.632	1.180	2.436	0.749	1.826	2.336	3.255
MSTRG.15636	--	pink	0.138	0.635	0.501	0.481	0.000	0.000	0.000	0.296	0.220	1.188	0.005	4.524
MSTRG.15638	--	grey60	2.534	2.717	3.147	2.963	5.084	2.195	1.372	1.252	1.624	1.699	0.678	2.350
MSTRG.15643	--	mediumpurple3	0.671	0.934	0.561	3.055	2.120	0.752	0.326	0.332	0.515	0.909	0.542	0.910
MSTRG.15644	--	green	9.048	9.748	9.782	18.614	19.647	10.993	9.936	10.835	17.131	19.779	25.332	19.691
MSTRG.15646	--	red	0.954	3.038	0.833	0.854	0.880	1.291	1.714	0.898	0.416	1.069	0.000	0.654
MSTRG.15647	--	red	2.351	1.888	1.777	1.516	1.020	2.375	2.085	2.347	0.811	1.832	1.145	1.945
MSTRG.1565	--	brown	1.132	0.969	0.947	0.432	0.446	0.357	7.068	5.503	1.471	0.094	0.100	0.143
MSTRG.15664	PARP4	pink	2.658	2.980	1.879	4.669	5.004	2.543	0.961	0.720	1.240	4.728	1.187	3.689
MSTRG.1567	--	skyblue3	2.888	3.797	2.866	3.989	4.048	3.703	3.177	3.074	3.881	5.843	5.371	4.762
MSTRG.15672	--	skyblue3	38.545	29.549	40.563	18.805	19.007	26.906	25.078	28.251	20.213	12.768	14.562	14.427
MSTRG.15691	--	brown	0.000	0.103	0.000	0.234	0.166	0.418	1.113	2.706	0.084	0.105	0.000	0.107
MSTRG.15692	--	skyblue3	3.527	3.910	2.807	2.083	1.622	4.287	2.434	2.598	0.904	1.180	0.637	0.786
MSTRG.15693	--	brown	1.191	1.735	1.770	1.681	0.889	1.039	4.130	2.949	0.936	0.171	0.083	0.492
MSTRG.15694	--	brown	1.040	2.290	1.958	3.148	1.505	1.353	0.318	1.054	3.619	1.106	1.813	0.598
MSTRG.15695	--	brown	2.837	1.324	2.589	2.144	2.437	3.823	5.436	6.341	2.634	2.268	4.600	2.948
MSTRG.15706	MTMR6	pink	4.593	6.792	5.259	9.000	6.152	3.518	2.220	2.048	2.962	6.296	3.593	6.280
MSTRG.15708	Nup58	green	6.461	6.541	5.574	11.053	12.140	8.146	5.822	8.286	6.347	10.058	11.971	10.449
MSTRG.15712	--	brown	3.073	2.888	2.846	6.361	7.670	5.709	27.443	36.380	2.347	4.523	2.350	4.100
MSTRG.15726	--	mediumpurple3	11.914	12.322	6.790	55.097	34.419	13.720	18.640	15.310	0.148	8.193	0.000	16.510
MSTRG.15730	--	paleturquoise	19.205	17.449	14.740	13.863	21.962	20.081	10.117	8.584	11.252	12.400	38.265	15.543
MSTRG.15739	--	red	0.529	0.558	0.239	0.653	0.659	0.481	0.489	0.936	0.265	0.712	2.750	1.281
MSTRG.15744	--	pink	25.021	21.682	23.357	34.474	24.975	25.879	15.484	13.668	11.245	26.729	10.374	32.040
MSTRG.15750	--	brown	0.000	0.000	0.000	0.177	0.000	0.000	2.093	1.351	0.000	0.317	0.000	0.161
MSTRG.15751	--	darkgrey	30.282	17.828	18.235	21.540	24.643	29.545	15.804	23.680	34.557	21.198	35.260	19.267
MSTRG.15752	POMP	brown	24.155	33.076	23.745	19.550	19.844	13.039	228.957	152.149	20.025	7.843	5.969	9.977
MSTRG.15761	--	grey60	4.570	5.557	5.437	7.739	5.907	3.025	2.222	2.492	1.435	3.004	2.540	3.435
MSTRG.15775	--	darkturquoise	1.486	2.032	2.389	3.266	1.632	2.293	0.971	1.384	1.410	2.127	2.349	1.978
MSTRG.15777	--	brown	8.591	9.253	9.101	9.953	9.183	8.219	12.381	12.932	6.767	6.588	8.604	7.561
MSTRG.15780	--	grey60	1.067	1.432	0.515	0.853	2.007	0.158	0.125	0.274	0.059	0.000	0.464	0.000
MSTRG.1579	--	red	2.067	2.021	2.248	6.447	4.722	1.862	1.770	1.932	1.102	4.963	17.840	4.571
MSTRG.15791	--	brown	0.073	0.083	0.085	0.071	0.481	0.000	2.760	3.235	0.000	0.253	0.090	0.193
MSTRG.15792	--	brown	0.985	1.046	0.682	0.467	1.491	1.315	3.651	3.824	1.875	1.986	1.396	0.820
MSTRG.15803	--	darkgreen	1.984	4.215	3.452	2.302	2.732	1.792	1.933	3.097	1.370	0.942	0.715	1.593
MSTRG.15804	--	darkgrey	1.648	0.555	1.052	0.254	0.083	0.425	1.533	0.882	2.061	0.694	3.186	0.563
MSTRG.1581	FTL	lightyellow	1.563	2.189	1.702	1.729	0.998	2.005	1.259	1.172	1.151	1.366	2.434	0.897
MSTRG.15812	--	brown	0.712	0.916	0.479	0.750	0.869	1.032	5.962	4.969	0.678	0.351	1.140	0.617
MSTRG.15833	NHLRC3	green	9.793	7.192	6.814	4.995	5.756	8.673	9.898	8.804	12.765	6.404	7.174	5.358
MSTRG.15838	--	purple	3.294	5.401	5.906	6.042	6.186	4.088	8.069	7.811	3.216	3.102	11.548	4.279
MSTRG.15839	--	brown	1.430	1.950	2.446	3.630	3.394	2.759	8.873	8.634	1.256	1.825	5.677	2.215
MSTRG.15856	--	brown	0.828	0.337	0.970	2.066	2.348	0.671	5.198	3.508	0.827	0.685	0.292	0.523
MSTRG.15865	--	brown	10.446	13.075	4.763	6.278	6.626	12.704	36.097	35.719	4.484	3.750	6.154	5.233
MSTRG.15879	--	darkturquoise	131.004	115.367	121.480	56.787	68.936	86.525	191.253	184.107	238.944	77.667	27.497	86.004
MSTRG.15909	--	purple	2.079	1.653	1.438	3.255	4.202	3.058	4.703	5.247	2.439	2.154	5.106	2.619
MSTRG.15911	--	pink	15.138	39.375	18.900	36.976	35.464	21.390	1.412	11.509	1.154	27.444	15.977	25.166
MSTRG.15915	--	red	2.169	0.707	1.597	3.367	2.733	2.266	2.909	1.568	2.139	0.934	6.877	2.028
MSTRG.15956	--	darkgrey	3.259	2.424	2.623	4.562	5.628	5.174	5.785	5.042	3.701	5.115	10.167	5.329
MSTRG.15975	--	grey60	1.896	1.479	2.326	1.113	2.742	3.243	1.393	3.075	3.376	3.869	3.425	4.140
MSTRG.1598	--	brown	1.943	2.359	2.129	0.426	0.276	0.158	7.887	6.014	2.105	0.218	0.000	0.277
MSTRG.1599	--	pink	1.759	1.626	2.566	1.407	1.382	1.540	3.109	3.614	3.497	1.817	2.842	0.799
MSTRG.15993	--	brown	3.000	5.910	3.890	3.144	2.226	1.353	34.255	20.749	4.155	3.839	0.221	4.158
MSTRG.15994	--	brown	0.885	0.673	0.806	0.954	1.952	0.372	4.173	2.873	1.513	1.140	1.152	0.522
MSTRG.16018	--	brown	9.833	7.610	9.385	9.201	10.441	10.792	26.900	23.913	7.487	15.786	15.940	14.872
MSTRG.16019	--	red	5.800	4.613	5.170	3.814	4.495	5.058	2.687	3.513	6.342	7.469	10.071	6.983
MSTRG.16020	--	brown	3.351	3.407	3.810	4.971	5.891	4.531	8.731	7.244	4.009	5.967	5.299	4.940
MSTRG.16021	--	brown	2.978	3.496	2.573	4.376	6.089	4.010	12.097	11.776	2.265	3.652	5.632	2.353
MSTRG.16026	elbB	black	2.794	2.485	2.995	2.757	1.515	1.911	1.845	1.239	1.016	1.537	2.102	1.173
MSTRG.16029	--	salmon	32.196	27.470	29.530	20.376	27.894	27.175	28.600	41.607	53.214	44.656	31.261	39.524
MSTRG.16035	--	brown	5.061	7.022	3.738	5.884	6.034	9.889	12.341	10.937	6.252	3.276	0.618	3.791
MSTRG.16036	--	brown	0.273	1.827	0.653	2.092	1.139	0.230	6.626	3.660	0.096	0.119	1.015	0.263
MSTRG.16039	--	purple	0.552	0.496	0.641	1.286	1.564	1.920	2.112	2.568	0.312	0.675	3.066	1.627
MSTRG.16042	--	black	3.606	3.457	3.978	0.710	1.383	2.306	1.096	0.866	0.487	1.454	1.353	0.416
MSTRG.16051	--	mediumpurple3	0.369	0.601	0.339	2.735	1.859	0.266	0.000	0.000	0.025	0.031	0.000	0.000
MSTRG.16054	--	red	0.774	2.061	0.806	0.751	0.901	1.085	0.816	0.863	0.963	0.499	0.212	0.723
MSTRG.16055	--	purple	5.810	1.537	4.681	5.750	4.326	5.584	8.076	14.877	7.519	5.523	16.465	5.422
MSTRG.16056	--	brown	2.069	0.840	0.544	1.889	1.112	1.338	12.259	12.785	2.311	0.933	6.068	1.031
MSTRG.16057	--	brown	2.063	2.355	1.149	1.557	2.457	1.544	6.700	5.017	1.786	1.228	5.253	1.255
MSTRG.16058	--	purple	1.185	1.639	2.000	2.250	2.394	2.108	4.705	5.467	2.451	1.186	6.681	2.994
MSTRG.16060	--	mediumpurple3	1.268	1.266	1.393	2.000	3.147	1.100	0.950	1.521	0.518	1.195	0.684	2.034
MSTRG.16061	--	brown	3.494	4.374	2.407	1.003	0.392	0.199	20.104	13.845	2.766	0.412	0.341	0.280
MSTRG.16062	--	purple	2.765	2.177	1.490	2.208	3.319	2.623	3.471	3.970	3.219	2.553	6.125	1.667
MSTRG.16063	--	black	3.419	2.328	2.832	3.901	4.817	4.833	5.629	6.937	5.554	4.571	5.121	3.866
MSTRG.16064	--	red	9.133	8.835	5.977	5.839	6.249	9.478	5.858	6.887	11.122	5.932	2.778	6.505
MSTRG.16065	RPS15A	black	0.346	0.570	0.946	0.933	0.848	0.873	2.305	1.382	1.184	1.248	1.849	1.361
MSTRG.16067	--	lightyellow	4.555	3.325	4.810	4.169	4.647	3.245	2.977	4.334	2.641	3.282	8.565	2.342
MSTRG.16069	--	brown	0.303	0.820	0.522	1.173	1.071	0.118	2.201	2.161	0.331	0.411	0.000	0.306
MSTRG.16071	--	brown	0.917	0.836	0.874	1.471	2.543	1.587	4.548	4.548	1.972	1.990	0.928	1.469
MSTRG.16072	--	darkgreen	4.839	5.950	6.334	5.292	8.212	12.441	7.135	8.764	9.362	23.441	6.768	17.504
MSTRG.16073	--	brown	3.688	3.141	2.715	4.862	4.347	2.637	9.966	10.450	4.905	4.835	5.179	6.863
MSTRG.16075	--	brown	2.469	2.086	3.497	3.682	3.214	2.084	6.775	6.307	5.186	1.579	3.028	1.749
MSTRG.16076	--	darkgreen	0.000	2.910	0.000	0.064	0.000	0.160	0.198	0.481	0.000	0.000	0.000	0.000
MSTRG.16077	--	brown	0.661	0.833	1.548	1.816	1.782	0.556	1.206	3.310	0.822	1.362	1.087	0.650
MSTRG.16078	--	grey60	2.825	4.280	2.434	4.969	3.345	1.443	1.323	2.094	1.644	2.853	1.768	0.855
MSTRG.16080	--	salmon	15.672	14.591	13.771	13.542	12.917	15.431	15.461	17.305	29.230	20.686	10.659	17.125
MSTRG.16083	--	brown	5.766	4.470	6.040	7.279	9.363	5.418	15.084	13.627	6.550	6.033	3.037	6.444
MSTRG.16084	--	purple	0.926	0.685	1.146	1.175	1.716	1.037	4.144	4.603	1.687	3.591	4.164	3.336
MSTRG.16085	--	lightyellow	5.846	6.698	6.276	4.279	5.344	8.568	6.889	7.045	7.510	7.459	3.383	7.462
MSTRG.16086	--	darkturquoise	0.959	0.942	2.022	0.817	0.755	0.837	1.936	2.959	2.014	1.822	0.652	1.524
MSTRG.16087	--	tan	12.671	10.572	11.357	16.078	17.748	12.048	31.913	30.244	36.196	13.129	8.599	12.823
MSTRG.1609	--	darkgrey	24.876	27.404	24.092	41.616	49.976	32.224	50.750	52.535	47.202	48.726	115.587	49.359
MSTRG.16090	--	lightyellow	20.843	16.151	17.363	26.039	23.186	18.603	15.310	13.606	14.413	12.540	34.042	10.788
MSTRG.16092	--	brown	0.166	0.315	0.194	0.590	0.610	0.418	2.153	1.468	0.516	0.384	0.204	0.098
MSTRG.16093	--	salmon	2.084	2.390	2.326	2.829	2.632	1.305	4.554	2.252	6.588	1.587	3.167	1.110
MSTRG.16094	Pol	skyblue	1.908	2.212	2.930	2.913	4.724	1.774	3.529	3.846	1.371	0.725	1.619	0.775
MSTRG.16095	--	pink	4.735	5.520	4.452	3.957	3.735	3.661	2.969	2.201	2.870	7.331	0.043	6.023
MSTRG.16106	--	purple	1.973	2.910	2.098	4.699	5.033	4.294	6.273	6.470	2.576	2.437	8.975	2.689
MSTRG.16111	Pol	brown	0.946	1.758	1.600	5.370	3.515	0.883	24.001	26.157	0.850	0.203	0.821	0.310
MSTRG.16127	--	salmon	4.788	3.701	3.661	0.998	1.571	1.447	1.146	1.691	8.785	0.596	1.805	0.315
MSTRG.16154	--	brown	7.777	5.992	11.024	12.642	16.925	7.569	17.441	10.532	7.891	6.958	9.504	12.371
MSTRG.16159	--	skyblue	1.618	2.038	0.839	3.235	3.528	3.131	2.548	3.013	0.317	1.240	1.562	1.342
MSTRG.16166	--	darkgrey	5.570	5.429	4.908	7.908	6.359	6.936	4.414	7.665	9.075	6.057	21.079	5.639
MSTRG.16167	--	red	1.100	1.192	0.902	1.067	2.244	1.110	0.165	0.480	0.616	0.446	2.373	0.681
MSTRG.16176	--	darkgreen	3.601	3.595	3.323	1.939	2.193	1.357	1.158	2.859	1.604	0.785	0.522	1.228
MSTRG.16179	--	mediumpurple3	1.784	2.454	2.928	5.368	5.466	2.829	3.788	2.355	0.858	1.446	2.306	2.442
MSTRG.16190	--	skyblue	1.037	1.044	0.500	2.487	2.221	1.693	1.828	1.916	0.398	1.839	0.828	1.242
MSTRG.16199	--	brown	0.000	0.599	0.246	0.204	0.000	0.000	17.619	11.450	0.294	0.000	0.259	0.372
MSTRG.162	--	brown	1.500	1.154	1.594	2.234	1.539	1.760	2.300	1.704	1.823	1.011	1.291	0.710
MSTRG.16204	--	pink	1.070	0.882	1.671	1.615	2.360	1.275	0.475	0.882	1.719	1.861	0.367	0.842
MSTRG.16205	--	brown	0.289	0.263	0.270	0.588	0.446	0.291	2.220	2.695	0.081	0.134	0.783	0.179
MSTRG.16210	--	grey60	7.640	7.634	7.118	4.816	5.596	7.172	8.967	9.631	6.503	14.995	9.695	10.951
MSTRG.16218	--	brown	5.936	7.173	6.128	6.741	7.211	6.084	15.515	15.869	5.962	4.162	10.036	6.078
MSTRG.16220	--	red	1.179	0.696	1.000	1.144	0.404	1.384	1.381	0.922	1.100	2.922	2.356	2.698
MSTRG.16221	--	brown	0.297	0.254	0.304	0.288	0.327	0.327	2.445	1.133	0.519	0.344	0.000	0.164
MSTRG.16222	--	brown	0.478	0.667	0.747	0.567	0.352	0.268	3.131	2.040	0.694	0.000	0.197	0.376
MSTRG.16225	--	darkturquoise	3.060	5.095	2.421	2.327	1.277	1.773	8.673	5.266	5.401	0.000	0.102	0.366
MSTRG.16228	--	pink	1.848	1.618	1.258	1.376	1.635	0.894	0.772	0.656	0.601	1.643	1.166	2.015
MSTRG.16230	--	brown	0.972	1.359	1.506	1.217	1.556	1.305	2.255	1.805	1.112	1.054	1.585	1.054
MSTRG.16232	--	lightyellow	3.682	2.906	3.064	3.056	2.707	5.431	4.256	3.474	2.031	4.268	0.600	7.600
MSTRG.16233	--	brown	18.103	19.746	19.183	13.563	14.966	15.284	34.123	38.973	1.966	4.228	2.179	5.692
MSTRG.16237	--	brown	0.275	0.224	0.092	0.228	0.303	0.000	2.156	1.575	0.073	0.045	0.000	0.035
MSTRG.1624	--	brown	0.543	0.764	0.246	0.443	0.413	0.370	11.691	9.554	1.367	0.145	0.409	0.294
MSTRG.1625	--	brown	0.483	1.551	0.976	0.936	1.161	3.153	4.951	3.176	3.028	0.814	0.487	1.552
MSTRG.1626	--	brown	0.882	0.746	0.999	3.146	2.823	1.076	7.272	7.889	2.441	1.945	1.157	2.868
MSTRG.1627	--	brown	0.000	0.149	0.153	0.127	0.144	0.000	2.608	1.367	0.000	0.000	0.000	0.231
MSTRG.16270	--	brown	7.072	6.762	9.157	12.384	14.105	15.621	15.175	24.463	6.001	11.258	12.543	9.465
MSTRG.16271	--	brown	1.228	2.710	1.491	4.831	4.316	1.734	6.971	7.837	0.781	1.419	2.404	1.234
MSTRG.16273	--	brown	20.648	22.014	22.795	53.275	65.035	22.854	118.515	87.537	10.122	9.416	24.453	12.594
MSTRG.16274	--	green	5.645	5.508	7.004	18.289	19.153	5.925	11.971	10.273	0.000	13.492	17.117	13.125
MSTRG.1628	--	purple	29.862	30.994	26.628	23.751	34.441	32.530	14.174	14.266	31.054	27.211	2.602	30.521
MSTRG.1629	--	brown	123.736	151.388	132.269	180.382	193.012	164.597	342.752	284.070	103.623	134.252	48.687	122.678
MSTRG.163	--	red	3.751	5.513	5.153	3.219	3.897	4.548	4.466	3.838	2.961	5.852	16.541	6.763
MSTRG.1630	--	brown	36.589	33.121	34.158	46.476	53.188	63.796	102.054	91.366	36.802	35.876	29.148	28.052
MSTRG.1631	Pol	salmon	4.657	1.278	2.924	1.244	0.729	0.204	2.062	2.260	7.315	2.550	0.233	0.633
MSTRG.16331	ENDOV	paleturquoise	1.791	2.478	1.925	2.022	1.359	1.777	1.085	0.871	0.767	2.654	2.642	2.622
MSTRG.16341	--	black	2.418	2.658	2.419	2.644	1.503	1.607	0.615	0.767	1.435	1.630	1.463	2.022
MSTRG.1635	--	darkgrey	4.183	3.105	2.656	3.521	3.390	5.211	4.228	4.748	4.984	4.031	15.349	4.681
MSTRG.1636	--	brown	0.461	0.657	0.674	0.838	0.318	0.436	2.013	1.206	0.322	0.667	0.710	0.153
MSTRG.1637	--	brown	1.545	1.455	1.171	2.801	2.443	1.442	6.738	7.699	2.247	1.812	2.094	2.561
MSTRG.16370	--	skyblue	4.664	3.707	3.323	4.215	5.551	4.463	4.590	3.813	1.160	3.030	4.262	2.678
MSTRG.16372	--	green	312.382	281.578	411.948	109.668	151.130	356.649	252.869	363.183	357.625	169.942	75.896	169.468
MSTRG.16387	--	red	2.127	2.780	1.868	1.548	1.319	1.620	2.434	1.314	0.703	2.157	0.546	0.745
MSTRG.1644	--	black	0.929	1.181	1.233	1.104	1.279	1.670	2.055	2.017	1.037	2.881	2.096	1.295
MSTRG.16453	--	brown	1.039	0.395	0.913	1.177	1.719	0.655	1.471	2.267	0.566	0.602	0.107	0.843
MSTRG.16455	--	brown	1.405	0.961	0.822	1.192	0.929	1.373	2.139	2.022	0.197	0.936	0.130	0.373
MSTRG.16464	--	brown	0.074	0.000	0.173	0.358	0.081	0.279	6.046	5.667	0.138	0.000	0.910	0.000
MSTRG.16475	--	skyblue	1.506	2.017	1.227	1.207	2.599	1.238	1.046	2.227	0.183	1.670	0.969	0.348
MSTRG.16477	--	red	1.497	0.996	1.120	1.453	1.192	1.678	2.035	1.669	0.931	2.217	4.871	3.495
MSTRG.16478	--	brown	6.340	5.036	5.805	9.411	4.030	5.033	25.074	18.322	4.109	2.789	5.485	1.688
MSTRG.16486	--	darkturquoise	3.774	6.651	5.019	2.673	2.041	1.723	7.633	6.270	5.267	2.743	2.141	2.751
MSTRG.16500	--	paleturquoise	0.355	1.332	1.426	0.909	0.889	1.052	0.203	0.443	0.278	1.353	2.425	0.858
MSTRG.16507	--	green	2.565	4.937	4.693	23.639	18.294	3.133	6.564	4.684	8.373	17.278	28.063	23.183
MSTRG.16513	--	darkgrey	0.087	0.000	0.102	0.084	0.096	0.219	0.520	0.530	0.000	1.006	2.033	0.000
MSTRG.16520	--	darkgreen	27.803	24.251	39.376	6.139	2.671	3.966	6.283	8.799	4.722	0.796	0.490	0.512
MSTRG.16528	--	brown	0.000	0.148	0.000	0.000	0.072	0.000	2.661	2.551	0.000	0.301	0.160	0.057
MSTRG.16532	--	skyblue	0.285	1.421	0.559	2.359	1.540	2.092	2.225	1.316	0.326	2.058	1.088	1.107
MSTRG.16533	--	brown	1.043	0.591	0.815	3.631	1.936	0.604	3.062	4.688	0.425	0.784	1.121	0.679
MSTRG.16558	--	red	88.102	70.463	85.669	152.775	187.347	133.224	173.629	135.059	66.633	127.182	230.035	140.865
MSTRG.16559	Pol	brown	13.401	10.419	9.401	19.567	26.551	20.026	23.970	21.615	11.155	14.524	13.820	12.234
MSTRG.16565	--	black	1.482	2.644	1.824	4.092	3.184	2.827	4.022	3.513	0.957	3.875	3.560	3.596
MSTRG.16579	--	pink	13.652	24.882	6.040	13.592	13.248	50.280	4.995	21.152	11.635	37.160	7.194	117.154
MSTRG.16580	--	skyblue3	0.117	0.134	0.000	0.114	0.388	0.148	0.586	0.307	0.547	2.040	1.157	0.727
MSTRG.16584	--	brown	3.532	2.592	3.217	3.688	5.057	4.454	6.396	10.108	3.835	1.269	6.214	1.919
MSTRG.1659	--	salmon	1.145	1.856	2.259	1.462	0.997	1.216	1.625	1.735	0.843	1.467	2.378	1.386
MSTRG.16590	--	red	0.404	0.526	0.068	1.063	0.572	0.000	0.000	0.453	0.807	1.203	3.128	0.867
MSTRG.16597	--	darkgreen	3.406	4.609	3.570	1.602	1.846	1.781	2.359	2.331	2.102	2.703	2.734	2.547
MSTRG.1663	--	brown	0.000	0.096	0.000	0.525	0.149	0.085	4.445	2.450	0.421	0.000	0.000	0.000
MSTRG.1664	--	darkmagenta	3.431	2.687	2.576	2.709	4.045	3.657	1.289	1.712	0.833	3.017	1.704	2.219
MSTRG.1665	--	purple	0.435	0.546	0.436	0.600	0.391	0.427	3.571	2.533	0.892	0.581	3.237	0.669
MSTRG.16653	TUBG1	black	35.923	29.778	35.948	11.702	11.235	35.445	3.559	5.157	5.292	12.969	7.973	12.328
MSTRG.1667	--	brown	29.400	25.590	25.257	36.276	31.724	38.434	45.929	45.074	22.761	33.367	33.287	33.508
MSTRG.16679	LAGE3	brown	3.228	2.816	3.724	1.750	2.512	1.855	4.646	5.092	0.930	0.825	1.814	1.386
MSTRG.1674	--	green	10.225	12.819	13.452	36.622	36.805	17.238	10.403	9.800	20.346	31.371	18.215	26.298
MSTRG.1675	--	pink	3.811	3.652	4.022	14.491	9.442	3.542	2.322	2.163	4.960	6.910	3.304	5.893
MSTRG.16775	--	black	0.685	1.497	2.072	1.052	0.315	0.432	0.057	0.199	0.000	0.000	1.548	0.101
MSTRG.16818	--	red	1.181	1.348	0.860	1.270	1.373	1.248	0.797	0.836	0.506	2.183	2.756	1.328
MSTRG.16825	VMP1	grey60	23.362	13.339	20.283	10.390	18.098	19.845	29.391	35.078	42.688	19.924	39.512	18.968
MSTRG.16842	--	black	1.306	2.298	2.270	1.593	2.274	0.974	0.668	1.594	1.336	1.053	1.247	0.983
MSTRG.1687	--	skyblue3	5.984	9.288	6.484	8.015	7.009	4.955	6.169	8.180	12.052	18.908	6.075	12.719
MSTRG.16895	--	red	0.615	0.848	1.050	1.566	1.611	1.292	1.075	1.207	0.861	1.604	3.286	1.292
MSTRG.16906	--	green	1.230	4.256	0.693	3.035	3.518	1.501	2.781	3.755	0.625	1.916	2.640	7.435
MSTRG.16912	--	brown	4.721	4.902	3.534	5.625	5.059	1.255	12.344	14.584	2.246	0.931	1.992	1.606
MSTRG.1692	--	brown	0.775	1.365	1.200	1.649	1.378	1.415	4.612	4.811	0.965	0.420	0.861	0.790
MSTRG.16923	--	brown	5.061	2.502	3.229	1.984	4.141	5.219	7.655	8.001	4.018	4.571	6.095	5.986
MSTRG.16933	--	grey60	8.251	8.864	8.310	11.736	11.415	8.340	4.885	5.491	3.054	4.299	5.547	4.464
MSTRG.16937	--	brown	1.031	2.442	2.971	3.615	2.448	3.899	6.809	4.218	0.518	5.881	0.000	7.925
MSTRG.16939	--	brown	0.441	0.871	0.561	1.421	0.775	1.328	2.845	2.932	1.646	1.694	0.489	0.751
MSTRG.16940	--	brown	44.703	44.556	39.475	58.774	66.606	15.851	137.262	113.074	26.999	14.774	35.902	17.638
MSTRG.1695	--	brown	0.241	0.695	0.186	2.420	2.510	0.758	3.866	3.703	0.093	0.000	0.706	0.000
MSTRG.1696	--	purple	4.486	3.536	4.279	3.545	3.001	2.034	5.487	5.869	3.315	3.943	5.934	3.433
MSTRG.16991	--	brown	4.299	4.041	4.504	5.967	4.729	4.159	9.879	9.357	4.600	5.036	6.612	5.604
MSTRG.17028	--	black	1.868	2.447	2.115	1.689	1.691	1.189	0.733	1.349	0.569	1.160	1.791	0.875
MSTRG.17059	--	darkgrey	87.709	67.317	85.268	66.011	131.207	133.377	105.102	123.003	182.909	84.236	197.334	68.671
MSTRG.17062	--	brown	139.591	150.852	138.300	177.374	249.558	154.354	70.984	77.531	143.736	138.954	231.602	121.529
MSTRG.1708	--	brown	0.488	0.738	0.848	2.525	1.589	1.120	3.894	4.260	0.174	0.163	0.131	0.377
MSTRG.1709	--	brown	0.491	0.566	0.809	1.237	2.062	0.884	3.323	3.100	0.867	0.936	0.918	0.765
MSTRG.17098	--	skyblue	0.175	0.699	0.410	3.123	2.782	0.110	1.485	2.017	0.082	0.406	0.647	0.213
MSTRG.17107	--	brown	1.103	1.413	1.926	2.915	3.333	1.965	4.956	4.329	0.397	2.762	1.534	1.462
MSTRG.17118	--	black	6.192	3.925	5.366	5.734	4.691	6.354	2.876	2.573	2.913	3.110	2.586	2.266
MSTRG.17119	--	black	1.874	2.655	2.792	1.432	1.315	3.794	2.098	1.783	1.430	2.040	2.380	1.356
MSTRG.1714	Pol	brown	4.224	3.826	3.915	4.083	3.223	2.265	10.143	8.963	2.386	2.042	3.240	2.626
MSTRG.17141	--	brown	0.000	0.241	0.000	0.000	0.389	0.356	2.958	2.645	0.000	0.000	0.261	0.125
MSTRG.17142	CHRNE	darkmagenta	4.134	1.582	4.547	5.023	6.146	9.721	3.443	5.617	1.367	3.130	6.036	2.533
MSTRG.17149	--	mediumpurple3	0.653	0.662	0.765	3.896	1.494	1.769	0.676	0.802	1.895	0.729	2.177	0.556
MSTRG.17152	--	paleturquoise	0.743	1.662	1.288	1.731	1.475	1.125	2.464	2.075	2.440	1.999	0.550	1.631
MSTRG.17167	CTDNEP1	mediumpurple3	1.288	1.894	1.381	3.793	2.960	1.643	0.542	0.541	0.029	0.486	0.383	0.769
MSTRG.17205	--	green	1.698	1.849	0.904	2.621	1.447	1.071	0.617	1.549	1.224	1.521	2.855	1.775
MSTRG.1722	PCNX4	darkturquoise	7.655	7.759	8.077	8.575	12.397	9.281	5.713	5.875	6.804	9.366	10.915	9.275
MSTRG.17220	--	brown	1.611	1.903	2.005	2.594	3.291	1.712	4.761	4.175	2.986	1.459	1.362	1.015
MSTRG.17226	STX8	brown	33.803	64.693	55.568	84.812	100.919	38.975	342.166	256.737	37.447	37.298	28.554	43.055
MSTRG.17244	--	grey60	2.057	3.802	1.905	3.187	2.849	1.568	0.478	0.556	3.481	1.054	0.629	0.917
MSTRG.17250	--	brown	3.546	2.333	1.863	4.675	1.855	1.376	6.265	4.480	1.484	2.423	2.186	2.252
MSTRG.17257	--	lightyellow	2.208	2.694	2.946	1.793	2.887	3.107	2.513	1.747	1.724	1.845	3.482	1.408
MSTRG.17259	--	red	1.305	0.957	0.928	1.854	3.032	0.411	1.117	2.521	0.609	0.486	4.942	0.536
MSTRG.17271	--	red	1.637	2.200	2.232	3.003	2.597	1.301	1.613	1.976	2.259	1.793	3.567	2.876
MSTRG.17279	--	brown	0.072	0.000	0.168	0.904	0.711	0.181	4.223	5.188	0.468	0.332	0.618	0.634
MSTRG.17298	--	brown	1.075	1.278	1.312	2.652	1.433	2.316	3.088	2.931	0.209	0.312	1.050	0.793
MSTRG.173	Pol	green	2.366	2.665	2.197	5.036	6.331	1.878	2.355	3.511	3.432	5.335	2.171	5.402
MSTRG.17311	--	brown	0.198	0.535	0.000	0.792	0.491	0.312	2.119	3.533	0.000	0.181	0.129	0.932
MSTRG.17337	--	black	1.012	2.438	1.155	0.763	0.947	0.275	0.000	0.000	0.062	0.488	0.244	0.584
MSTRG.17341	--	brown	1.206	2.723	2.414	1.925	2.613	1.647	0.923	0.949	1.885	2.478	1.422	2.736
MSTRG.17349	--	brown	2.909	2.555	2.911	4.160	3.824	2.951	5.926	5.633	1.482	1.614	1.300	2.238
MSTRG.17359	ATP2C1	brown	0.165	0.054	0.193	0.320	1.353	0.416	2.615	2.428	0.572	1.230	0.553	0.397
MSTRG.17399	--	brown	0.851	2.071	1.416	1.502	1.209	1.220	4.635	1.978	0.421	0.150	0.477	0.000
MSTRG.17404	--	brown	5.436	3.762	4.106	7.446	8.366	5.010	10.431	5.113	3.246	3.351	1.128	2.835
MSTRG.17405	--	brown	0.163	0.438	0.180	0.954	1.890	1.192	5.997	9.732	0.259	0.000	0.549	0.898
MSTRG.17412	--	lightyellow	3.360	2.447	2.655	2.985	5.133	3.215	1.092	1.765	3.172	1.548	20.013	1.790
MSTRG.17420	--	brown	0.091	0.730	0.964	0.000	0.101	0.000	2.649	1.755	0.000	0.530	0.226	0.486
MSTRG.1743	--	brown	0.315	1.795	0.516	0.977	0.278	0.159	2.912	2.138	1.312	0.219	0.000	0.111
MSTRG.17438	Pol	green	1.125	1.169	1.054	2.498	1.875	1.040	0.799	1.090	1.609	1.304	3.082	2.764
MSTRG.17439	--	brown	0.000	0.168	0.000	0.000	0.000	0.000	2.949	3.542	0.413	0.086	0.364	0.065
MSTRG.17441	--	darkturquoise	2.165	1.461	2.817	1.364	1.372	1.121	2.509	2.972	1.100	0.074	0.052	0.150
MSTRG.17442	--	brown	0.431	0.246	0.151	1.190	0.986	0.409	2.598	2.688	0.361	0.100	1.274	0.492
MSTRG.17449	--	black	54.484	52.290	48.194	99.658	92.612	76.379	99.585	122.391	84.181	82.311	83.716	78.104
MSTRG.17450	--	purple	0.893	0.681	0.504	1.208	0.835	0.392	1.956	2.542	1.638	0.910	2.449	1.168
MSTRG.17452	--	lightyellow	3.240	1.957	3.701	3.014	2.886	5.567	2.122	2.085	0.670	1.641	15.471	1.558
MSTRG.17458	--	darkgreen	1.386	2.448	1.309	1.258	1.282	1.297	1.474	1.131	1.627	1.503	1.709	0.712
MSTRG.17459	--	salmon	4.360	3.741	4.068	2.307	3.465	4.575	4.938	4.469	13.761	2.928	10.915	2.030
MSTRG.17460	--	purple	0.062	0.422	0.072	0.658	0.815	0.311	1.046	0.806	0.115	0.286	3.115	0.000
MSTRG.17487	--	darkturquoise	86.932	95.629	85.504	25.144	18.265	7.672	131.718	95.041	117.403	5.158	10.697	6.628
MSTRG.17489	TIGD1	darkgreen	3.737	3.539	3.881	1.300	1.322	0.978	0.000	1.353	3.223	0.490	0.695	0.187
MSTRG.17490	GADD45GIP1	lightyellow	1.527	0.896	1.476	1.899	1.896	1.869	1.851	2.560	1.300	2.302	0.548	2.610
MSTRG.17493	--	brown	0.156	0.178	0.427	0.808	0.402	0.329	8.057	6.018	0.486	0.080	0.129	0.231
MSTRG.17495	--	grey60	7.258	9.443	7.503	14.139	8.691	7.292	10.590	6.825	2.539	4.140	2.307	4.564
MSTRG.17539	--	green	10.126	7.997	10.059	17.759	21.131	13.711	13.482	12.420	6.826	13.856	18.310	12.541
MSTRG.1755	--	lightyellow	1.301	1.930	2.077	1.911	2.321	2.373	0.753	1.512	3.024	1.259	4.693	0.919
MSTRG.17564	--	brown	65.396	56.866	52.851	61.199	69.657	82.584	26.058	29.873	49.052	24.574	67.903	36.805
MSTRG.17566	--	brown	0.982	3.080	2.372	7.621	4.737	2.089	42.411	17.076	15.341	0.569	0.303	0.706
MSTRG.17570	--	mediumpurple3	69.520	84.879	70.817	156.551	131.330	104.020	63.814	60.027	22.078	45.403	19.156	68.363
MSTRG.17571	--	darkmagenta	82.257	93.791	75.094	121.929	123.053	123.652	81.441	74.180	29.477	53.003	30.488	72.320
MSTRG.17577	--	black	27.145	14.800	26.101	18.282	10.834	22.284	9.879	8.019	1.359	4.990	22.899	1.428
MSTRG.17578	--	brown	0.377	0.258	0.530	0.513	0.250	0.190	2.110	0.790	0.282	0.262	0.000	0.401
MSTRG.17590	--	skyblue3	3.222	2.995	3.132	3.360	1.880	3.690	2.519	1.812	1.058	0.493	1.044	0.266
MSTRG.17591	--	grey60	33.375	35.254	37.594	43.051	34.574	28.778	25.634	18.080	24.987	5.291	10.241	6.818
MSTRG.1761	--	brown	13.334	17.402	21.270	22.658	25.357	24.197	44.000	68.758	13.151	16.843	41.399	13.388
MSTRG.17612	--	brown	2.523	3.561	5.358	2.406	1.980	0.485	5.466	4.364	1.915	0.595	1.529	0.908
MSTRG.17616	--	brown	0.308	0.826	0.541	1.099	1.571	0.491	5.512	6.161	0.498	0.267	0.494	0.032
MSTRG.17619	--	grey60	2.924	2.762	2.515	3.236	2.469	2.304	1.369	1.315	0.852	1.006	0.563	1.132
MSTRG.17635	--	brown	38.935	83.155	53.834	74.186	60.313	48.382	93.415	76.842	50.670	51.867	69.286	61.495
MSTRG.17694	--	skyblue3	2.048	1.215	1.919	1.510	1.355	0.827	1.718	1.930	1.376	3.514	1.616	2.899
MSTRG.177	--	black	39.074	5.851	35.569	6.900	11.568	48.850	22.451	6.585	6.607	37.965	19.660	30.714
MSTRG.17706	Alas1	black	1.578	1.663	2.128	1.453	1.255	1.587	0.898	0.767	0.503	0.694	0.960	2.420
MSTRG.17715	Smim4	grey60	3.633	3.910	3.425	5.076	3.913	3.446	2.907	3.779	0.898	0.833	0.900	0.714
MSTRG.17731	--	brown	0.084	0.000	0.393	0.081	0.185	0.000	5.285	4.833	0.000	0.487	0.207	0.000
MSTRG.17739	--	lightyellow	6.844	6.894	6.456	8.916	7.782	5.425	9.415	10.224	8.694	5.500	35.323	8.664
MSTRG.17740	--	grey60	0.849	1.409	1.175	0.974	0.936	2.433	6.476	3.569	1.584	4.116	1.142	11.469
MSTRG.17747	--	brown	0.296	0.068	0.277	0.287	0.327	0.523	6.387	7.128	0.663	1.990	1.460	1.048
MSTRG.17748	--	pink	1.252	1.949	2.199	2.896	2.309	2.671	1.466	1.239	0.696	2.232	1.157	2.662
MSTRG.1775	--	darkturquoise	170.258	203.690	211.114	149.232	137.424	146.124	329.063	298.728	259.553	208.554	44.108	202.234
MSTRG.1776	--	brown	79.452	87.278	88.971	65.756	62.289	45.481	217.370	156.681	94.903	79.355	18.320	79.487
MSTRG.1778	--	brown	0.095	0.000	0.665	0.367	0.626	0.239	7.277	5.943	0.088	0.329	0.350	0.084
MSTRG.17785	Pol	brown	5.538	5.457	8.045	8.415	9.376	12.402	23.222	16.330	14.082	6.860	6.083	11.016
MSTRG.17786	--	darkturquoise	1.803	6.234	6.136	2.514	1.118	0.000	14.629	8.649	10.248	5.158	0.000	4.435
MSTRG.17787	--	darkturquoise	4.571	3.880	4.771	3.040	2.190	0.899	26.395	20.405	15.954	2.677	1.454	1.976
MSTRG.178	--	pink	207.095	364.612	217.970	276.400	245.967	124.101	91.169	54.408	126.060	242.743	145.077	318.194
MSTRG.17803	--	brown	7.333	14.069	15.185	28.299	19.298	16.686	31.759	27.971	6.778	8.306	6.576	9.495
MSTRG.17806	--	black	30.711	24.583	37.878	96.178	132.882	80.077	50.871	105.769	113.461	89.127	81.085	50.648
MSTRG.17807	--	brown	138.911	200.660	186.768	263.670	215.073	93.374	630.201	523.522	49.690	79.380	56.199	102.758
MSTRG.17812	--	red	9.490	14.706	7.710	15.041	26.124	13.175	12.614	10.991	7.613	8.188	21.011	10.263
MSTRG.17819	--	mediumpurple3	1.777	3.182	3.095	7.206	5.609	1.871	3.057	3.137	0.831	3.643	3.832	3.025
MSTRG.17820	--	lightyellow	17.378	23.322	21.243	17.177	19.636	13.938	22.661	18.838	15.285	17.075	50.402	18.241
MSTRG.17823	--	black	2.119	4.408	3.795	4.475	2.886	5.029	6.224	5.545	6.511	5.779	5.071	5.292
MSTRG.17825	--	brown	4.724	4.429	5.001	5.776	5.423	8.322	14.605	15.183	9.416	8.999	8.217	5.953
MSTRG.17827	--	brown	3.772	3.121	2.503	4.422	3.604	4.704	12.601	11.612	5.523	1.480	2.973	1.895
MSTRG.17828	--	brown	0.906	1.971	1.391	2.264	2.047	1.725	6.681	3.408	1.860	2.791	1.041	3.611
MSTRG.17832	--	brown	7.300	6.116	8.485	9.078	10.973	10.064	16.751	16.654	4.195	5.890	8.417	5.351
MSTRG.17839	--	red	9.030	10.882	11.907	11.935	11.029	14.072	10.057	7.626	9.918	16.112	24.556	15.327
MSTRG.17842	--	brown	0.815	0.000	0.239	2.075	1.629	0.128	3.204	3.598	0.048	0.177	0.502	0.180
MSTRG.17852	--	tan	4.833	5.819	5.498	5.074	5.292	8.711	14.540	16.780	11.590	7.457	1.818	7.610
MSTRG.17864	--	lightyellow	1.372	0.313	0.707	2.182	1.875	1.176	0.055	0.000	0.051	0.000	4.938	0.000
MSTRG.17868	--	brown	4.202	4.096	3.160	4.042	5.114	1.820	14.294	15.334	5.920	2.858	7.445	3.662
MSTRG.17872	--	black	0.682	1.458	1.047	0.827	1.785	0.806	2.723	2.266	1.867	1.432	2.311	1.168
MSTRG.17878	--	darkgrey	0.665	0.108	0.111	0.461	0.262	0.000	0.664	0.497	0.133	0.110	2.461	0.000
MSTRG.17879	--	mediumpurple3	1.833	0.730	1.698	1.613	2.492	1.452	0.979	1.748	0.955	1.532	0.789	1.659
MSTRG.17880	--	brown	12.297	12.650	15.081	5.510	7.298	9.867	29.430	38.614	3.295	4.664	5.678	7.357
MSTRG.17883	--	brown	46.924	54.522	45.461	61.300	61.469	62.916	41.024	27.376	53.338	58.248	68.791	65.323
MSTRG.17884	--	brown	9.003	9.074	7.861	39.586	23.703	24.675	102.227	119.374	3.135	4.793	5.040	3.964
MSTRG.17887	--	brown	0.520	0.643	0.812	0.421	0.717	0.328	4.719	4.348	0.809	0.955	0.695	0.729
MSTRG.1789	--	red	23.678	24.189	26.355	23.695	23.231	23.590	29.416	24.337	17.854	10.857	5.064	8.598
MSTRG.17892	--	darkturquoise	10.243	10.328	10.175	6.727	5.002	3.828	9.754	14.567	10.896	5.086	3.416	5.321
MSTRG.17895	--	brown	1.684	2.059	1.760	1.404	3.004	2.093	13.102	20.054	4.481	2.524	4.367	2.430
MSTRG.17896	--	brown	1.168	1.771	2.150	1.816	1.778	1.219	3.215	2.000	2.107	2.128	1.323	1.535
MSTRG.17897	--	black	3.406	5.024	4.151	1.748	2.605	3.529	3.233	2.534	2.034	1.953	4.046	4.458
MSTRG.17898	--	lightyellow	1.487	1.504	1.280	0.986	1.620	0.891	0.971	0.775	0.382	1.248	2.859	0.967
MSTRG.179	--	brown	25.652	22.311	26.495	18.842	24.572	29.054	28.527	30.058	17.552	24.212	21.299	25.809
MSTRG.1790	--	brown	7.138	6.434	6.096	5.512	6.327	7.706	9.894	10.472	3.876	4.802	4.980	4.743
MSTRG.17902	--	orangered4	12.084	10.685	12.656	11.682	14.466	19.120	18.598	17.362	7.164	8.769	6.969	8.426
MSTRG.17904	--	tan	6.623	12.412	8.628	11.316	14.128	12.676	23.436	26.063	38.209	29.500	0.658	17.312
MSTRG.17909	--	darkturquoise	6.940	5.816	4.512	2.136	2.717	1.013	7.747	7.596	5.084	2.499	5.539	2.465
MSTRG.17910	--	darkturquoise	2.025	1.793	1.380	0.850	0.300	0.686	4.165	5.008	3.298	1.471	0.112	0.909
MSTRG.17917	--	brown	1.222	1.189	1.113	0.859	1.117	2.604	2.694	2.847	1.716	1.806	1.910	0.831
MSTRG.17921	--	red	15.316	14.392	14.473	13.292	14.503	9.466	14.617	13.137	15.999	9.099	3.541	8.293
MSTRG.17925	--	brown	3.824	4.689	4.562	3.594	2.635	6.389	2.697	1.835	3.099	6.870	4.626	5.962
MSTRG.17928	--	brown	0.000	0.746	0.479	1.190	1.804	0.206	2.205	1.355	0.153	0.000	0.202	0.000
MSTRG.17929	RNF10	brown	1.461	0.891	1.549	0.891	0.500	0.000	3.619	2.103	1.570	0.647	0.371	0.319
MSTRG.17933	--	tan	9.929	14.096	8.950	20.444	25.993	6.575	68.769	55.638	67.629	26.409	8.807	57.182
MSTRG.17935	--	sienna3	4.216	5.251	3.859	4.984	6.092	10.876	7.501	5.579	9.040	6.066	2.987	6.901
MSTRG.17936	L1RE1	tan	7.844	6.651	6.503	6.656	5.687	4.281	26.170	23.115	19.944	9.384	7.035	9.371
MSTRG.17937	--	brown	2.501	2.844	3.265	2.915	1.490	0.948	9.362	7.710	3.089	2.095	1.245	1.117
MSTRG.17938	--	paleturquoise	36.744	36.290	31.725	26.836	32.069	35.799	19.580	21.571	21.861	29.554	53.219	27.972
MSTRG.17940	--	brown	1.736	1.546	1.265	1.685	1.611	1.148	3.341	4.507	1.975	1.841	1.540	1.592
MSTRG.17944	--	brown	0.152	1.043	0.416	0.592	0.840	0.064	18.674	11.434	1.422	0.000	0.501	0.180
MSTRG.1796	--	darkgreen	11.620	10.074	14.832	6.802	5.467	6.056	7.234	7.095	8.599	3.142	0.621	3.358
MSTRG.17975	--	lightyellow	2.169	2.306	2.066	2.390	1.338	0.927	2.350	2.437	0.823	1.747	5.846	1.398
MSTRG.1800	--	darkturquoise	117.739	91.939	97.551	60.375	60.008	64.038	154.988	154.554	178.941	71.792	64.929	68.984
MSTRG.1801	--	brown	7.540	7.208	6.976	1.271	1.124	3.123	20.653	11.388	2.552	1.924	1.727	5.630
MSTRG.18024	--	brown	0.202	1.379	0.551	0.261	0.000	0.169	14.956	12.594	0.815	0.097	0.248	0.357
MSTRG.18025	--	purple	1.612	1.464	0.951	1.385	2.172	1.100	2.666	1.630	0.810	2.304	3.576	1.588
MSTRG.1806	--	brown	0.331	0.402	0.630	0.884	1.598	0.157	2.151	1.788	0.290	0.144	0.230	0.201
MSTRG.18068	Pol	brown	8.324	5.140	8.270	2.837	3.277	1.068	23.392	22.395	6.826	0.556	2.896	0.876
MSTRG.18069	--	brown	0.417	0.357	0.579	1.122	0.598	0.312	4.536	2.806	0.292	0.084	0.446	0.133
MSTRG.18072	--	brown	2.258	1.857	2.398	1.070	0.811	1.390	13.005	10.213	2.939	1.217	0.712	1.626
MSTRG.1808	--	skyblue3	2.356	2.167	2.314	6.193	5.363	4.504	4.630	3.911	3.615	4.052	6.465	6.521
MSTRG.18081	--	brown	0.289	0.330	0.254	0.983	1.357	0.456	1.879	2.146	0.135	0.503	0.714	0.384
MSTRG.18115	--	darkgrey	15.959	13.952	16.317	12.394	13.223	14.703	9.261	17.257	20.808	14.657	31.618	10.154
MSTRG.18117	Pol	brown	7.120	6.971	6.777	8.338	7.107	5.422	10.974	10.899	9.553	5.982	7.791	6.086
MSTRG.18119	--	black	2.056	1.465	2.106	0.997	0.637	2.997	0.706	0.784	0.599	0.744	1.346	0.966
MSTRG.1812	--	black	24.673	20.807	21.980	21.240	35.058	27.439	59.729	58.137	52.851	23.612	77.334	35.668
MSTRG.18124	--	grey60	4.734	6.509	3.429	6.526	5.941	6.514	3.935	3.398	5.931	5.164	3.611	3.499
MSTRG.18130	--	purple	1.589	1.681	1.718	1.469	2.244	2.103	3.027	3.043	2.960	1.895	4.762	1.978
MSTRG.18149	--	grey60	11.993	12.526	11.613	13.676	11.278	9.787	10.578	11.797	10.146	9.868	10.210	11.619
MSTRG.18159	--	salmon	1.301	0.642	1.771	0.853	0.892	1.996	1.019	1.749	3.543	1.182	0.043	1.245
MSTRG.18163	--	darkturquoise	1.141	0.899	1.500	0.843	1.018	0.822	2.113	1.740	2.040	0.157	0.166	0.120
MSTRG.18164	--	brown	0.943	1.110	0.840	1.711	1.990	1.776	4.174	3.767	0.935	1.110	1.609	1.175
MSTRG.18165	--	tan	29.872	25.822	29.465	34.098	39.486	42.759	49.806	38.923	39.283	32.397	33.247	26.923
MSTRG.18166	--	lightsteelblue1	1.992	3.795	1.343	2.267	3.189	1.959	2.782	2.734	1.281	1.237	0.525	1.373
MSTRG.18167	Pol	lightyellow	2.100	1.521	2.470	2.863	3.046	1.801	2.116	2.310	1.412	1.776	5.248	1.498
MSTRG.18184	--	mediumpurple3	17.562	22.234	16.950	51.772	43.625	21.535	22.935	17.843	16.562	28.965	15.347	29.277
MSTRG.18185	--	brown	4.334	7.692	5.358	11.235	11.379	5.349	11.901	9.400	8.157	7.034	1.925	6.012
MSTRG.18189	--	brown	1.068	0.551	1.220	1.233	1.598	1.378	2.178	2.158	0.640	0.737	1.536	0.652
MSTRG.1819	--	brown	0.597	0.681	0.408	0.547	0.841	0.481	4.355	4.338	1.531	0.404	1.308	0.528
MSTRG.1820	--	brown	1.781	1.575	2.295	1.642	1.154	2.050	2.357	3.593	0.519	1.471	3.569	1.064
MSTRG.18205	--	skyblue3	14.247	11.550	12.243	8.155	8.410	10.196	6.846	7.241	6.012	3.567	4.580	4.722
MSTRG.18206	--	brown	0.435	0.835	0.696	0.621	1.210	0.836	2.855	2.354	1.003	0.981	1.917	0.850
MSTRG.18210	--	red	1.310	2.309	1.255	0.809	1.576	1.201	1.724	1.402	2.277	2.553	4.184	2.739
MSTRG.18215	--	darkmagenta	0.486	0.747	0.544	1.210	0.699	2.638	0.633	0.571	0.591	0.735	0.417	0.355
MSTRG.18217	--	darkgrey	0.515	0.320	0.274	0.727	0.981	0.649	0.841	0.817	1.179	1.302	3.809	1.201
MSTRG.18219	--	black	0.930	0.929	1.163	1.938	2.674	0.849	1.768	1.537	2.407	1.221	0.966	1.628
MSTRG.18220	APH1B	brown	0.117	0.678	0.640	1.009	0.822	0.185	6.766	5.211	0.545	0.702	0.102	0.283
MSTRG.18221	APH1B	red	0.628	0.474	0.481	0.511	0.509	1.352	0.309	0.595	0.700	0.900	4.320	1.326
MSTRG.18227	--	brown	0.763	1.827	0.000	1.110	1.682	0.769	3.123	0.931	0.071	0.265	0.000	1.282
MSTRG.18228	--	pink	4.977	4.711	6.907	5.630	3.193	6.141	6.158	8.284	8.908	4.827	6.757	4.473
MSTRG.18234	STRIT1	tan	1.761	1.723	2.372	2.022	2.408	2.515	6.412	5.707	8.254	2.937	1.597	1.794
MSTRG.18243	--	grey60	0.832	0.730	1.237	0.931	1.129	1.735	2.557	3.573	1.642	5.897	2.052	4.586
MSTRG.18244	--	brown	2.534	2.848	1.584	2.042	1.691	2.346	7.519	4.517	1.751	1.002	1.133	1.187
MSTRG.18245	--	brown	0.824	0.000	0.280	0.254	0.000	0.000	2.275	0.659	0.735	0.000	1.080	0.669
MSTRG.18247	--	brown	0.523	0.716	0.153	1.218	0.952	0.495	6.035	5.499	1.293	1.213	1.774	0.856
MSTRG.18255	--	brown	1.968	3.847	1.932	3.360	5.472	3.275	4.463	6.428	2.031	3.879	2.858	2.010
MSTRG.18267	--	black	2.107	2.559	2.889	2.069	3.021	3.549	1.648	1.695	1.740	0.927	2.351	2.734
MSTRG.18276	--	darkturquoise	3.654	4.617	4.556	2.780	2.667	2.917	4.699	4.654	2.893	2.803	2.593	3.209
MSTRG.18284	Pol	grey60	10.925	15.463	11.917	17.055	16.546	12.964	11.847	9.950	14.270	11.809	14.423	12.023
MSTRG.18286	--	brown	0.379	0.285	0.773	0.779	0.487	0.287	6.385	4.637	0.670	1.014	0.000	0.277
MSTRG.18287	--	darkturquoise	8.746	5.169	6.954	2.443	2.541	3.451	17.565	16.052	18.937	2.355	0.053	1.132
MSTRG.18288	--	red	7.308	4.801	7.230	6.968	8.615	9.469	6.770	8.507	8.345	4.206	2.921	2.809
MSTRG.18290	--	paleturquoise	13.949	16.458	19.559	23.988	21.454	16.682	23.138	24.177	31.048	10.546	3.543	9.532
MSTRG.18291	--	pink	26.548	35.261	27.203	45.195	48.181	39.440	26.820	20.900	32.847	28.416	29.994	45.445
MSTRG.18292	--	brown	2.593	2.870	3.237	5.847	3.940	2.173	11.178	10.369	3.106	1.364	2.986	1.947
MSTRG.18293	--	paleturquoise	6.537	4.607	5.530	4.222	5.099	6.618	8.341	8.697	10.975	4.704	0.650	5.938
MSTRG.1831	--	brown	0.621	0.236	0.346	1.749	1.336	0.484	20.718	29.565	0.110	0.171	0.328	0.288
MSTRG.18331	--	red	19.653	24.563	21.120	34.210	31.577	21.375	19.879	17.811	14.604	31.299	69.019	36.994
MSTRG.18355	--	darkturquoise	1.643	2.066	1.846	0.683	0.777	0.930	2.847	2.194	2.534	1.322	0.041	0.801
MSTRG.18356	--	brown	8.097	10.033	8.869	14.748	11.699	10.043	26.634	20.731	7.945	7.914	10.835	7.644
MSTRG.18357	--	grey60	19.651	21.041	23.008	22.534	22.580	22.778	16.959	17.370	22.909	16.581	17.837	17.051
MSTRG.18359	--	black	18.110	20.050	19.149	30.248	26.027	23.662	30.526	26.000	24.404	27.106	31.962	28.102
MSTRG.18361	--	purple	0.264	0.377	0.000	0.128	0.729	0.417	0.990	0.749	0.616	0.383	2.281	0.526
MSTRG.18367	--	lightyellow	8.540	6.665	5.620	3.670	6.373	4.905	4.986	4.722	6.616	5.824	11.535	6.202
MSTRG.18368	--	darkgreen	1.958	1.808	0.582	2.442	2.913	2.703	1.490	2.981	3.015	3.169	3.601	2.309
MSTRG.18389	Pol	brown	5.207	3.572	3.874	5.830	4.929	5.265	19.106	17.445	6.009	3.479	0.626	3.342
MSTRG.18398	--	darkturquoise	1.441	1.644	1.120	0.614	0.668	0.492	7.976	5.521	4.661	1.015	1.926	0.929
MSTRG.18399	Pol	black	4.744	6.201	6.299	9.362	11.334	8.722	11.365	14.488	18.681	21.319	11.330	22.338
MSTRG.1840	--	darkgrey	1.186	0.818	0.485	1.312	1.551	1.044	1.130	1.757	2.162	1.055	2.653	1.171
MSTRG.18400	--	brown	0.918	1.450	1.241	1.439	0.857	0.178	3.245	2.834	0.527	0.819	0.697	1.000
MSTRG.18401	--	orangered4	2.438	2.433	2.388	1.797	2.895	3.310	2.880	3.108	2.165	2.201	1.821	1.949
MSTRG.18403	--	darkgrey	0.422	0.378	0.811	1.072	1.456	0.584	1.182	1.700	1.292	0.778	2.389	1.359
MSTRG.18408	--	black	19.095	18.069	14.800	22.447	21.798	29.307	36.394	34.069	30.100	24.435	24.279	31.723
MSTRG.18409	--	brown	1.175	1.224	0.938	0.286	0.188	0.000	11.359	9.576	2.764	0.000	0.000	0.000
MSTRG.18412	--	brown	0.809	0.291	0.100	0.000	0.141	0.161	2.167	1.299	0.675	0.296	0.000	0.640
MSTRG.18422	--	brown	4.059	4.419	4.699	2.093	2.174	1.901	14.756	12.362	5.777	2.285	3.088	4.042
MSTRG.18442	Pol	darkturquoise	5.200	6.281	5.466	6.606	6.427	7.826	3.353	5.274	4.563	6.432	8.445	7.200
MSTRG.18444	--	brown	2.120	0.776	0.723	1.878	0.492	1.408	4.997	3.254	0.576	0.232	1.050	0.250
MSTRG.18446	--	brown	3.536	3.364	2.520	6.117	7.114	4.424	10.009	10.096	1.199	1.087	1.245	1.542
MSTRG.18459	--	grey60	5.713	7.137	6.451	10.689	8.924	8.232	7.335	5.754	4.758	5.281	2.180	9.144
MSTRG.18476	--	skyblue3	6.097	5.468	6.776	2.798	2.179	5.665	2.202	2.410	1.640	1.165	0.672	0.928
MSTRG.18478	--	darkmagenta	5.525	5.806	5.921	6.173	7.385	11.780	5.752	6.221	7.247	3.997	5.326	4.976
MSTRG.1848	--	pink	9.059	8.096	10.672	19.703	20.184	15.958	4.308	4.507	4.029	20.483	4.250	14.010
MSTRG.18480	--	red	6.881	6.686	6.726	10.163	11.585	8.518	8.165	7.925	13.474	14.113	21.640	14.075
MSTRG.1849	--	darkgrey	2.201	2.164	2.469	2.811	3.517	2.251	1.838	2.005	2.309	2.094	0.264	1.644
MSTRG.18494	--	red	7.795	7.825	6.611	7.562	6.348	7.188	8.419	7.223	6.905	5.503	1.429	4.051
MSTRG.18498	--	brown	7.899	7.436	8.296	7.598	7.787	7.420	14.580	10.148	10.367	4.014	9.237	9.170
MSTRG.18501	--	green	19.345	19.894	19.151	10.567	6.899	12.613	16.631	17.335	23.222	15.864	6.529	11.517
MSTRG.18517	--	skyblue	0.105	0.540	0.369	0.969	2.029	0.398	0.735	0.688	0.196	0.000	0.000	0.047
MSTRG.18518	--	brown	0.743	0.712	1.009	2.133	1.507	0.637	1.899	1.555	0.028	0.034	0.476	0.263
MSTRG.18519	--	brown	3.294	7.456	4.761	7.340	5.278	3.374	6.784	7.676	3.744	3.161	5.964	3.050
MSTRG.18524	SMIM29	darkmagenta	0.495	0.261	0.892	0.370	1.260	2.162	0.913	0.731	0.853	0.574	0.751	0.505
MSTRG.18526	--	grey60	146.735	169.764	157.618	189.175	149.196	147.228	114.660	86.891	131.648	38.665	105.872	62.416
MSTRG.18530	--	brown	3.098	1.491	0.567	1.221	1.708	2.502	0.773	0.676	2.664	0.954	0.955	2.098
MSTRG.18538	Pol	brown	82.604	57.551	62.498	104.947	126.084	62.002	158.600	188.764	67.098	57.979	30.097	50.577
MSTRG.18552	--	darkgreen	1.585	2.595	2.997	0.473	0.538	0.154	1.582	1.382	0.076	0.000	0.050	0.000
MSTRG.1856	--	brown	0.832	0.949	0.406	1.412	1.223	0.612	2.284	1.692	0.194	0.080	0.769	0.736
MSTRG.18567	--	darkgreen	2.351	1.554	3.035	4.355	4.949	4.682	4.082	4.824	3.289	3.034	4.282	3.474
MSTRG.1857	--	mediumpurple3	0.066	0.524	0.231	2.867	2.173	0.745	0.328	0.516	0.184	1.066	1.376	0.407
MSTRG.18584	--	brown	0.834	3.146	1.202	3.423	2.617	1.294	4.100	3.916	1.137	1.041	0.079	0.738
MSTRG.18586	--	darkturquoise	49.486	47.462	43.688	31.944	34.835	32.629	83.761	88.304	64.209	40.981	23.684	40.382
MSTRG.18589	--	brown	0.751	0.857	0.605	2.734	4.557	0.651	4.127	3.686	0.569	0.653	0.521	0.914
MSTRG.18612	--	brown	0.607	0.736	0.755	2.435	1.380	0.478	2.443	2.936	0.489	0.716	0.047	0.336
MSTRG.18617	--	brown	0.455	1.104	0.633	2.016	0.847	1.256	4.946	6.231	1.327	1.550	4.035	1.234
MSTRG.18643	--	pink	2.314	3.635	1.177	4.149	5.413	2.603	2.471	1.620	5.107	7.628	0.825	3.641
MSTRG.18657	B4GALT4	brown	1.418	0.682	1.245	2.193	2.516	1.201	5.532	7.324	0.620	0.642	0.628	0.549
MSTRG.18659	--	pink	4.554	2.328	3.496	0.295	3.682	3.424	5.710	6.723	7.284	3.675	6.176	2.924
MSTRG.18661	--	darkgrey	0.182	0.691	0.923	2.058	1.403	1.528	1.695	1.374	1.357	1.194	5.006	0.911
MSTRG.18664	--	purple	50.188	57.441	48.746	67.809	64.815	42.945	127.428	108.882	67.459	90.051	155.421	103.186
MSTRG.18666	--	salmon	0.814	1.856	0.873	2.105	1.645	1.026	0.406	0.118	4.996	0.000	0.000	0.060
MSTRG.18667	--	green	3.544	4.203	4.360	7.860	6.088	3.464	3.513	3.337	3.114	8.839	4.765	8.995
MSTRG.18670	--	black	1.761	2.313	1.776	2.159	0.769	1.507	1.540	1.487	1.156	1.102	1.685	1.300
MSTRG.18679	--	brown	29.373	19.646	31.911	19.972	26.991	26.773	89.654	74.290	32.681	41.358	2.327	33.183
MSTRG.187	--	brown	2.603	2.318	2.156	2.218	2.941	0.881	2.917	3.544	1.718	2.502	2.348	2.584
MSTRG.18710	--	brown	2.264	0.969	2.200	1.648	2.298	1.103	3.752	4.197	1.920	3.459	0.983	2.640
MSTRG.18713	--	darkturquoise	2.034	1.059	2.071	0.729	0.341	0.725	4.637	5.169	2.888	1.076	0.818	0.626
MSTRG.18716	--	black	4.575	3.503	3.905	4.434	6.887	3.486	20.572	19.035	19.094	9.051	17.927	8.579
MSTRG.18717	--	brown	3.891	2.944	3.294	4.149	5.678	5.267	7.027	6.759	5.290	6.020	3.418	3.720
MSTRG.18724	GUCA1C	grey60	3.928	5.413	5.354	10.655	9.319	5.304	3.035	3.369	3.269	2.874	1.260	2.761
MSTRG.18725	GUCA1C	green	13.356	16.631	22.056	41.968	44.747	30.265	8.862	18.488	30.262	42.247	19.281	20.816
MSTRG.18740	--	lightsteelblue1	8.504	10.474	9.761	8.600	7.360	4.879	10.031	7.325	4.443	1.929	2.141	3.299
MSTRG.18742	--	darkturquoise	2.057	2.023	3.573	2.578	2.319	2.076	6.799	7.640	4.880	1.326	1.228	1.620
MSTRG.18744	--	green	6.436	6.479	7.918	6.716	5.415	8.690	9.310	8.351	10.091	4.720	5.277	5.441
MSTRG.18745	--	brown	3.815	4.071	3.343	5.220	4.601	4.534	7.922	7.518	2.945	1.654	5.212	1.845
MSTRG.18747	--	brown	6.222	8.498	7.190	10.841	12.096	3.200	49.912	33.453	7.903	2.182	1.262	3.367
MSTRG.18749	--	purple	0.480	1.338	0.999	0.259	0.764	0.202	2.395	2.463	0.846	0.309	2.499	0.377
MSTRG.18753	--	purple	1.953	1.650	0.944	2.825	2.340	3.719	1.092	1.437	4.176	2.645	0.272	1.248
MSTRG.18755	--	salmon	42.478	33.665	44.586	26.677	37.899	27.039	49.740	57.731	193.547	16.601	4.111	14.455
MSTRG.18756	--	darkturquoise	7.928	15.504	10.610	1.758	1.561	0.143	14.761	21.141	7.237	2.560	0.349	1.653
MSTRG.18757	--	brown	0.625	0.644	0.779	0.880	1.067	0.407	3.583	3.956	1.504	0.888	1.466	0.856
MSTRG.18759	--	darkturquoise	0.972	1.185	2.001	0.618	0.443	0.296	1.975	1.432	2.219	0.311	0.207	0.059
MSTRG.18760	Dmwd	brown	1.947	1.293	1.025	1.845	2.378	1.381	2.693	1.892	1.053	2.126	0.933	1.412
MSTRG.18763	--	salmon	13.448	15.341	12.996	16.152	18.645	15.722	26.862	31.945	48.656	18.386	4.507	11.665
MSTRG.18764	--	black	1.745	1.583	1.759	3.708	4.159	2.287	7.411	6.476	4.715	4.789	4.806	5.691
MSTRG.18765	--	paleturquoise	7.679	8.219	6.853	10.266	9.763	6.818	12.376	10.015	16.145	3.046	4.971	5.915
MSTRG.18766	--	brown	4.479	2.541	3.406	3.922	2.859	2.980	10.863	12.821	6.502	2.301	3.237	1.760
MSTRG.18767	--	brown	9.094	12.371	9.349	19.944	14.030	10.993	45.194	27.746	8.569	8.826	7.845	9.610
MSTRG.18769	--	darkturquoise	1.063	0.866	1.393	0.589	0.167	0.032	3.740	3.024	2.927	0.264	0.374	0.179
MSTRG.1877	--	brown	0.288	0.493	0.534	0.279	0.291	0.242	2.732	2.239	0.918	0.556	0.621	0.806
MSTRG.18770	--	brown	51.401	50.171	37.073	59.518	77.180	36.731	130.808	93.426	33.230	38.276	14.617	75.456
MSTRG.18778	--	purple	3.100	3.329	3.493	2.883	2.748	2.271	3.983	5.226	3.443	2.393	8.410	2.952
MSTRG.1879	--	red	2.714	2.439	3.371	2.873	4.081	1.452	3.778	3.336	2.877	1.763	0.051	2.292
MSTRG.18793	--	mediumpurple3	0.141	1.764	0.165	1.228	2.015	0.355	0.562	0.736	0.525	0.326	0.347	0.249
MSTRG.18794	--	red	4.125	4.786	2.760	3.201	5.943	3.827	3.011	2.340	3.583	4.213	5.943	3.687
MSTRG.188	--	green	8.559	14.226	9.960	20.611	19.043	6.649	9.676	8.959	14.429	19.083	22.549	19.787
MSTRG.18801	--	salmon	2.563	2.874	3.845	2.435	4.161	3.609	0.596	6.625	21.431	13.898	1.325	4.710
MSTRG.1882	--	brown	12.611	15.472	17.530	9.462	10.604	16.530	6.886	8.982	9.055	12.881	18.064	8.667
MSTRG.1883	--	lightsteelblue1	2.186	2.674	2.143	2.667	2.006	1.334	3.871	2.493	0.612	0.628	0.591	0.409
MSTRG.18835	--	brown	1.935	2.192	3.088	0.966	1.167	2.041	6.055	4.844	1.731	2.111	4.951	3.152
MSTRG.18836	--	brown	10.575	8.376	14.140	5.954	8.914	9.887	14.233	18.002	10.055	11.163	3.367	4.973
MSTRG.18837	--	red	1.052	1.993	0.540	2.192	0.356	0.512	1.606	1.334	1.911	0.328	0.000	1.036
MSTRG.1884	--	red	14.095	15.003	18.417	19.965	15.107	13.830	22.825	18.027	15.146	7.252	4.417	10.317
MSTRG.18843	--	tan	1.066	0.940	1.362	0.564	0.588	1.711	4.646	5.114	4.023	2.854	0.478	2.229
MSTRG.18844	--	brown	0.610	0.632	0.617	1.075	1.375	0.210	2.103	1.498	1.163	0.648	1.537	0.711
MSTRG.18845	--	brown	1.211	0.434	0.689	0.403	0.687	0.393	2.384	2.414	1.194	0.561	0.341	0.490
MSTRG.18846	--	darkturquoise	8.971	7.108	10.896	5.300	8.160	9.015	28.662	26.169	20.724	7.009	0.659	8.999
MSTRG.18847	--	darkgreen	17.972	28.426	24.822	17.802	15.342	16.335	20.474	14.737	11.433	11.792	12.295	16.659
MSTRG.18848	--	purple	3.225	3.895	4.733	4.563	2.925	2.556	8.613	9.498	6.336	4.651	9.045	3.939
MSTRG.18865	--	tan	1.846	1.233	1.226	3.850	4.709	3.032	11.179	10.733	7.570	6.147	4.013	4.230
MSTRG.18871	--	darkmagenta	3.737	1.770	2.808	2.942	1.866	1.022	2.606	2.306	3.289	3.269	2.782	2.557
MSTRG.18872	--	darkturquoise	1.230	0.866	2.565	0.680	1.018	0.000	2.614	2.296	2.466	1.071	0.391	0.240
MSTRG.18873	--	brown	0.909	1.623	1.759	1.151	1.046	1.097	7.067	4.828	3.024	0.871	0.146	1.224
MSTRG.18875	--	tan	6.050	4.272	5.705	4.320	8.115	8.652	22.547	20.995	25.652	10.199	4.585	6.464
MSTRG.18876	--	brown	5.708	4.175	6.410	5.052	5.491	4.402	20.848	21.709	11.898	6.849	4.753	7.226
MSTRG.18878	--	tan	2.629	1.053	1.916	2.267	2.213	1.380	12.062	8.691	16.191	3.263	1.195	3.321
MSTRG.18879	--	brown	0.000	0.048	0.342	0.647	0.046	0.000	2.416	1.928	0.973	0.097	0.257	0.295
MSTRG.18880	--	tan	15.088	11.552	15.320	10.822	15.658	10.435	57.649	51.099	41.703	8.159	8.199	5.427
MSTRG.18887	--	tan	1.545	1.152	2.025	1.178	1.186	0.337	5.839	5.774	5.413	1.598	0.101	1.338
MSTRG.18889	--	brown	1.580	1.495	1.096	8.336	10.970	2.113	29.282	24.674	2.448	1.887	1.055	2.063
MSTRG.18890	--	brown	0.856	0.996	0.200	0.720	0.734	0.144	3.239	1.699	0.106	0.066	0.000	0.050
MSTRG.18892	Pol	black	0.575	1.120	1.585	2.397	1.344	1.835	2.434	1.771	1.515	2.981	2.295	1.437
MSTRG.18894	--	brown	0.000	0.086	0.088	0.219	0.000	0.095	6.610	4.199	0.140	0.087	0.556	0.067
MSTRG.18896	Pol	darkgrey	4.436	1.805	2.759	5.589	2.901	1.453	3.555	2.625	7.715	1.654	7.632	1.536
MSTRG.18897	--	darkturquoise	4.401	4.207	3.430	3.872	4.316	1.808	23.783	17.070	13.191	4.753	4.422	5.297
MSTRG.18898	--	darkmagenta	8.098	8.150	9.166	7.806	7.215	6.678	9.124	9.209	12.236	9.243	9.646	10.256
MSTRG.18899	--	brown	0.267	0.112	0.197	0.776	0.681	0.566	6.969	4.580	0.367	0.830	2.683	1.279
MSTRG.18903	--	darkturquoise	48.382	42.219	46.878	63.923	91.777	75.658	49.458	52.466	52.451	71.979	62.200	57.815
MSTRG.18904	--	darkmagenta	3.865	4.615	3.795	5.058	7.214	6.396	2.895	4.231	4.544	4.036	3.127	4.683
MSTRG.18905	--	black	1.622	2.095	1.887	3.574	4.133	2.993	6.414	8.487	8.185	4.220	5.270	4.380
MSTRG.18906	--	brown	4.418	5.044	4.959	4.234	3.674	2.515	21.689	13.910	4.328	3.017	4.067	1.620
MSTRG.18908	--	brown	0.742	1.198	1.579	3.256	3.015	2.114	4.514	3.967	3.309	1.960	1.204	2.068
MSTRG.1891	--	brown	0.610	0.788	0.895	2.294	3.099	0.875	8.912	9.527	0.942	0.986	0.823	0.962
MSTRG.18912	--	brown	1.575	1.872	1.539	1.222	1.143	0.685	9.761	7.015	1.219	1.043	0.044	0.601
MSTRG.18915	--	brown	299.191	437.726	306.030	389.049	326.861	289.238	522.335	375.463	362.180	124.957	163.013	172.935
MSTRG.18918	--	mediumpurple3	2.851	2.385	3.784	9.128	6.392	7.549	0.569	0.663	1.950	0.771	5.624	1.093
MSTRG.18922	Pol	brown	1.648	1.144	2.140	2.155	1.976	0.678	12.346	12.845	1.638	5.108	5.478	2.821
MSTRG.18926	--	brown	0.735	1.366	1.122	1.658	1.972	2.114	9.969	10.908	2.697	1.518	3.938	1.498
MSTRG.18931	--	brown	0.501	0.643	0.697	0.365	0.553	0.474	2.003	1.531	0.965	0.109	0.309	0.416
MSTRG.18938	--	grey60	4.665	2.498	3.156	3.117	2.932	3.384	4.325	4.327	3.691	4.610	4.828	4.045
MSTRG.18941	--	brown	4.404	8.521	5.940	9.159	10.060	3.776	16.952	13.760	5.129	5.573	7.619	5.904
MSTRG.18948	--	skyblue3	8.933	7.790	7.967	5.843	4.696	6.319	3.863	7.185	5.634	4.099	4.399	3.339
MSTRG.18949	--	brown	2.941	1.444	3.059	4.155	2.599	2.003	5.208	4.753	3.438	0.862	1.311	0.640
MSTRG.18952	--	brown	3.935	5.826	5.288	4.953	6.157	2.872	8.752	9.158	7.717	4.777	3.090	7.387
MSTRG.18956	--	darkturquoise	5.448	9.087	6.946	2.844	1.065	2.261	12.088	8.843	14.024	1.639	2.041	1.647
MSTRG.18957	--	skyblue3	88.514	75.626	85.940	68.145	80.142	104.503	60.506	64.047	65.516	28.991	11.025	31.012
MSTRG.18958	--	darkturquoise	7.521	6.038	6.769	2.718	2.384	2.003	10.266	9.286	12.711	2.187	1.806	2.631
MSTRG.18959	--	darkturquoise	2.693	2.642	2.836	1.998	1.821	2.352	11.548	9.634	7.376	1.700	0.000	4.321
MSTRG.18977	--	purple	4.889	5.767	6.181	13.422	15.989	5.884	36.009	38.041	11.608	15.840	27.741	16.512
MSTRG.18981	--	brown	8.536	6.419	7.388	8.595	10.814	8.681	44.471	39.579	11.321	16.771	22.621	15.536
MSTRG.18984	Pol	brown	2.165	2.149	1.450	2.096	2.636	1.791	4.202	2.613	2.185	1.623	3.384	1.319
MSTRG.18985	--	brown	1.964	2.248	1.641	1.759	2.208	0.994	3.178	2.323	0.499	0.778	1.992	2.399
MSTRG.18986	--	brown	0.159	0.000	0.124	0.361	0.234	0.134	1.327	2.920	0.000	0.062	0.000	0.000
MSTRG.1899	Nfia	pink	143.916	172.865	140.494	168.904	152.340	168.017	75.323	71.648	90.176	189.844	65.205	215.614
MSTRG.19026	--	mediumpurple3	2.321	3.237	1.748	5.508	2.663	1.348	3.540	2.242	0.452	2.451	0.967	1.082
MSTRG.1903	--	brown	0.977	0.509	1.684	3.080	3.394	0.492	29.998	21.955	2.024	4.230	4.907	4.623
MSTRG.19042	--	purple	1.349	1.934	1.173	2.505	2.209	2.040	2.886	2.924	1.653	3.617	5.463	2.795
MSTRG.19046	--	red	0.093	0.106	0.108	0.539	1.226	0.350	0.370	0.323	0.518	0.966	2.398	0.656
MSTRG.1905	--	brown	19.500	16.139	16.519	16.723	17.688	15.244	51.349	59.663	37.335	15.834	13.940	11.352
MSTRG.19050	--	brown	2.269	2.336	2.463	4.081	4.028	5.234	9.010	7.097	3.046	2.181	1.365	2.937
MSTRG.1906	--	darkturquoise	1.908	1.428	1.955	1.273	0.526	0.301	1.548	2.184	1.279	0.276	0.368	0.633
MSTRG.1907	--	salmon	1.086	2.137	2.164	4.890	9.661	0.544	0.506	3.458	17.000	0.094	0.000	0.316
MSTRG.19075	--	brown	0.557	0.224	0.344	0.652	0.410	0.247	4.075	4.181	0.168	0.170	0.222	0.239
MSTRG.1909	--	brown	0.754	0.241	0.424	0.336	0.299	0.665	3.072	2.683	1.055	0.245	0.074	0.694
MSTRG.1910	--	brown	20.766	26.401	20.999	47.998	43.650	30.814	52.684	43.540	26.455	32.979	23.773	32.045
MSTRG.1915	--	paleturquoise	35.904	38.801	42.445	42.583	54.765	45.912	54.732	52.149	71.734	33.756	26.348	22.138
MSTRG.19155	--	mediumpurple3	3.699	5.007	4.670	9.433	11.127	3.678	3.058	3.182	1.378	4.733	6.355	6.200
MSTRG.19158	L1RE1	green	5.251	7.032	4.251	9.918	7.224	3.433	1.909	6.445	2.416	13.880	13.964	11.917
MSTRG.1917	--	brown	1.355	0.966	2.132	0.205	0.420	0.053	12.308	9.456	3.753	0.540	0.679	0.599
MSTRG.19176	--	brown	0.139	0.711	0.081	0.672	0.764	0.175	3.253	3.989	0.065	0.080	0.171	0.184
MSTRG.1918	--	red	6.317	10.972	8.658	11.770	8.548	5.340	9.463	6.887	9.909	2.413	1.327	2.286
MSTRG.19185	Pol	brown	2.531	1.713	3.908	2.995	2.086	2.595	7.972	7.812	1.764	1.547	1.234	1.944
MSTRG.1919	--	black	4.233	2.612	4.148	3.360	5.929	3.034	9.104	6.603	9.731	9.648	8.264	5.320
MSTRG.19192	--	brown	3.625	5.309	3.896	8.013	8.378	6.288	8.430	7.686	5.795	2.843	2.685	5.072
MSTRG.19193	--	brown	0.565	0.622	0.616	1.739	0.817	0.442	2.666	1.700	0.327	0.158	0.432	0.500
MSTRG.19195	--	brown	0.554	1.114	1.257	0.544	0.596	0.103	2.767	1.813	1.101	0.950	0.404	0.856
MSTRG.1920	--	brown	2.625	2.171	2.830	2.499	4.179	2.739	13.823	10.382	5.692	4.002	5.520	3.003
MSTRG.19203	--	brown	6.170	11.240	7.242	2.707	3.529	7.061	23.992	18.467	6.411	1.196	0.420	2.580
MSTRG.19212	--	brown	2.648	3.952	3.563	4.346	3.790	3.126	7.061	8.010	3.390	3.461	4.619	3.538
MSTRG.19213	--	brown	0.105	0.089	0.184	0.507	0.634	0.000	2.272	2.531	0.073	0.030	0.226	0.000
MSTRG.19247	--	lightyellow	4.790	4.390	5.920	5.773	6.210	4.889	4.185	6.276	6.343	1.045	8.735	1.534
MSTRG.19248	--	darkgreen	2.077	2.018	1.531	1.269	1.103	0.776	0.768	0.604	1.148	0.178	0.095	0.136
MSTRG.19250	--	orangered4	4.853	4.604	4.494	5.646	7.399	6.588	4.600	6.847	3.857	1.894	1.282	2.015
MSTRG.19251	--	darkturquoise	162.179	141.449	135.204	71.776	60.202	41.858	107.450	128.435	164.836	20.140	41.600	22.772
MSTRG.19253	--	brown	1.456	1.064	1.617	3.005	4.198	1.223	15.803	12.565	2.158	2.466	2.117	2.575
MSTRG.19254	--	brown	1.852	1.662	2.653	2.856	4.116	4.922	3.508	5.273	3.107	2.054	2.777	2.022
MSTRG.19268	--	darkgrey	0.368	0.350	0.000	0.834	0.609	0.851	1.164	1.071	2.290	0.996	3.253	0.543
MSTRG.19272	--	purple	0.925	0.658	0.487	0.816	1.147	0.495	2.483	3.485	1.129	2.640	3.772	2.806
MSTRG.19275	Pol	brown	0.656	1.746	3.841	0.170	0.145	3.143	8.474	3.281	0.204	0.760	1.079	3.405
MSTRG.19276	--	darkturquoise	46.088	47.562	48.998	32.711	38.226	32.356	62.589	53.706	71.434	27.068	18.053	26.811
MSTRG.19281	--	grey60	34.001	28.699	33.078	57.296	44.882	41.942	19.694	29.320	15.711	28.589	27.254	28.959
MSTRG.19282	--	brown	1.711	0.749	1.281	2.219	1.294	1.154	3.496	4.633	1.744	1.660	0.981	1.267
MSTRG.19284	--	brown	2.234	3.083	1.477	6.888	4.769	2.681	14.720	16.817	2.151	1.838	3.554	3.124
MSTRG.19285	--	red	2.956	3.115	3.573	3.283	3.954	2.515	4.648	3.987	3.987	5.188	8.754	5.482
MSTRG.1929	--	grey60	40.481	60.529	53.588	96.133	81.010	56.137	42.837	34.457	41.834	26.821	13.823	31.483
MSTRG.19338	--	brown	0.485	0.879	0.468	1.495	1.133	0.432	4.702	3.709	0.266	0.232	0.141	0.227
MSTRG.19356	--	red	1.254	1.211	2.034	2.060	1.809	0.608	1.831	1.178	1.620	2.349	2.617	2.902
MSTRG.19366	--	orangered4	0.581	1.202	0.553	1.199	1.162	2.382	1.415	1.775	0.136	0.379	0.000	0.225
MSTRG.194	--	darkturquoise	1.119	1.094	2.059	1.292	0.646	0.940	1.224	1.952	2.733	1.173	0.000	0.942
MSTRG.19413	--	brown	0.092	0.105	0.108	0.000	0.102	0.000	2.298	1.204	0.000	0.000	0.113	0.000
MSTRG.1942	--	brown	1.214	1.971	1.834	0.337	0.511	1.022	3.057	3.118	0.595	1.006	0.072	0.667
MSTRG.19422	--	skyblue	5.657	5.456	7.145	13.312	15.486	15.058	13.721	13.615	2.404	6.957	9.674	6.078
MSTRG.19426	RPL12	brown	0.808	1.492	1.576	0.784	0.636	0.679	3.688	4.026	2.081	0.669	0.948	0.476
MSTRG.19443	--	brown	0.335	0.582	0.183	0.511	0.779	0.148	3.916	2.962	0.195	0.060	0.193	0.092
MSTRG.19453	--	brown	1.401	1.773	1.437	3.402	2.830	1.818	3.257	3.772	1.450	2.405	2.168	2.505
MSTRG.19456	--	orangered4	5.329	4.637	4.549	6.722	4.154	5.729	6.503	6.423	2.395	3.793	2.239	4.360
MSTRG.19459	--	brown	6.772	6.416	5.737	5.814	6.244	2.016	13.473	10.790	4.566	4.364	8.950	4.025
MSTRG.19461	--	darkgreen	4.458	4.330	3.204	0.318	0.108	0.050	0.137	0.243	1.061	1.573	0.067	1.763
MSTRG.19462	--	mediumpurple3	7.870	6.785	7.357	28.668	20.983	7.636	2.525	1.741	2.289	5.760	2.820	6.418
MSTRG.19480	--	brown	12.062	5.365	12.438	8.244	5.438	5.070	27.275	19.190	14.861	10.903	0.374	16.106
MSTRG.19528	--	brown	0.380	0.048	0.151	0.819	0.466	0.160	5.651	7.018	0.118	0.294	0.364	0.149
MSTRG.19529	C12orf76	skyblue3	8.946	7.428	9.694	3.846	5.162	8.274	6.608	6.627	5.865	5.164	2.195	3.932
MSTRG.19562	--	purple	1.819	2.537	2.204	4.485	4.789	2.541	10.332	11.552	3.021	5.147	8.905	6.211
MSTRG.19563	--	brown	0.416	0.802	0.592	1.165	1.534	0.478	3.101	1.467	0.832	0.838	0.243	0.498
MSTRG.19567	--	red	1.024	0.791	0.580	1.090	1.603	0.666	1.221	1.498	0.431	0.995	2.281	1.432
MSTRG.19568	--	brown	0.528	0.284	0.245	0.551	0.535	0.319	2.673	2.496	0.823	0.709	1.403	0.391
MSTRG.19575	--	lightsteelblue1	0.680	0.628	2.275	0.503	1.357	0.939	1.617	1.723	0.211	0.263	0.120	0.487
MSTRG.19580	--	brown	1.402	1.687	2.149	1.088	0.871	1.157	3.666	2.290	0.951	2.334	0.314	1.376
MSTRG.19581	--	brown	1.627	1.128	1.308	2.569	2.428	1.730	3.027	2.728	0.863	2.293	0.826	1.496
MSTRG.19585	--	brown	1.882	3.131	1.286	1.598	2.076	4.055	5.092	3.489	1.390	1.364	0.967	2.567
MSTRG.1959	--	brown	0.358	0.041	0.377	0.507	0.458	0.000	2.246	1.957	0.282	0.045	0.529	0.127
MSTRG.19592	--	brown	0.138	0.526	0.054	0.402	1.067	0.232	2.301	2.050	0.086	0.107	0.398	0.082
MSTRG.19606	--	darkgrey	9.871	6.421	6.005	7.857	5.925	8.250	7.912	4.816	6.260	7.117	2.233	7.536
MSTRG.1961	--	brown	2.151	2.396	2.339	3.827	2.994	2.422	3.709	4.781	0.980	1.455	1.453	1.223
MSTRG.19616	THOC5	darkturquoise	2.219	1.956	1.811	2.382	2.559	3.519	1.998	2.083	1.819	3.098	2.757	2.395
MSTRG.1963	--	brown	4.057	1.309	2.889	2.781	3.871	2.631	4.696	3.042	1.069	1.502	2.510	2.229
MSTRG.19630	HORMAD2	brown	0.073	0.042	0.000	0.178	0.243	0.000	2.898	2.435	0.411	0.255	0.136	0.162
MSTRG.19631	--	brown	1.083	0.288	0.761	0.525	0.517	0.319	10.851	11.020	3.165	0.293	0.935	0.511
MSTRG.1964	--	brown	0.000	0.320	0.493	0.341	0.387	0.487	2.104	1.777	0.098	0.041	0.823	0.217
MSTRG.19646	--	mediumpurple3	2.288	1.690	2.198	5.749	4.933	2.164	1.406	1.254	0.698	2.754	1.537	2.050
MSTRG.19647	--	brown	1.796	1.882	1.409	2.551	3.163	1.568	3.738	4.072	0.637	0.783	0.441	0.396
MSTRG.19698	--	brown	3.005	2.394	2.765	3.008	4.313	2.015	3.739	3.370	2.781	1.271	1.500	1.709
MSTRG.1974	--	brown	10.802	10.806	11.092	19.909	23.102	9.928	63.477	62.303	14.675	22.438	28.829	30.824
MSTRG.1975	--	darkgreen	3.195	2.929	2.548	7.727	6.586	6.856	5.426	6.873	2.790	7.034	4.670	4.853
MSTRG.19751	--	brown	0.403	0.197	0.472	1.118	0.953	0.363	3.336	4.973	0.107	0.000	0.355	0.408
MSTRG.19755	--	brown	9.758	7.341	6.817	13.820	7.670	7.811	47.362	36.198	17.915	5.667	8.017	6.238
MSTRG.19758	--	brown	1.549	1.656	1.438	2.230	1.893	1.545	5.095	4.042	2.401	1.189	0.553	1.379
MSTRG.19761	--	darkturquoise	1.810	1.862	1.828	0.551	0.391	1.119	1.666	1.176	2.979	1.768	0.350	1.350
MSTRG.19762	--	darkgreen	31.825	20.199	26.093	29.685	35.322	36.180	27.510	27.696	46.947	34.483	31.127	33.448
MSTRG.19765	--	darkmagenta	2.565	1.435	1.527	2.163	3.115	2.827	1.369	2.064	1.315	1.795	1.112	1.011
MSTRG.19782	--	black	0.192	0.109	2.021	0.186	0.211	0.363	0.766	0.418	0.089	0.111	0.000	0.000
MSTRG.19783	--	red	3.411	2.834	2.588	4.128	3.486	2.488	3.637	4.327	2.004	3.773	7.452	4.555
MSTRG.19789	--	pink	2.173	2.129	1.886	2.257	1.635	1.709	2.017	2.342	2.123	1.245	2.301	1.312
MSTRG.1980	--	brown	12.431	12.985	10.864	27.517	29.434	11.017	38.799	35.282	14.347	14.983	16.951	17.007
MSTRG.1983	--	black	0.537	1.347	0.251	1.145	1.657	0.271	2.465	1.311	0.901	3.607	1.588	2.278
MSTRG.19830	--	brown	0.722	0.290	0.703	1.140	1.156	0.721	3.653	3.649	0.587	1.070	0.442	2.256
MSTRG.19835	--	brown	1.435	3.364	2.054	4.099	2.197	1.709	5.573	4.380	1.561	0.739	0.786	0.987
MSTRG.19844	--	brown	2.464	2.300	2.548	3.198	2.435	3.510	5.465	5.583	1.582	1.854	2.209	1.925
MSTRG.19847	--	grey60	1.584	2.370	1.293	1.670	2.017	1.025	1.157	1.151	0.808	0.975	0.565	1.175
MSTRG.19848	--	brown	1.187	0.943	2.111	2.119	2.432	2.513	4.236	3.903	1.266	1.843	3.033	1.669
MSTRG.19851	--	brown	1.234	2.382	1.445	1.566	2.617	0.718	8.533	6.997	2.479	0.550	0.351	0.672
MSTRG.19856	--	darkturquoise	1.973	1.672	1.485	1.094	0.995	1.031	1.605	2.877	3.628	1.013	0.382	1.920
MSTRG.19857	--	brown	3.050	3.713	2.692	4.395	3.966	0.890	24.484	16.837	2.548	1.003	1.431	2.175
MSTRG.19863	--	brown	1.095	1.485	0.968	3.268	4.262	1.016	3.984	5.624	1.002	1.150	2.472	1.536
MSTRG.19864	--	salmon	9.367	11.145	11.266	15.328	13.289	10.791	6.270	7.375	10.724	8.099	13.423	7.928
MSTRG.19865	--	brown	5.574	6.327	4.235	10.550	8.152	5.860	15.100	17.150	5.441	4.187	5.943	5.129
MSTRG.19866	--	brown	4.838	6.832	5.395	7.152	5.081	2.227	20.400	15.606	9.527	3.293	7.195	4.144
MSTRG.19871	--	brown	3.991	6.742	6.803	8.787	5.643	4.124	24.610	24.999	3.971	1.901	6.180	4.472
MSTRG.19875	--	darkturquoise	20.378	12.077	15.665	17.121	21.529	13.780	52.414	51.239	33.823	11.809	1.895	8.963
MSTRG.19876	--	brown	6.396	7.138	9.517	4.149	3.783	1.530	17.091	15.469	4.392	2.231	1.104	1.962
MSTRG.19880	--	brown	2.352	2.383	1.756	3.442	2.751	2.296	9.836	9.200	2.950	2.561	1.977	2.978
MSTRG.19886	Pol	darkturquoise	5.355	5.716	6.270	4.454	3.650	4.126	10.749	10.438	9.637	6.112	2.088	5.270
MSTRG.19890	--	grey60	13.144	20.165	15.061	22.512	17.465	13.211	15.438	14.440	13.669	10.226	10.672	11.316
MSTRG.19898	--	brown	0.342	0.624	0.400	0.729	0.301	0.258	2.729	2.145	0.765	0.158	0.168	0.000
MSTRG.19900	--	sienna3	6.348	4.686	2.890	5.645	6.104	2.635	1.418	1.456	0.924	2.599	5.682	2.028
MSTRG.19903	--	red	17.685	17.800	17.409	11.790	16.199	23.542	11.326	13.949	16.888	25.395	48.863	21.686
MSTRG.19904	--	green	245.126	230.364	249.974	164.946	191.958	192.643	241.287	227.867	266.861	207.976	131.924	224.880
MSTRG.19905	L1RE1	brown	0.631	0.257	0.279	1.731	0.646	0.150	2.715	3.173	2.481	0.784	0.500	0.798
MSTRG.19907	Pol	brown	1.764	1.588	1.953	3.016	2.556	2.205	10.048	6.505	3.958	3.055	4.068	3.114
MSTRG.19921	--	brown	8.078	11.833	6.543	6.131	2.694	1.797	48.571	32.489	6.125	3.180	4.052	2.906
MSTRG.19940	--	darkgreen	1.451	2.029	0.271	0.214	0.000	0.000	0.252	0.048	0.383	0.000	0.777	0.000
MSTRG.19970	--	grey60	1.711	2.385	1.892	6.331	3.004	1.478	0.380	0.801	0.118	0.808	0.195	0.644
MSTRG.19971	--	brown	0.789	0.964	0.792	7.325	4.535	1.350	3.882	6.634	0.420	0.392	0.834	1.395
MSTRG.19972	Pol	grey60	2.209	3.499	3.068	7.654	4.014	1.860	0.784	0.474	0.931	1.531	0.434	1.895
MSTRG.19984	--	lightyellow	6.686	13.778	8.588	15.172	18.314	11.014	15.402	12.605	15.190	24.624	0.000	31.290
MSTRG.1999	--	darkmagenta	1.592	1.198	1.785	1.873	1.569	1.025	2.402	2.009	2.465	1.570	2.380	1.918
MSTRG.19991	--	lightyellow	1.312	0.873	1.024	0.265	0.241	0.276	0.382	1.430	0.153	0.443	3.369	0.097
MSTRG.20019	--	red	2.765	2.606	3.030	6.851	4.997	2.576	4.751	3.803	2.213	3.163	6.601	4.190
MSTRG.20028	Lrmda	brown	2.661	6.476	6.025	2.066	1.370	0.447	21.352	15.476	2.482	0.617	3.281	1.256
MSTRG.20030	Lrmda	brown	6.302	6.924	9.760	4.410	6.175	5.312	23.677	17.273	4.670	3.867	3.652	5.343
MSTRG.20031	--	brown	6.444	6.375	5.837	15.972	12.768	8.316	62.094	56.384	4.555	1.517	5.214	2.761
MSTRG.20032	--	brown	1.174	0.290	1.185	0.980	1.213	0.091	2.767	3.137	1.689	0.464	0.267	0.534
MSTRG.20033	--	brown	1.422	3.585	2.278	0.726	0.578	0.000	11.210	7.180	2.583	0.173	0.000	0.397
MSTRG.20040	--	green	1.802	2.828	1.846	0.920	1.327	1.966	3.259	2.372	2.237	1.439	0.529	1.254
MSTRG.20044	--	brown	12.887	12.550	13.974	14.457	21.342	13.463	47.432	48.476	16.551	15.911	8.792	18.354
MSTRG.20046	ora1	mediumpurple3	0.986	1.396	1.075	4.289	4.237	0.429	0.509	0.297	0.412	0.236	2.893	0.241
MSTRG.20049	--	darkgreen	1.525	2.137	1.735	1.353	1.057	0.714	1.349	1.216	0.325	0.303	0.591	0.655
MSTRG.20053	--	black	0.999	0.285	0.553	0.781	1.041	1.470	1.553	2.179	1.398	1.512	2.019	1.179
MSTRG.20054	--	brown	7.175	6.714	8.861	7.831	9.271	9.470	6.997	7.872	9.150	6.561	7.256	9.024
MSTRG.20059	--	grey60	13.580	13.220	14.898	13.413	13.422	13.514	18.698	31.235	30.675	30.368	39.132	30.345
MSTRG.20062	--	brown	0.625	1.838	1.766	2.011	1.663	1.843	7.308	6.171	1.502	0.845	2.387	1.630
MSTRG.20067	--	brown	17.724	24.670	24.893	23.786	20.915	13.907	89.111	74.160	41.633	14.934	48.280	12.549
MSTRG.20069	--	darkturquoise	4.463	4.259	5.155	4.733	3.570	3.237	11.206	8.530	8.635	3.967	4.651	4.850
MSTRG.20071	--	green	10.395	14.275	11.345	6.658	6.788	9.416	8.365	12.324	11.485	1.287	1.244	1.696
MSTRG.20072	--	black	5.680	7.419	6.274	3.779	4.860	9.393	1.171	2.045	3.280	2.299	1.334	1.586
MSTRG.20077	Ralgds	black	39.776	28.700	58.826	33.027	23.918	47.687	9.766	6.506	1.588	17.927	16.280	25.522
MSTRG.20090	--	brown	1.627	0.894	2.082	2.135	1.828	0.912	4.515	3.707	1.096	1.607	2.378	1.093
MSTRG.20102	--	brown	0.709	1.270	1.185	0.818	0.223	0.213	2.662	1.472	0.881	0.978	0.333	1.582
MSTRG.20118	--	brown	0.224	0.766	0.487	0.279	0.141	0.242	3.002	3.654	0.268	0.259	0.237	0.113
MSTRG.20124	--	salmon	2.434	3.510	1.936	2.406	1.975	3.938	2.752	2.724	7.283	5.430	0.283	4.591
MSTRG.20126	--	brown	38.731	31.906	32.140	27.910	29.113	30.008	59.415	54.303	33.447	24.077	39.189	21.989
MSTRG.20129	--	darkturquoise	5.837	4.495	4.448	4.459	4.477	4.244	7.185	7.676	7.512	3.331	3.235	3.601
MSTRG.20131	--	brown	0.134	0.061	0.000	0.026	0.029	0.067	3.682	2.260	0.150	0.093	0.033	0.214
MSTRG.20134	--	purple	5.808	6.408	5.884	7.484	10.004	4.045	10.073	8.129	3.479	3.097	20.097	3.033
MSTRG.20139	--	brown	8.482	8.693	10.972	5.799	5.763	6.486	32.193	26.777	13.872	3.280	4.268	3.336
MSTRG.20141	--	red	0.743	1.629	0.490	1.868	2.003	0.313	0.843	1.565	0.865	0.686	3.919	2.476
MSTRG.20142	--	red	4.939	3.406	2.769	8.777	5.502	2.557	5.710	3.894	7.435	3.789	9.305	6.028
MSTRG.20143	--	brown	50.635	57.391	51.613	117.787	103.187	61.127	258.992	205.669	111.834	49.487	46.859	53.995
MSTRG.20158	--	red	63.341	86.319	71.439	234.485	251.471	80.192	89.961	66.231	11.865	177.361	592.416	291.512
MSTRG.20162	--	brown	1.375	2.353	2.415	2.001	1.870	0.867	6.088	4.877	2.180	0.850	2.599	1.176
MSTRG.20163	--	darkgrey	0.875	0.264	1.071	1.378	1.888	1.057	1.848	2.197	1.984	2.420	3.706	1.845
MSTRG.2017	--	brown	0.465	0.227	0.078	0.387	0.147	0.168	2.191	1.507	0.186	0.385	0.000	0.059
MSTRG.20181	--	black	1.172	0.808	0.745	2.077	2.424	1.003	1.676	1.892	1.174	2.196	0.909	2.661
MSTRG.20198	PPIA	brown	2.322	0.676	1.386	7.575	6.471	0.838	94.061	61.639	2.161	1.208	8.739	0.668
MSTRG.20199	--	green	7.767	11.360	8.473	8.622	7.476	6.224	9.549	10.258	11.930	3.390	3.573	2.556
MSTRG.20201	--	darkturquoise	19.889	25.504	17.468	13.635	11.847	9.979	27.060	21.479	20.271	1.596	4.202	2.503
MSTRG.20202	--	brown	3.992	1.456	5.153	15.543	18.084	5.885	23.369	19.634	3.591	4.349	12.169	4.750
MSTRG.20209	--	black	4.742	3.501	3.941	5.457	5.546	6.159	7.583	9.718	8.431	6.505	8.837	6.779
MSTRG.20214	--	pink	14.428	19.260	15.818	12.708	13.540	14.322	27.286	25.438	21.190	10.199	20.059	4.164
MSTRG.20219	--	brown	2.503	1.799	1.788	4.201	3.367	1.452	8.224	13.426	2.241	2.466	4.104	2.369
MSTRG.20223	--	brown	1.027	1.603	1.013	0.892	0.238	0.682	2.429	1.839	0.655	0.063	0.000	0.048
MSTRG.20232	--	purple	1.214	1.947	1.466	3.459	4.643	1.961	5.000	4.003	1.309	2.286	7.296	3.825
MSTRG.20242	--	brown	1.782	1.734	2.025	1.475	1.878	0.991	3.481	2.812	2.029	1.549	0.388	0.510
MSTRG.20248	--	green	2.321	4.251	2.233	8.059	8.960	0.849	1.689	2.045	4.237	7.262	6.806	8.067
MSTRG.20249	--	purple	0.205	0.314	0.934	1.340	2.447	0.955	2.259	1.658	0.758	0.606	3.628	1.045
MSTRG.20256	--	purple	0.249	0.213	0.073	0.000	0.206	0.078	1.490	0.976	0.580	0.216	2.222	0.440
MSTRG.20262	--	brown	3.540	3.976	5.165	0.951	1.321	0.275	18.600	14.630	2.184	1.136	0.000	0.723
MSTRG.2028	--	black	8.948	13.932	8.340	11.699	10.762	8.182	17.945	15.146	15.865	9.085	16.407	12.561
MSTRG.20283	ARHGAP19	skyblue3	0.704	0.642	1.389	1.658	1.730	1.623	1.245	1.544	1.519	3.356	2.926	2.704
MSTRG.20337	--	skyblue	0.688	0.728	0.403	4.765	3.791	1.300	2.207	2.998	0.229	0.683	1.393	0.999
MSTRG.2037	--	black	5.846	9.601	6.255	7.447	6.065	4.796	4.492	4.102	5.398	3.137	2.736	3.024
MSTRG.20379	Pol	brown	0.521	0.271	0.305	0.217	0.511	0.249	2.644	2.156	0.361	0.092	0.275	0.070
MSTRG.20380	--	brown	10.286	12.865	10.978	10.010	9.930	8.332	34.175	35.728	8.965	4.738	4.769	6.418
MSTRG.20382	--	brown	5.233	6.607	5.300	9.773	11.798	6.389	14.016	12.890	5.882	5.399	1.477	5.933
MSTRG.20383	--	brown	1.786	2.663	1.607	2.953	3.016	1.705	3.099	3.026	1.192	1.862	2.032	1.383
MSTRG.20385	Pol	black	3.070	2.505	2.938	1.642	3.047	1.143	11.636	13.565	16.518	3.509	16.246	1.208
MSTRG.20386	Pol	grey60	1.216	0.924	1.887	1.608	0.969	1.431	1.689	1.561	2.266	1.638	1.674	1.968
MSTRG.20388	Lire1	darkturquoise	5.911	10.143	4.964	3.282	3.081	2.973	15.096	17.904	15.846	3.719	2.293	2.677
MSTRG.20389	--	brown	1.757	1.397	1.590	10.227	10.156	1.007	41.126	43.534	2.011	2.591	8.073	3.132
MSTRG.20390	--	red	9.244	8.484	10.289	12.595	13.209	6.452	9.216	11.991	10.542	10.320	3.298	4.428
MSTRG.20391	--	grey60	22.527	21.677	26.051	34.441	30.133	17.111	23.292	17.774	10.653	20.036	13.614	18.653
MSTRG.20398	--	black	30.374	30.462	40.122	41.537	42.199	27.060	62.590	53.773	62.145	64.749	24.059	92.822
MSTRG.20399	--	pink	4.767	7.188	5.198	8.453	8.459	2.695	3.448	2.246	7.820	12.257	0.676	16.432
MSTRG.2040	--	brown	2.744	2.502	2.183	2.581	4.386	3.201	6.869	5.411	3.853	3.128	3.657	1.423
MSTRG.20402	--	brown	28.048	29.006	32.457	34.651	45.348	28.793	64.940	71.093	44.422	62.570	30.880	64.440
MSTRG.20403	--	red	1.253	0.390	1.245	1.179	0.586	2.058	0.531	0.960	1.346	1.716	2.153	0.806
MSTRG.20405	--	brown	14.146	14.925	17.526	12.896	15.709	16.541	20.890	23.079	16.664	15.617	8.078	19.178
MSTRG.20407	--	darkgreen	8.683	11.468	8.244	3.556	4.423	3.491	5.154	4.266	3.531	0.797	0.802	0.429
MSTRG.20408	--	brown	0.923	0.297	1.441	3.280	2.065	1.933	14.201	15.651	0.876	0.616	1.207	1.194
MSTRG.20416	--	brown	0.423	3.499	1.362	1.460	2.057	1.200	4.267	4.523	0.888	1.348	1.043	1.497
MSTRG.2042	--	red	3.130	3.839	4.309	3.322	5.008	4.499	4.039	2.950	4.584	5.665	5.379	3.125
MSTRG.20422	--	black	2.108	1.386	2.178	2.479	3.063	3.159	3.022	2.553	4.581	3.910	3.914	2.699
MSTRG.2043	--	brown	19.838	19.184	22.152	26.770	20.334	20.429	77.814	56.076	23.432	5.881	8.070	6.400
MSTRG.20432	--	grey60	34.694	52.691	58.018	57.297	42.030	45.471	6.629	8.953	5.873	24.904	8.774	28.329
MSTRG.20434	--	purple	1.802	1.528	2.455	3.173	2.854	2.484	8.113	11.153	4.365	3.552	9.028	4.826
MSTRG.20435	RNF114	darkturquoise	1.345	1.398	1.680	0.551	0.132	0.867	2.746	1.799	3.011	1.005	0.295	0.740
MSTRG.20437	--	brown	0.601	0.741	0.648	1.330	2.810	1.091	2.978	3.083	1.278	0.780	1.334	1.191
MSTRG.20440	--	lightyellow	3.209	7.287	2.540	2.018	2.817	5.507	2.967	2.229	0.277	0.379	16.374	0.184
MSTRG.20441	--	purple	3.445	4.364	4.680	6.241	8.101	4.415	8.211	7.869	4.278	4.367	11.216	3.906
MSTRG.20442	--	brown	0.424	0.242	1.160	0.755	0.546	0.000	2.473	3.949	1.122	0.164	0.000	0.000
MSTRG.20443	--	brown	1.300	3.600	2.392	4.864	2.968	2.458	14.184	7.611	0.736	1.937	2.060	3.408
MSTRG.20456	--	lightyellow	2.683	3.131	2.949	3.945	4.096	3.487	1.711	1.800	1.752	2.272	7.354	2.483
MSTRG.20470	--	lightyellow	2.866	2.366	3.488	3.146	2.827	2.615	2.975	3.355	2.708	4.414	17.572	2.835
MSTRG.20472	--	darkgreen	21.092	28.670	31.943	24.152	18.798	8.517	17.091	23.978	14.215	7.131	11.178	9.952
MSTRG.20476	--	brown	0.621	0.236	0.646	0.268	0.608	0.087	5.648	4.452	1.480	0.480	0.255	0.244
MSTRG.20482	--	green	3.001	2.888	2.628	2.963	3.223	1.876	1.538	1.298	1.315	3.025	4.022	2.447
MSTRG.20486	--	purple	0.715	0.874	0.868	1.364	1.691	1.063	3.955	3.076	1.025	0.503	3.465	1.243
MSTRG.20503	--	brown	3.456	5.454	3.274	6.275	5.498	1.920	5.832	5.774	4.956	1.363	1.262	1.928
MSTRG.20504	--	purple	6.185	5.398	6.198	11.680	14.231	7.767	25.014	29.250	17.197	21.850	32.126	17.203
MSTRG.2053	--	brown	0.446	0.051	0.000	0.260	0.147	0.393	2.449	2.216	0.000	0.775	0.275	0.434
MSTRG.20532	--	salmon	6.982	5.149	4.103	14.222	10.387	4.392	3.282	3.275	6.523	0.379	10.559	0.309
MSTRG.20539	--	red	0.893	1.018	1.620	0.216	1.181	0.563	1.025	0.934	0.749	1.810	4.016	1.658
MSTRG.20540	--	brown	0.935	1.011	1.326	1.385	1.791	0.310	9.585	10.604	1.010	0.228	1.092	1.045
MSTRG.20541	--	brown	0.000	0.000	0.114	0.094	0.000	0.222	1.996	2.917	0.000	0.000	0.000	0.000
MSTRG.20544	--	brown	1.402	2.031	1.777	2.167	3.045	1.978	7.038	7.258	2.382	0.921	2.792	1.227
MSTRG.20545	--	brown	2.765	2.976	2.850	3.986	2.984	2.209	5.386	3.787	1.871	4.310	1.248	3.961
MSTRG.2055	--	brown	13.142	20.741	17.648	15.923	14.545	10.249	6.321	8.339	12.632	16.640	14.871	12.685
MSTRG.2057	--	purple	2.299	3.517	3.917	4.360	5.820	3.756	6.472	5.834	3.217	3.997	9.084	6.518
MSTRG.20572	--	red	4.113	4.792	3.573	2.703	3.365	6.635	4.461	4.474	7.508	11.071	16.575	11.579
MSTRG.20574	--	grey60	1.465	2.368	1.716	2.212	1.391	0.975	1.057	1.385	1.063	0.755	0.452	1.260
MSTRG.20576	--	black	0.668	0.636	1.021	0.657	1.925	0.561	1.080	2.317	1.047	2.115	2.276	2.398
MSTRG.20577	--	brown	0.065	0.410	0.229	0.032	0.324	0.329	2.804	1.993	0.091	0.076	0.121	0.404
MSTRG.20591	--	paleturquoise	1.206	2.905	2.982	0.607	0.690	0.958	0.937	1.481	1.417	1.553	3.029	2.647
MSTRG.20594	Pol	lightyellow	14.078	11.113	10.658	10.756	12.457	14.405	13.409	12.940	16.257	17.198	0.826	12.330
MSTRG.20600	--	black	4.713	12.110	4.066	3.032	2.079	6.380	2.130	4.154	2.961	3.565	1.284	4.081
MSTRG.20610	--	brown	0.631	0.639	0.574	0.272	0.155	0.000	2.099	1.589	0.719	0.000	0.000	0.000
MSTRG.20619	--	black	0.000	0.000	2.244	0.000	0.085	0.000	0.000	0.000	0.000	0.000	0.000	0.000
MSTRG.2062	--	darkgreen	6.121	10.745	7.861	3.493	2.772	0.881	1.783	1.546	4.620	2.508	0.282	2.330
MSTRG.20624	--	brown	7.418	6.688	5.359	11.376	8.015	10.749	12.248	14.663	5.776	3.501	3.983	4.313
MSTRG.20640	--	lightsteelblue1	7.806	8.205	11.100	5.112	5.748	5.553	9.578	9.119	4.464	5.263	2.628	2.708
MSTRG.20645	--	salmon	1.279	1.285	1.709	1.277	0.680	0.676	3.787	2.419	6.102	1.032	2.248	1.078
MSTRG.20646	--	purple	0.369	0.597	0.541	0.807	0.611	0.699	1.476	1.585	1.206	1.535	2.012	0.899
MSTRG.20648	--	purple	0.137	0.576	0.577	1.740	1.242	0.573	1.497	1.476	1.021	1.223	2.758	0.513
MSTRG.20652	--	green	4.563	2.723	4.081	1.557	3.038	2.820	5.038	5.171	4.824	1.376	0.905	1.283
MSTRG.20653	--	purple	0.859	0.913	0.833	0.661	0.784	0.859	2.811	1.861	0.055	0.652	2.740	0.315
MSTRG.20654	--	brown	0.567	0.270	0.277	0.646	0.717	0.224	3.548	3.204	0.607	0.583	0.074	0.680
MSTRG.20655	--	mediumpurple3	1.429	2.359	1.353	4.130	3.655	3.336	2.308	2.440	1.560	1.374	1.275	1.022
MSTRG.20656	--	brown	9.377	12.163	12.121	4.302	5.196	3.042	68.900	57.243	15.204	5.966	7.039	5.992
MSTRG.20657	CTAGE4	brown	2.290	2.285	0.541	0.924	0.000	0.000	13.959	10.961	1.098	0.007	0.491	1.448
MSTRG.20668	Tbc1d17	brown	1.640	1.131	1.027	0.407	1.093	0.192	3.656	3.093	1.885	1.944	1.551	1.383
MSTRG.20669	Pol	brown	3.187	3.858	4.060	4.462	6.005	3.814	56.240	33.847	10.278	1.562	7.550	3.342
MSTRG.20672	--	tan	3.308	1.888	3.078	3.910	3.202	3.822	8.177	6.862	6.333	3.380	3.206	4.162
MSTRG.20676	--	lightyellow	46.898	55.770	46.650	65.939	64.892	71.309	40.508	49.330	61.875	32.459	70.471	33.476
MSTRG.20678	--	black	3.240	3.734	4.271	4.727	4.277	4.450	8.107	7.278	6.491	3.635	8.109	4.600
MSTRG.20680	--	brown	9.984	10.496	8.391	12.048	14.089	11.047	23.015	20.330	13.328	10.560	6.888	9.642
MSTRG.20681	--	skyblue	52.301	61.300	67.696	135.880	125.007	44.898	90.418	96.884	0.530	53.552	19.799	51.971
MSTRG.20685	--	darkmagenta	1.091	0.327	1.124	2.121	1.458	0.351	3.079	2.453	3.961	1.849	4.191	1.330
MSTRG.20692	--	mediumpurple3	1.870	2.761	4.187	5.443	4.367	1.942	3.076	3.070	0.359	0.127	0.475	0.438
MSTRG.2070	--	mediumpurple3	4.309	5.536	4.489	8.490	8.603	5.784	6.168	2.909	3.521	2.155	3.634	1.875
MSTRG.20700	--	black	21.088	15.838	20.158	39.792	44.589	16.847	72.902	59.669	105.800	60.942	17.697	58.104
MSTRG.20703	--	brown	0.334	0.571	0.391	0.486	0.092	0.105	14.926	10.997	0.467	0.871	0.309	0.295
MSTRG.20704	--	black	7.204	6.830	6.742	8.387	10.538	6.031	12.856	12.929	12.861	8.192	9.433	6.572
MSTRG.20706	--	pink	1.227	1.582	1.437	1.190	2.352	1.009	0.746	1.396	1.393	1.793	0.723	1.132
MSTRG.20707	--	brown	95.439	131.420	120.024	159.218	126.246	118.341	20.031	42.314	177.513	163.335	79.451	169.312
MSTRG.20711	--	brown	96.544	63.062	85.406	109.972	100.238	97.750	147.646	113.136	33.113	8.499	69.301	10.372
MSTRG.20713	--	black	29.384	33.404	40.290	20.853	19.697	47.511	26.054	24.750	26.675	15.706	15.455	13.988
MSTRG.20714	--	lightyellow	0.733	1.506	0.429	0.569	0.728	0.277	0.586	0.384	0.000	0.085	5.334	0.000
MSTRG.20716	--	brown	0.503	0.951	1.111	0.529	0.751	0.172	4.264	3.395	0.762	0.474	0.168	0.121
MSTRG.20734	ACMSD	brown	0.141	0.323	0.000	0.275	0.000	0.000	3.815	1.975	0.000	0.000	0.174	0.000
MSTRG.20740	--	brown	0.568	0.540	0.333	0.368	0.313	0.119	9.697	7.023	0.751	0.110	1.577	0.293
MSTRG.20741	--	brown	28.092	31.249	33.034	15.209	13.221	3.669	65.295	60.954	7.709	5.711	5.454	6.281
MSTRG.20750	RRM2	brown	20.828	16.985	19.492	9.889	16.112	16.082	50.471	36.814	15.296	5.631	1.042	4.341
MSTRG.20755	Pol	brown	0.350	0.239	0.492	0.407	0.386	0.265	1.921	2.197	0.196	0.122	0.431	0.031
MSTRG.20756	--	salmon	4.645	4.715	5.033	8.499	8.349	6.549	5.041	4.738	3.889	3.052	8.816	3.187
MSTRG.20759	--	brown	0.685	0.545	0.608	0.322	0.572	0.471	2.322	2.317	0.639	0.553	0.230	0.330
MSTRG.20773	--	salmon	92.369	68.506	82.891	110.292	121.568	97.067	107.317	115.956	162.485	91.218	58.996	90.416
MSTRG.20785	--	tan	0.476	0.543	1.224	0.231	0.393	0.000	6.178	3.112	4.883	0.413	0.000	0.210
MSTRG.2079	--	brown	0.704	1.355	0.412	1.793	0.825	0.388	8.130	5.757	0.328	0.408	0.434	0.078
MSTRG.208	--	brown	2.864	3.922	2.921	3.349	2.135	1.090	14.190	11.032	3.219	1.321	1.815	1.758
MSTRG.20811	--	skyblue3	1.229	0.822	2.135	0.740	0.608	1.122	0.720	0.850	0.119	0.098	0.470	0.150
MSTRG.20816	--	darkturquoise	2.178	3.755	3.410	0.512	0.444	1.106	4.263	3.999	2.256	0.300	0.650	0.252
MSTRG.20821	--	purple	5.657	3.666	4.270	4.232	6.934	6.808	2.872	4.991	6.529	4.150	2.038	4.395
MSTRG.20830	--	skyblue	1.075	1.151	2.053	1.333	3.572	0.812	2.866	1.409	0.406	0.962	0.792	1.231
MSTRG.20836	--	black	42.652	34.753	34.147	18.073	17.613	49.828	5.564	16.286	38.811	0.404	43.571	0.000
MSTRG.2084	--	skyblue3	7.953	8.394	9.313	9.158	8.360	6.466	8.388	5.057	6.448	3.704	2.657	2.893
MSTRG.20847	--	red	1.842	0.855	2.182	2.182	2.504	0.621	1.883	2.186	1.858	3.973	4.015	1.990
MSTRG.20853	--	pink	12.720	10.874	14.373	21.232	16.859	11.550	12.562	12.684	7.005	19.034	8.853	17.206
MSTRG.20854	--	brown	2.606	5.226	3.795	3.931	3.580	2.758	14.511	12.806	6.857	2.769	5.230	4.004
MSTRG.20855	--	mediumpurple3	3.193	1.958	3.340	3.007	3.826	2.376	3.036	2.181	2.754	1.301	2.102	2.185
MSTRG.20857	EIF2AK3	brown	0.563	0.602	1.236	2.901	2.017	0.931	4.953	5.123	1.411	1.223	0.997	0.964
MSTRG.20860	--	brown	64.112	63.742	62.117	105.352	92.128	108.577	117.677	129.738	46.269	103.011	100.260	68.591
MSTRG.20864	--	salmon	1.579	3.596	3.757	3.409	2.359	1.220	0.000	4.176	13.290	0.767	0.000	0.360
MSTRG.20868	--	tan	23.043	19.195	18.330	15.480	21.105	31.300	44.625	41.785	36.731	32.241	16.401	26.685
MSTRG.2087	--	purple	1.159	0.622	0.200	0.265	0.714	0.129	1.464	1.784	1.017	0.435	3.488	0.271
MSTRG.2090	--	brown	2.126	2.356	2.001	1.284	1.148	1.692	4.985	5.430	2.544	1.219	0.740	0.970
MSTRG.2091	--	brown	0.495	0.565	0.555	0.522	0.950	0.407	2.343	2.159	0.884	0.848	0.239	0.686
MSTRG.20924	--	green	1.386	0.732	2.375	0.349	0.510	0.906	1.718	1.545	1.676	1.339	0.443	1.567
MSTRG.20939	--	tan	3.400	1.403	2.185	1.472	1.335	1.345	5.403	5.192	4.826	1.479	2.565	0.577
MSTRG.2094	--	brown	0.971	1.027	0.643	2.141	1.656	1.022	2.959	3.251	0.777	1.722	0.609	0.884
MSTRG.20940	--	lightyellow	0.573	0.433	1.102	0.869	2.645	1.216	0.763	0.614	0.642	0.604	6.041	0.677
MSTRG.20941	--	brown	0.266	0.344	0.519	1.237	0.566	0.603	3.892	3.492	0.330	1.047	0.524	0.392
MSTRG.20945	--	brown	12.724	14.179	10.177	17.432	17.144	15.118	28.014	24.435	15.528	18.189	14.376	23.515
MSTRG.20946	--	green	36.501	35.309	36.106	30.162	31.076	41.058	54.710	46.618	45.004	20.573	2.183	14.302
MSTRG.20947	--	darkturquoise	3.584	2.610	2.990	1.817	3.685	3.180	7.138	6.111	6.413	2.340	1.005	2.154
MSTRG.20949	--	lightyellow	0.872	0.000	1.101	1.309	1.033	1.280	0.000	0.000	0.000	0.000	3.609	0.000
MSTRG.2095	--	lightyellow	2.657	2.725	3.642	4.770	5.559	3.410	2.177	2.082	2.348	4.926	21.723	3.887
MSTRG.20959	--	brown	0.097	0.958	0.076	0.188	0.534	0.204	1.936	2.226	0.663	0.374	0.080	0.171
MSTRG.2096	--	darkmagenta	1.933	2.203	2.310	2.039	0.945	1.080	2.640	1.767	2.107	1.748	2.880	1.338
MSTRG.20973	--	red	18.713	18.711	16.610	26.961	32.888	34.393	10.859	9.821	13.381	13.495	52.880	16.595
MSTRG.20983	--	pink	0.632	0.720	0.493	0.511	2.089	0.265	0.210	0.184	0.000	0.366	0.649	0.745
MSTRG.2101	--	brown	0.931	0.685	0.703	0.525	1.027	1.363	3.629	4.034	1.541	1.253	1.481	1.302
MSTRG.21015	--	brown	3.815	4.758	3.679	5.872	5.336	5.031	8.182	7.022	6.555	5.448	3.797	3.539
MSTRG.21016	--	brown	7.686	16.786	9.724	25.585	23.180	20.943	37.438	33.387	3.540	10.653	5.294	8.272
MSTRG.2102	--	lightyellow	1.329	1.049	1.257	1.041	2.085	1.482	1.225	1.917	0.334	1.658	0.504	2.305
MSTRG.21028	--	red	0.412	0.731	0.590	1.199	1.060	0.462	1.143	1.038	0.811	1.114	2.935	1.296
MSTRG.21033	--	lightyellow	0.313	0.357	0.244	0.506	0.690	0.789	0.312	0.273	0.389	0.000	2.314	0.369
MSTRG.21035	Pol	darkgrey	9.464	6.535	9.448	10.931	11.137	8.443	11.142	13.835	16.628	15.165	23.843	13.708
MSTRG.21037	--	brown	1.091	2.524	1.397	2.405	1.869	0.902	3.325	3.639	2.126	1.375	0.902	0.815
MSTRG.2104	--	brown	0.584	0.133	0.000	0.000	0.129	0.147	9.746	6.320	0.109	0.000	0.000	0.103
MSTRG.21048	--	brown	0.396	0.279	0.464	2.801	2.207	0.250	6.953	10.381	0.000	0.000	0.081	0.256
MSTRG.2105	--	brown	2.186	2.651	3.856	3.906	3.886	2.403	25.712	18.389	3.936	2.649	3.850	3.502
MSTRG.21055	--	brown	1.409	1.714	1.226	1.936	0.811	1.716	2.750	1.975	1.235	1.432	1.840	1.890
MSTRG.21073	--	brown	0.113	0.642	0.791	0.414	0.000	0.000	9.953	5.938	0.945	0.130	0.277	0.000
MSTRG.21076	Pol	tan	4.035	3.248	4.103	3.866	4.658	5.732	6.987	7.434	5.929	4.531	3.700	4.555
MSTRG.21079	L1RE1	lightyellow	3.594	2.674	2.749	3.791	3.312	4.751	3.010	2.561	3.627	2.832	6.510	2.709
MSTRG.21081	--	green	1.329	2.312	2.162	3.233	3.054	1.420	1.597	1.689	1.701	2.349	3.248	2.829
MSTRG.21083	--	salmon	5.337	3.387	4.976	4.355	4.269	3.861	4.657	5.288	5.783	6.192	4.554	5.413
MSTRG.21084	--	purple	7.220	5.023	7.418	10.430	9.349	7.089	14.013	13.928	10.883	11.138	16.286	11.681
MSTRG.21092	--	brown	0.607	1.115	0.076	0.087	0.830	0.082	3.342	2.616	0.580	1.154	0.964	0.770
MSTRG.21096	--	darkmagenta	1.418	3.048	1.788	3.068	2.164	2.475	2.396	2.235	0.865	1.453	1.277	1.929
MSTRG.21099	--	brown	121.565	127.945	118.912	131.215	140.994	110.619	367.904	273.918	109.744	87.185	44.764	101.404
MSTRG.211	--	skyblue3	0.419	0.734	0.299	1.744	2.171	1.057	1.336	1.917	1.050	2.556	1.983	1.700
MSTRG.21101	--	darkturquoise	72.438	50.452	66.552	29.011	34.065	34.979	98.597	83.324	77.438	37.692	10.315	35.942
MSTRG.21104	--	brown	4.286	4.174	4.151	4.219	4.227	3.602	7.493	7.592	4.855	4.459	1.854	1.470
MSTRG.21107	--	brown	12.028	10.362	10.661	8.604	10.108	9.194	34.450	32.734	11.211	5.563	10.025	6.928
MSTRG.21124	--	brown	0.526	1.040	0.903	1.191	1.083	0.575	9.874	14.465	1.766	2.479	1.643	2.171
MSTRG.21128	--	brown	0.277	0.738	0.216	0.448	0.510	0.583	3.600	2.903	0.431	0.857	0.000	0.327
MSTRG.21135	--	brown	0.784	0.268	0.551	2.169	2.032	1.533	3.760	4.139	0.037	0.409	0.000	0.555
MSTRG.21144	--	black	1.081	1.071	1.347	2.689	3.141	1.332	2.235	2.718	2.426	2.260	2.100	1.965
MSTRG.21148	--	brown	0.000	0.000	0.000	0.000	0.000	0.000	5.634	2.390	0.000	0.000	0.000	0.285
MSTRG.21151	--	tan	0.955	1.159	1.453	1.341	1.659	1.318	3.029	3.486	3.034	1.333	2.269	1.070
MSTRG.21164	--	mediumpurple3	6.728	5.080	11.450	17.471	14.946	14.038	8.460	9.120	8.082	8.247	7.579	13.488
MSTRG.21167	--	darkgrey	2.389	2.954	3.031	3.563	4.132	1.874	6.675	7.539	7.126	7.185	17.057	5.396
MSTRG.21185	--	brown	0.686	1.564	0.874	1.789	1.267	0.314	3.887	2.307	1.061	2.311	0.384	1.047
MSTRG.21195	--	pink	20.747	26.600	29.859	87.798	88.859	34.090	11.882	16.452	24.328	53.108	22.911	37.986
MSTRG.21196	--	purple	2.109	5.144	3.167	3.384	3.354	2.017	7.959	5.875	2.849	2.189	11.915	2.569
MSTRG.21197	--	darkturquoise	0.784	1.013	1.273	0.205	0.356	0.066	2.319	1.476	1.267	0.062	0.265	0.049
MSTRG.21199	--	brown	0.856	0.698	0.910	1.983	2.937	1.144	3.304	3.051	1.154	1.315	2.680	0.670
MSTRG.21201	--	purple	0.525	0.228	0.112	0.294	1.089	0.782	1.587	2.259	1.068	0.509	1.765	0.380
MSTRG.21203	--	brown	3.170	1.390	1.289	3.206	2.563	3.248	6.441	4.210	2.496	3.345	1.829	1.990
MSTRG.21212	--	tan	0.680	1.016	0.831	1.964	2.066	1.638	6.172	8.041	7.568	3.413	0.690	3.820
MSTRG.21217	--	brown	18.019	22.710	23.432	4.714	4.205	1.361	90.651	64.516	22.694	1.525	2.746	3.492
MSTRG.21219	--	skyblue3	49.351	32.596	31.374	22.471	23.075	31.803	25.212	43.121	21.784	19.448	27.734	11.954
MSTRG.21220	--	brown	0.207	0.000	0.000	1.105	0.228	0.000	9.409	6.502	0.386	0.240	0.000	0.000
MSTRG.21227	--	purple	0.434	0.566	0.508	0.782	0.820	0.234	0.866	1.189	0.058	0.503	2.216	0.219
MSTRG.21228	--	brown	0.148	0.169	0.173	0.000	0.000	0.000	1.923	2.391	0.069	0.000	0.091	0.000
MSTRG.21246	--	brown	0.000	0.000	0.000	0.000	0.000	0.000	1.923	4.216	0.000	0.000	0.000	0.000
MSTRG.21247	--	tan	10.125	5.410	9.207	9.828	15.429	24.382	29.007	32.203	28.043	12.641	2.069	11.021
MSTRG.21248	--	darkgreen	2.319	1.930	1.252	4.024	2.512	2.872	2.273	2.639	3.102	2.691	2.831	2.715
MSTRG.21254	--	green	19.815	17.606	19.761	12.302	21.318	27.277	23.596	27.334	33.904	14.954	10.340	19.979
MSTRG.21256	--	tan	0.090	0.052	0.106	0.504	0.623	0.256	1.602	2.246	1.917	0.785	0.000	0.779
MSTRG.21258	--	purple	7.991	7.861	5.879	8.367	10.424	9.070	17.865	16.599	9.996	13.448	31.287	12.274
MSTRG.21262	--	purple	2.011	2.188	2.436	3.229	3.032	2.273	6.508	6.209	4.893	4.339	6.952	4.416
MSTRG.21264	--	brown	3.816	5.468	5.661	5.447	5.380	3.383	8.419	9.077	5.210	4.859	7.939	5.771
MSTRG.21265	--	lightyellow	1.205	1.255	1.139	0.420	0.735	1.219	0.917	1.237	0.891	0.618	3.196	0.660
MSTRG.21266	--	skyblue3	2.297	1.872	2.075	2.717	3.860	2.235	3.693	3.454	3.857	5.351	3.534	5.439
MSTRG.21275	--	darkturquoise	6.348	8.233	9.009	3.999	3.748	2.052	9.516	11.631	12.181	4.203	3.915	4.102
MSTRG.21284	--	tan	4.443	5.398	4.178	5.287	8.703	8.777	6.102	7.166	7.530	6.587	4.237	3.731
MSTRG.21285	--	darkgrey	10.440	8.600	8.537	9.888	10.505	9.991	12.981	11.858	13.807	14.098	17.998	11.250
MSTRG.21286	Pol	darkturquoise	7.787	6.603	8.289	5.320	6.647	6.541	14.149	13.932	14.714	1.588	1.851	3.366
MSTRG.21297	--	tan	0.247	0.845	0.578	0.080	0.136	0.000	1.727	1.328	2.073	0.668	0.304	0.182
MSTRG.21298	--	brown	35.520	43.658	46.944	19.939	19.097	11.343	131.040	106.312	43.445	14.997	18.458	16.693
MSTRG.21299	Rpsa	red	5.683	13.687	5.137	10.340	10.655	15.338	7.166	10.953	8.802	10.884	30.944	10.947
MSTRG.21303	--	red	10.905	17.719	14.033	24.360	19.715	20.705	22.288	19.190	22.474	6.613	4.925	8.413
MSTRG.21307	--	brown	3.454	4.836	4.229	9.026	10.215	2.722	30.263	30.060	5.455	7.051	11.856	7.916
MSTRG.21315	--	grey60	12.322	9.858	9.730	7.478	8.671	17.695	12.162	16.686	18.318	9.579	16.856	11.617
MSTRG.21331	--	purple	0.215	0.400	0.633	1.395	1.812	1.080	3.713	3.081	0.749	1.545	4.177	0.879
MSTRG.21336	--	brown	37.589	46.899	35.650	50.669	48.573	46.285	18.330	14.643	38.168	30.405	33.068	22.860
MSTRG.21338	--	darkgrey	1.833	2.115	1.405	1.566	1.021	1.859	5.413	5.090	4.447	5.973	9.222	5.226
MSTRG.21342	--	pink	6.674	5.971	6.015	5.491	7.576	9.116	12.089	13.554	11.108	6.901	12.544	6.772
MSTRG.21343	--	darkturquoise	11.288	13.577	15.377	12.591	7.960	5.713	10.507	11.521	21.274	6.141	3.314	6.181
MSTRG.21347	--	lightyellow	98.776	157.159	119.253	129.556	145.175	128.314	75.669	71.909	78.586	120.604	672.998	145.111
MSTRG.21348	--	lightyellow	0.000	0.000	0.000	0.183	0.000	0.000	0.000	0.000	0.000	0.000	4.924	0.000
MSTRG.21351	--	darkturquoise	2.497	1.952	1.563	1.110	1.340	1.825	3.166	3.561	4.612	1.929	0.557	1.915
MSTRG.21352	--	brown	0.091	0.000	0.535	0.709	0.101	0.115	3.464	1.433	0.085	0.000	0.580	0.000
MSTRG.21355	--	brown	1.200	1.200	1.021	2.233	2.411	1.970	3.826	3.772	2.347	2.439	0.791	1.513
MSTRG.21361	--	red	2.765	3.889	4.703	5.508	6.019	3.992	4.721	5.251	4.090	12.561	12.044	5.208
MSTRG.21362	--	brown	0.537	1.272	0.653	1.262	2.436	1.406	3.402	3.782	1.579	1.843	2.215	1.425
MSTRG.21384	--	salmon	346.143	349.690	371.447	403.845	493.620	449.131	445.564	361.536	774.330	263.089	188.907	301.185
MSTRG.21385	--	brown	10.711	13.109	6.507	14.923	9.538	5.695	4.093	1.650	18.776	6.168	6.359	8.347
MSTRG.21399	--	black	10.411	10.656	10.902	7.751	6.243	10.707	5.780	6.008	4.606	5.869	3.218	6.566
MSTRG.21407	FAM126B	grey60	2.348	3.170	3.021	3.927	3.692	1.939	2.461	2.468	2.635	2.775	2.501	2.929
MSTRG.21438	--	red	0.162	0.646	0.474	1.962	1.427	0.306	0.727	0.917	1.509	0.469	2.692	0.572
MSTRG.21439	ZNF555	brown	1.293	0.804	1.101	3.786	2.825	1.067	11.338	8.836	3.223	3.650	2.058	2.495
MSTRG.21441	Pol	green	9.165	8.578	9.116	23.039	16.710	8.493	4.029	4.117	5.763	15.933	17.322	14.926
MSTRG.21442	--	red	13.302	22.656	15.865	68.520	54.503	30.472	13.153	19.033	27.803	55.775	125.116	74.648
MSTRG.21447	--	darkturquoise	6.518	6.783	6.501	4.155	3.402	3.012	8.309	7.449	9.819	2.164	0.852	1.590
MSTRG.21448	--	mediumpurple3	2.686	2.137	2.805	11.123	11.981	4.790	0.786	1.463	2.634	5.454	6.382	3.375
MSTRG.21454	--	brown	0.798	1.020	0.710	1.518	1.479	0.684	2.615	2.646	1.162	1.591	1.732	1.271
MSTRG.21474	--	red	7.643	9.976	7.822	13.763	13.819	9.377	8.596	10.751	8.800	14.844	28.525	16.141
MSTRG.21486	--	salmon	1.713	1.264	1.849	1.075	0.593	1.186	1.778	2.666	1.504	2.336	0.497	2.020
MSTRG.21499	--	black	72.543	62.621	58.888	92.068	59.148	108.142	45.013	37.608	65.323	22.342	40.299	24.424
MSTRG.21508	--	tan	0.792	1.646	0.895	0.906	1.030	0.607	2.204	1.802	1.927	1.377	1.256	1.051
MSTRG.21510	--	brown	7.155	8.403	6.428	14.116	8.512	5.925	31.429	36.090	4.805	7.622	7.203	11.409
MSTRG.2152	--	black	0.060	0.000	1.117	0.521	0.723	0.376	1.072	2.080	0.723	0.622	1.250	0.633
MSTRG.21521	--	brown	3.228	4.583	5.785	8.628	4.285	2.658	19.209	14.536	3.871	1.527	0.893	3.146
MSTRG.21525	--	brown	0.240	1.012	0.793	0.516	0.213	0.909	6.727	4.667	0.000	1.498	0.471	1.783
MSTRG.21526	--	purple	0.333	0.253	0.607	1.472	1.143	0.700	1.848	2.066	0.587	0.729	2.418	0.753
MSTRG.21532	--	lightsteelblue1	0.749	2.145	0.836	0.962	0.968	0.000	1.564	1.234	0.047	0.145	0.773	0.223
MSTRG.21574	--	grey60	5.569	8.296	5.806	7.003	7.515	4.618	6.753	4.765	4.256	4.536	5.127	4.516
MSTRG.21580	--	brown	0.622	0.928	0.691	0.727	0.950	1.367	2.055	1.948	0.283	0.388	0.118	0.353
MSTRG.21586	GK	purple	0.657	0.931	0.690	1.342	1.225	1.315	1.902	2.808	1.522	2.102	3.717	2.126
MSTRG.21589	Pol	brown	0.324	0.266	0.376	0.275	0.307	0.231	2.674	1.286	0.390	0.646	0.000	0.375
MSTRG.21594	--	brown	0.376	0.107	0.275	0.182	0.207	0.118	2.579	0.246	0.088	1.469	0.926	0.291
MSTRG.21595	--	pink	1.701	1.617	1.596	1.768	2.188	1.208	0.431	0.365	0.491	1.564	0.782	1.170
MSTRG.21608	--	darkmagenta	9.002	7.033	7.874	6.299	7.024	14.670	3.923	9.827	0.229	8.979	2.136	3.052
MSTRG.21633	COPS7B	red	6.107	7.125	5.831	12.659	15.937	8.357	11.073	11.623	7.995	11.824	23.852	10.882
MSTRG.21641	--	lightyellow	7.059	8.339	9.164	8.544	10.808	7.192	6.205	7.017	7.082	6.194	21.040	7.377
MSTRG.21650	--	black	4.643	1.701	2.544	1.984	1.926	2.148	1.276	1.486	0.278	2.172	1.733	4.107
MSTRG.21695	--	grey60	6.488	13.243	8.321	12.665	6.464	8.633	1.041	1.335	3.920	0.252	8.446	0.606
MSTRG.21698	--	grey60	3.528	5.567	1.169	4.307	4.431	1.731	0.778	0.804	0.129	0.000	0.619	0.061
MSTRG.21700	--	black	0.651	0.000	0.176	0.874	0.442	0.442	2.750	3.013	0.327	4.815	1.666	1.993
MSTRG.21722	--	black	4.434	3.642	4.234	7.757	9.042	5.144	7.317	12.650	6.134	11.591	12.767	9.969
MSTRG.21729	--	purple	0.423	1.452	0.254	0.626	0.933	0.456	2.147	1.949	1.035	1.215	2.292	1.337
MSTRG.21735	--	brown	1.309	1.039	1.132	1.284	3.006	0.911	2.313	1.972	1.498	0.993	0.403	1.908
MSTRG.21736	--	red	37.710	46.505	44.164	41.594	36.067	26.892	50.779	40.843	49.149	20.498	10.575	25.322
MSTRG.21737	--	purple	3.614	4.988	4.339	6.055	7.034	2.598	13.561	10.655	7.059	11.091	13.762	8.845
MSTRG.21739	--	black	0.441	0.933	0.811	0.855	1.596	0.476	2.326	0.769	1.116	1.459	1.552	0.891
MSTRG.21745	--	brown	0.516	0.609	1.027	0.738	0.944	0.358	11.514	11.826	1.344	0.673	0.000	0.871
MSTRG.21746	--	brown	1.986	2.020	1.547	2.724	1.442	2.346	9.110	9.172	3.862	3.385	0.584	5.845
MSTRG.21747	Pol	brown	37.497	30.332	48.437	31.786	29.004	11.754	65.528	67.469	11.070	10.810	13.868	10.798
MSTRG.21748	Pol	darkgreen	16.249	12.089	19.642	8.612	6.477	1.898	0.025	8.937	0.050	0.778	0.000	1.358
MSTRG.21749	--	brown	0.613	1.329	1.102	1.106	1.029	1.108	3.553	3.288	1.659	5.088	0.194	3.051
MSTRG.21751	SPG7	pink	3.906	2.318	3.155	1.826	3.277	2.711	3.480	5.347	4.439	2.248	2.965	1.867
MSTRG.21752	--	darkturquoise	2.178	2.852	2.300	0.558	1.339	1.209	1.093	3.745	1.215	1.527	1.067	0.723
MSTRG.21764	--	salmon	0.857	0.847	0.802	1.330	1.133	0.756	0.684	0.722	2.264	1.622	0.528	2.197
MSTRG.21770	--	brown	0.835	0.750	0.342	1.363	0.806	0.461	2.897	3.057	0.205	0.085	0.000	0.432
MSTRG.21771	--	black	1.836	1.190	2.674	0.095	0.750	1.423	1.225	0.471	1.389	2.104	0.501	0.922
MSTRG.21774	--	brown	0.179	0.306	0.733	0.260	0.000	0.226	5.180	5.227	0.083	0.000	0.221	0.000
MSTRG.21775	--	red	0.198	0.904	0.940	1.153	1.325	0.881	0.697	0.788	0.842	1.400	3.684	1.419
MSTRG.21781	--	brown	2.589	0.273	1.401	3.118	6.864	3.089	6.675	9.766	0.265	0.208	0.201	0.253
MSTRG.21782	--	brown	1.723	3.734	3.932	6.264	5.556	4.424	13.524	18.514	4.296	1.540	0.000	2.008
MSTRG.21784	--	purple	0.494	0.282	1.012	0.659	0.204	0.311	1.911	1.292	0.921	0.000	2.206	0.000
MSTRG.21791	--	brown	2.798	2.478	2.587	2.644	1.624	2.693	3.935	4.304	2.301	0.384	4.721	1.629
MSTRG.21793	--	brown	0.283	0.323	0.332	0.092	1.041	0.000	3.678	2.800	0.528	1.094	0.466	0.418
MSTRG.21794	--	brown	0.073	0.166	0.170	0.000	0.000	0.092	2.520	1.700	0.130	0.084	0.179	0.129
MSTRG.21796	--	pink	4.051	11.536	6.372	5.308	8.119	12.043	2.451	2.863	1.931	12.269	1.349	7.926
MSTRG.21803	--	red	0.738	2.411	1.747	4.631	1.120	1.250	0.764	2.717	0.760	1.530	5.062	1.137
MSTRG.21818	--	brown	0.000	0.174	0.140	0.544	0.225	0.075	10.904	7.511	0.213	0.000	0.942	0.045
MSTRG.21821	--	grey60	5.000	5.603	4.374	5.650	3.470	3.560	1.292	1.052	1.070	1.977	2.974	3.408
MSTRG.21825	--	brown	0.000	0.138	0.226	0.562	0.639	0.183	2.364	1.432	0.451	0.392	0.149	0.278
MSTRG.21846	--	darkturquoise	0.583	1.413	0.512	0.424	0.161	0.276	2.255	1.271	1.019	0.338	0.000	0.193
MSTRG.21847	--	black	0.479	1.114	0.496	1.573	1.178	0.697	2.447	2.041	1.100	2.499	3.249	2.151
MSTRG.21852	--	brown	1.898	2.966	2.846	3.415	2.902	2.224	5.959	6.726	3.864	4.382	4.196	2.976
MSTRG.21855	--	salmon	0.189	0.646	0.000	0.366	0.833	0.000	0.841	0.494	2.241	0.219	1.164	0.000
MSTRG.2186	--	darkturquoise	16.654	19.737	23.828	5.093	3.287	1.471	31.324	26.001	12.754	0.826	1.119	1.433
MSTRG.21863	CEP57	darkgrey	1.179	0.771	1.023	1.942	1.876	2.051	1.055	1.732	3.227	2.057	3.268	1.455
MSTRG.2187	--	darkmagenta	4.064	3.577	1.543	6.484	3.231	4.114	3.201	3.302	0.537	0.662	0.497	1.523
MSTRG.21872	--	green	16.001	24.760	15.185	53.874	29.051	24.100	17.407	17.063	3.040	40.997	28.593	48.689
MSTRG.21875	--	brown	2.291	2.134	2.683	2.359	3.042	1.710	6.351	4.486	4.231	3.523	2.537	3.061
MSTRG.21876	--	lightsteelblue1	103.386	158.761	129.564	216.006	152.942	122.518	197.906	143.924	92.646	25.129	53.463	36.736
MSTRG.21884	--	green	3.292	3.511	3.572	2.895	2.599	3.590	2.778	3.589	4.121	2.262	1.635	1.735
MSTRG.21887	--	darkturquoise	8.372	5.706	4.559	6.644	4.719	0.742	32.640	14.205	18.604	4.055	1.413	3.071
MSTRG.21889	--	salmon	15.643	12.840	17.046	11.617	7.703	6.594	14.456	22.601	73.731	9.516	0.943	16.270
MSTRG.21896	--	purple	0.204	0.698	0.299	0.499	0.000	0.257	2.851	1.378	0.095	0.653	2.716	0.420
MSTRG.21897	--	darkturquoise	3.280	3.166	3.782	2.007	1.669	0.827	5.493	5.282	3.248	0.234	0.187	0.134
MSTRG.21898	--	tan	3.775	3.400	3.234	3.202	2.867	3.043	6.158	5.433	5.952	4.502	3.488	2.503
MSTRG.21900	--	green	4.084	3.479	4.592	3.804	2.942	4.188	4.351	4.797	4.927	2.903	1.276	1.830
MSTRG.21904	UBL5	lightyellow	92.580	89.020	91.091	136.695	97.751	92.661	36.487	28.164	34.874	37.154	178.512	42.927
MSTRG.21913	Pol	brown	7.728	7.986	7.342	10.084	8.741	8.142	19.969	20.821	3.343	4.092	5.452	4.243
MSTRG.21914	--	black	1.410	0.666	0.968	1.415	1.716	0.368	1.360	1.739	1.950	2.198	1.918	1.118
MSTRG.21921	--	brown	0.702	1.067	0.880	0.859	1.308	2.127	3.103	3.468	1.293	0.794	0.803	0.960
MSTRG.21925	--	darkturquoise	0.491	0.408	0.785	0.823	0.640	1.352	1.294	0.546	0.000	2.071	0.606	1.976
MSTRG.21928	--	brown	0.933	1.002	1.168	3.795	2.255	0.958	17.074	17.319	0.487	2.064	0.839	2.222
MSTRG.21950	--	brown	5.985	5.133	8.916	16.008	16.752	9.508	46.862	42.137	7.191	8.584	9.147	10.649
[truncated: 9,805 more rows]
