# Supplementary material for: In Vivo-Matured Oocyte Resists Post-Ovulatory Aging through the Hub Genes DDX18 and DNAJC7 in Pigs
Source: Antioxidants (Basel). 2024 Jul 19;13(7):867. doi: 10.3390/antiox13070867 (PMC11274268; doi:10.3390/antiox13070867)
Supplement: Supplementary file 1 [file antioxidants-13-00867-s001.zip › Table S3.xlsx]

## Sheet: Sheet1
power_value	overall gene correlation	average gene connectivity
1	-0.804784	4783.06
2	-0.56971	2674.74
3	-0.198338	1728.53
4	0.025611	1216.75
5	0.324606	907.086
6	0.570567	704.849
7	0.704025	565.184
8	0.778611	464.501
9	0.828641	389.405
10	0.862308	331.813
