# Supplementary material for: In Vivo-Matured Oocyte Resists Post-Ovulatory Aging through the Hub Genes DDX18 and DNAJC7 in Pigs
Source: Antioxidants (Basel). 2024 Jul 19;13(7):867. doi: 10.3390/antiox13070867 (PMC11274268; doi:10.3390/antiox13070867)
Supplement: Supplementary file 1 [file antioxidants-13-00867-s001.zip › Table S4.xls]

id	F_vitro-1_fpkm	F_vitro-2_fpkm	F_vitro-3_fpkm	A_vitro-1_fpkm	A_vitro-2_fpkm	A_vitro-3_fpkm	F_vivo-1_fpkm	F_vivo-2_fpkm	F_vivo-3_fpkm	A_vivo-1_fpkm	A_vivo-2_fpkm	A_vivo-3_fpkm	F_vitro-1_count	F_vitro-2_count	F_vitro-3_count	A_vitro-1_count	A_vitro-2_count	A_vitro-3_count	F_vivo-1_count	F_vivo-2_count	F_vivo-3_count	A_vivo-1_count	A_vivo-2_count	A_vivo-3_count	Symbol	Description	KEGG_A_class	KEGG_B_class	Pathway	K_ID	GO Component	GO Function	GO Process	TF_family
MSTRG.100	2.504	1.371	1.486	3.563	3.792	3.536	6.502	7.251	2.086	1.819	1.441	0.975	75.00	36.00	38.00	110.00	103.00	84.00	195.00	249.00	67.00	47.00	35.00	33.00	--	-	-	-	-	-	-	-	-	--
MSTRG.1001	2.444	4.462	3.517	4.540	4.082	2.025	15.764	15.657	3.518	2.833	5.167	3.460	35.00	56.00	43.00	67.00	53.00	23.00	226.00	257.00	54.00	35.00	60.00	56.00	--	-	-	-	-	-	-	-	-	--
MSTRG.10047	1.076	1.228	1.112	2.088	0.558	1.597	0.443	0.552	0.591	1.027	1.327	1.120	17.00	17.00	15.00	34.00	8.00	20.00	7.00	10.00	10.00	14.00	17.00	20.00	--	-	-	-	-	-	-	-	-	--
MSTRG.10067	0.553	0.582	0.846	0.495	1.125	0.322	1.146	1.298	0.793	0.197	1.310	0.602	13.00	12.00	17.00	12.00	24.00	6.00	27.00	35.00	20.00	4.00	25.00	16.00	--	-	-	-	-	-	-	-	-	--
MSTRG.10085	1.926	1.077	1.628	1.455	1.928	1.870	0.925	1.530	2.230	1.804	1.222	1.803	28.00	15.00	20.00	23.00	26.00	22.00	14.00	25.00	35.00	24.00	13.00	32.00	--	-	-	-	-	-	-	-	-	--
MSTRG.10088	2.060	2.578	1.401	2.193	1.319	2.766	1.925	1.275	0.930	1.001	0.738	1.058	31.00	34.00	18.00	34.00	18.00	33.00	29.00	22.00	15.00	13.00	9.00	18.00	--	-	-	-	-	-	-	-	-	--
MSTRG.10094	0.117	0.133	0.000	0.454	0.387	0.148	0.117	0.000	0.109	0.271	1.731	0.621	1.00	1.00	0.00	4.00	3.00	1.00	1.00	0.00	1.00	2.00	12.00	6.00	--	-	-	-	-	-	-	-	-	--
MSTRG.101	2.469	1.888	3.197	5.889	5.316	1.355	6.439	9.323	1.165	1.346	2.292	0.951	85.00	57.00	94.00	209.00	166.00	37.00	222.00	368.00	43.00	40.00	64.00	37.00	--	-	-	-	-	-	-	-	-	--
MSTRG.10106	3.030	6.015	3.123	3.940	3.609	4.738	1.695	1.427	3.675	2.740	5.231	4.396	50.00	87.00	44.00	67.00	54.00	62.00	28.00	27.00	65.00	39.00	70.00	82.00	--	PREDICTED: uncharacterized protein LOC108637396 [Capra hircus]	-	-	-	-	-	-	-	--
MSTRG.10122	0.384	0.526	0.090	0.000	0.085	0.000	0.153	0.067	0.000	0.178	1.231	0.000	5.00	6.00	1.00	0.00	1.00	0.00	2.00	1.00	0.00	2.00	13.00	0.00	--	protein FAM229A isoform X3 [Gorilla gorilla gorilla]	Organismal Systems;Human Diseases	Immune system;Infectious disease: parasitic	ko04666//Fc gamma R-mediated phagocytosis;ko05140//Leishmaniasis	K13536;K13536	-	-	-	--
MSTRG.10136	1.294	0.554	0.474	1.570	0.981	1.224	1.616	0.776	0.604	1.125	0.199	1.216	16.00	6.00	5.00	20.00	11.00	12.00	20.00	11.00	8.00	12.00	2.00	17.00	--	-	-	-	-	-	-	-	-	--
MSTRG.10140	0.413	0.461	0.485	0.305	0.190	0.000	3.664	2.388	1.067	0.000	0.000	0.000	8.00	8.00	8.00	6.00	3.00	0.00	69.00	52.00	22.00	0.00	0.00	0.00	--	-	-	-	-	-	-	-	-	--
MSTRG.10151	0.647	2.067	1.212	0.879	0.714	0.163	1.809	2.483	2.414	0.150	0.319	1.145	5.00	14.00	8.00	7.00	5.00	1.00	14.00	22.00	20.00	1.00	2.00	10.00	--	-	-	-	-	-	-	-	-	--
MSTRG.10168	0.927	0.481	0.197	1.227	1.580	0.319	6.819	7.132	0.472	0.098	0.624	0.149	11.00	5.00	2.00	15.00	17.00	3.00	81.00	97.00	6.00	1.00	6.00	2.00	--	-	-	-	-	-	-	-	-	--
MSTRG.10194	0.000	0.000	0.279	0.848	0.525	0.000	1.666	1.870	0.074	0.000	0.000	0.281	0.00	0.00	3.00	11.00	6.00	0.00	21.00	27.00	1.00	0.00	0.00	4.00	--	-	-	-	-	-	-	-	-	--
MSTRG.1021	23.743	27.457	23.404	22.508	20.236	20.942	32.251	23.797	24.636	17.862	11.548	19.268	436.00	442.00	367.00	426.00	337.00	305.00	593.00	501.00	485.00	283.00	172.00	400.00	--	-	-	-	-	-	-	-	-	--
MSTRG.10240	4.445	5.495	4.926	3.351	3.459	4.565	1.659	2.169	1.649	3.376	2.616	3.307	266.00	287.00	252.00	206.00	189.00	215.00	101.00	149.00	105.00	173.00	129.00	222.00	--	endogenous retrovirus group S71 member 1 Env polyprotein-like [Callithrix jacchus]	-	-	-	-	-	-	-	--
MSTRG.10251	0.537	0.715	0.419	0.579	0.461	0.903	1.460	1.509	0.918	1.660	1.398	1.504	18.00	21.00	12.00	20.00	14.00	24.00	49.00	58.00	33.00	48.00	38.00	57.00	--	-	-	-	-	-	-	-	-	--
MSTRG.10257	0.490	0.298	0.306	0.127	0.072	0.082	2.806	1.824	0.366	0.000	0.161	0.029	15.00	8.00	8.00	4.00	2.00	2.00	86.00	64.00	12.00	0.00	4.00	1.00	Pol	LORF2 protein, partial [Crocuta crocuta]	-	-	-	-	-	-	-	--
MSTRG.10260	0.000	0.000	0.000	0.000	0.000	0.000	1.341	0.901	0.000	0.000	0.255	0.000	0.00	0.00	0.00	0.00	0.00	0.00	13.00	10.00	0.00	0.00	2.00	0.00	--	-	-	-	-	-	-	-	-	--
MSTRG.10264	13.079	18.037	18.014	30.986	39.694	22.251	18.521	29.526	37.366	71.676	45.344	60.645	335.00	405.00	394.00	818.00	922.00	452.00	475.00	867.00	1026.00	1584.00	942.00	1756.00	--	-	-	-	-	-	-	-	-	--
MSTRG.10267	8.137	7.225	7.466	7.759	6.213	8.797	12.623	10.561	3.182	6.369	3.723	6.271	582.00	453.00	456.00	572.00	403.00	499.00	904.00	866.00	244.00	393.00	216.00	507.00	--	LORF2 protein, partial [Crocuta crocuta]	-	-	-	-	-	-	-	--
MSTRG.10274	0.000	0.000	0.780	8.005	10.692	7.750	8.317	8.944	3.972	3.283	4.406	2.456	0.00	0.00	67.03	829.90	975.32	618.26	837.65	1031.41	428.36	284.91	359.50	279.24	--	cullin-7 isoform X1 [Sus scrofa]	-	-	-	-	-	-	-	--
MSTRG.10275	0.875	0.799	0.888	1.727	0.997	0.478	1.457	1.094	0.381	1.251	0.791	1.058	30.00	24.00	26.00	61.00	31.00	13.00	50.00	43.00	14.00	37.00	22.00	41.00	--	cullin-7 isoform X1 [Sus scrofa]	-	-	-	-	-	-	-	--
MSTRG.10276	7.112	5.720	5.795	15.494	9.121	3.462	1.930	2.051	2.630	3.219	1.336	1.780	2797.00	1907.00	1890.97	6063.10	2835.68	898.74	725.35	858.59	1027.64	923.09	368.50	672.76	--	cullin-7 isoform X1 [Sus scrofa]	-	-	-	-	-	-	-	--
MSTRG.10277	0.224	0.078	0.000	0.751	0.000	0.239	0.276	0.196	0.062	0.145	0.000	0.336	13.00	3.98	0.00	44.87	0.00	11.00	16.00	13.00	3.83	7.23	0.00	22.00	--	cullin-7 isoform X1 [Sus scrofa]	-	-	-	-	-	-	-	--
MSTRG.10278	1.420	0.964	1.303	0.244	0.254	0.000	0.000	0.000	0.039	0.240	0.000	0.000	74.00	44.02	58.00	13.13	12.00	0.00	0.00	0.00	2.17	10.77	0.00	0.00	--	cullin-7 isoform X1 [Sus scrofa]	-	-	-	-	-	-	-	--
MSTRG.10280	0.202	0.384	0.079	0.163	0.000	0.297	1.680	1.086	0.031	0.039	0.041	0.208	6.00	10.00	2.00	5.00	0.00	7.00	50.00	37.00	1.00	1.00	1.00	7.00	--	-	-	-	-	-	-	-	-	--
MSTRG.10283	1.874	4.043	2.481	3.973	4.785	3.108	0.407	0.267	0.760	0.118	3.642	0.162	92.00	174.00	104.00	201.00	213.00	121.00	20.00	15.00	40.00	5.00	145.00	9.00	Pol	endonuclease/reverse transcriptase [Sus scrofa]	-	-	-	-	GO:0031090//organelle membrane	GO:0004519//endonuclease activity;GO:0015179//L-amino acid transmembrane transporter activity;GO:0016779//nucleotidyltransferase activity	GO:0006259//DNA metabolic process;GO:0006575//cellular modified amino acid metabolic process;GO:0006643//membrane lipid metabolic process;GO:0015807//L-amino acid transport;GO:0032196//transposition;GO:0043085//positive regulation of catalytic activity;GO:0044249//cellular biosynthetic process;GO:1901576//organic substance biosynthetic process	--
MSTRG.10284	336.073	349.265	358.515	441.562	368.045	437.825	293.348	226.283	294.831	130.670	264.427	152.764	30889.04	28029.37	28138.21	41605.26	30669.48	31955.82	27326.25	24174.81	29279.63	10524.06	19777.09	16054.92	LDOC1	protein LDOC1-like [Physeter catodon]	-	-	-	-	GO:0043231//intracellular membrane-bounded organelle;GO:0043232//intracellular non-membrane-bounded organelle	-	GO:0008283//cell proliferation	--
MSTRG.10285	0.953	1.164	1.139	1.743	1.483	1.210	1.075	0.417	1.083	0.673	1.789	0.565	7.93	8.49	8.09	14.94	11.19	7.98	8.95	3.98	9.66	4.83	12.07	5.31	--	-	-	-	-	-	-	-	-	--
MSTRG.10286	43.260	75.791	42.281	117.534	91.687	48.806	19.615	11.978	24.656	19.599	36.041	24.046	407.03	625.14	339.71	1139.80	782.33	364.20	184.80	129.21	248.70	159.11	274.84	255.77	--	-	-	-	-	-	-	-	-	--
MSTRG.10287	1.298	1.103	1.878	1.476	1.650	1.721	1.038	1.742	1.518	1.734	1.788	1.155	26.00	21.00	31.00	31.00	30.00	27.00	20.00	42.00	34.00	32.00	31.00	31.00	--	-	-	-	-	-	-	-	-	--
MSTRG.10298	0.336	0.844	0.630	0.261	0.223	0.848	2.688	2.641	0.126	0.000	0.249	0.060	5.00	11.00	8.00	4.00	3.00	10.00	40.00	45.00	2.00	0.00	3.00	1.00	--	-	-	-	-	-	-	-	-	--
MSTRG.1031	0.267	0.487	0.688	0.466	0.177	0.135	0.480	0.373	0.996	0.371	0.395	0.236	5.00	8.00	11.00	9.00	3.00	2.00	9.00	8.00	20.00	6.00	6.00	5.00	--	-	-	-	-	-	-	-	-	--
MSTRG.10311	0.510	0.613	0.371	1.083	1.079	0.712	3.042	2.332	0.051	0.767	0.731	0.780	37.00	39.00	23.00	81.00	71.00	41.00	221.00	194.00	4.00	48.00	43.00	64.00	--	cullin-7 isoform X1 [Sus scrofa]	-	-	-	-	-	-	-	--
MSTRG.10313	0.219	0.421	0.367	0.980	0.655	0.040	3.128	1.799	0.796	0.353	0.818	0.991	5.00	8.00	5.00	22.00	15.00	1.00	69.00	37.00	22.00	5.00	21.00	28.00	--	-	-	-	-	-	-	-	-	--
MSTRG.10323	0.918	0.381	0.978	0.486	0.184	0.105	0.667	0.583	0.156	0.194	0.618	0.074	11.00	4.00	10.00	6.00	2.00	1.00	8.00	8.00	2.00	2.00	6.00	1.00	--	-	-	-	-	-	-	-	-	--
MSTRG.10343	1.089	2.109	1.850	4.138	3.850	3.337	1.752	1.649	1.478	3.034	1.169	1.543	31.00	63.00	65.00	148.00	95.00	95.00	71.00	92.00	45.00	121.00	29.00	81.00	--	-	-	-	-	-	-	-	-	--
MSTRG.10358	8.720	6.984	6.385	6.936	9.822	8.235	16.379	14.398	14.898	10.510	21.120	11.905	496.26	348.43	310.27	406.83	506.91	371.67	933.32	939.39	908.88	516.07	974.86	765.89	--	histamine H4 receptor [Leptonychotes weddellii]	-	-	-	-	-	-	-	--
MSTRG.1036	29.076	31.408	29.527	45.623	43.674	43.644	27.135	25.681	12.083	27.783	19.265	28.306	467.00	444.00	398.00	744.00	636.00	561.00	437.00	470.00	216.00	405.00	247.00	536.00	--	-	-	-	-	-	-	-	-	--
MSTRG.10360	34.798	27.133	38.617	50.361	49.696	50.052	44.329	63.502	73.949	31.517	92.624	32.977	2136.84	1460.66	2025.02	3187.48	2767.51	2437.67	2725.68	4470.61	4868.25	1669.88	4613.38	2289.32	--	cullin-7 isoform X1 [Sus scrofa]	-	-	-	-	-	-	-	--
MSTRG.10361	4.301	3.105	3.502	4.740	3.248	4.117	0.000	0.448	10.532	9.982	6.270	11.732	108.90	68.91	75.72	123.69	74.58	82.66	0.00	13.00	285.87	218.05	128.76	335.79	--	cullin-7 isoform X1 [Sus scrofa]	-	-	-	-	-	-	-	--
MSTRG.10367	0.045	0.000	0.053	0.131	0.348	0.000	1.979	1.296	0.168	0.000	0.000	0.040	1.00	0.00	1.00	3.00	7.00	0.00	44.00	33.00	4.00	0.00	0.00	1.00	--	cullin-7 isoform X1 [Sus scrofa]	-	-	-	-	-	-	-	--
MSTRG.10373	15.373	35.889	23.457	17.967	23.438	4.807	66.657	38.481	38.457	7.900	30.572	17.741	173.00	356.00	226.00	207.66	241.00	44.00	748.00	486.00	465.70	75.00	281.00	223.00	--	-	-	-	-	-	-	-	-	--
MSTRG.10374	2.808	3.938	5.300	12.059	10.844	7.530	9.165	9.188	8.321	5.787	15.259	5.789	212.99	261.87	343.37	942.87	746.06	453.03	696.21	799.11	676.76	378.76	938.88	496.46	--	cullin-7 isoform X1 [Sus scrofa]	-	-	-	-	-	-	-	--
MSTRG.10375	10.543	11.687	10.097	23.477	21.223	11.412	4.738	3.379	6.549	20.403	18.647	23.444	672.01	653.13	549.63	1542.46	1226.94	576.97	300.79	246.89	447.54	1122.24	963.12	1689.54	--	cullin-7 isoform X1 [Sus scrofa]	-	-	-	-	-	-	-	--
MSTRG.10376	3.635	2.341	2.003	2.655	3.961	3.343	9.352	8.840	4.747	3.767	2.952	4.463	85.00	48.00	40.00	64.00	84.00	62.00	219.00	237.00	119.00	76.00	56.00	118.00	--	-	-	-	-	-	-	-	-	--
MSTRG.10378	0.000	0.000	0.000	0.162	0.276	0.211	0.584	0.874	1.402	0.484	0.309	2.142	0.00	0.00	0.00	2.00	3.00	2.00	7.00	12.00	18.00	5.00	3.00	29.00	--	-	-	-	-	-	-	-	-	--
MSTRG.10379	1.695	2.609	2.216	1.562	3.239	2.600	0.931	0.936	1.238	1.833	0.348	2.248	60.00	81.00	67.00	57.00	104.00	73.00	33.00	38.00	47.00	56.00	10.00	90.00	--	LINE-1 reverse transcriptase-like protein [Bos mutus]	-	-	-	-	GO:0016020//membrane	GO:0004518//nuclease activity;GO:0016740//transferase activity	GO:0006259//DNA metabolic process;GO:0044255//cellular lipid metabolic process	--
MSTRG.10381	2.011	2.834	4.281	3.917	2.562	3.104	3.835	4.600	3.937	2.036	7.472	1.475	37.00	44.00	71.00	81.00	58.00	48.00	83.00	126.00	121.00	51.00	158.00	45.00	--	-	-	-	-	-	-	-	-	--
MSTRG.10389	2.270	2.925	2.232	3.436	2.507	2.922	3.436	3.684	0.948	3.174	8.970	4.117	73.00	82.00	59.00	103.00	73.00	74.00	111.00	131.00	33.00	88.00	225.00	147.00	Pol	hCG1820778 [Homo sapiens]	-	-	-	-	GO:0005783//endoplasmic reticulum;GO:0031090//organelle membrane;GO:0031224//intrinsic component of membrane;GO:0031988//membrane-bounded vesicle	GO:0000166//nucleotide binding;GO:0008289//lipid binding;GO:0015179//L-amino acid transmembrane transporter activity;GO:0015666//restriction endodeoxyribonuclease activity;GO:0033764//steroid dehydrogenase activity, acting on the CH-OH group of donors, NAD or NADP as acceptor;GO:0034061//DNA polymerase activity	GO:0001171//reverse transcription;GO:0006308//DNA catabolic process;GO:0006575//cellular modified amino acid metabolic process;GO:0006643//membrane lipid metabolic process;GO:0006644//phospholipid metabolic process;GO:0006694//steroid biosynthetic process;GO:0006706//steroid catabolic process;GO:0009991//response to extracellular stimulus;GO:0010906//regulation of glucose metabolic process;GO:001…	--
MSTRG.10403	2.345	2.037	2.711	6.416	5.185	3.785	3.984	4.497	4.079	4.449	3.397	5.486	51.00	39.00	51.00	125.00	91.00	70.00	77.00	102.00	102.00	80.00	63.00	128.00	--	-	-	-	-	-	-	-	-	--
MSTRG.1041	1.872	3.037	2.702	5.350	6.457	4.911	17.712	14.983	6.275	5.489	6.177	6.193	67.00	91.00	76.00	182.00	208.00	133.00	499.00	497.00	248.00	173.00	151.00	227.00	--	-	-	-	-	-	-	-	-	--
MSTRG.10414	2.479	2.728	1.879	5.274	5.250	1.753	4.825	3.430	1.077	0.372	1.449	0.216	42.00	38.00	25.00	89.00	71.00	22.00	80.00	62.00	20.00	5.00	17.00	4.00	--	-	-	-	-	-	-	-	-	--
MSTRG.10425	7.821	10.630	12.625	12.020	21.237	21.980	18.140	24.226	24.579	23.084	20.095	14.838	214.00	255.00	295.00	339.00	527.00	477.00	497.00	760.00	721.00	545.00	446.00	459.00	--	-	-	-	-	-	-	-	-	--
MSTRG.10429	0.000	0.000	0.269	0.105	0.000	0.000	5.186	3.969	0.000	0.250	0.000	0.000	0.00	0.00	2.00	1.00	0.00	0.00	47.00	41.00	0.00	2.00	0.00	0.00	--	-	-	-	-	-	-	-	-	--
MSTRG.10438	2.365	1.138	1.368	0.415	1.131	3.234	0.626	0.646	0.239	0.231	1.862	0.176	83.00	35.00	41.00	15.00	36.00	90.00	22.00	26.00	9.00	7.00	53.00	7.00	--	-	-	-	-	-	-	-	-	--
MSTRG.10440	56.861	36.335	36.398	11.154	14.638	35.940	19.767	21.400	18.490	8.757	10.192	12.319	1919.00	1075.00	1049.00	388.00	448.00	962.00	668.00	828.00	669.00	255.00	279.00	470.00	--	hypothetical protein HJG59_010293 [Molossus molossus]	-	-	-	-	-	-	-	--
MSTRG.10442	8.727	7.235	6.485	11.098	14.245	9.189	11.291	11.322	4.524	8.883	27.098	7.928	501.90	365.00	302.84	626.89	740.86	379.00	638.94	708.85	259.00	384.00	1223.02	490.00	Ankrd26	ankyrin repeat domain 26-like protein [Camelus ferus]	-	-	-	-	GO:0015629//actin cytoskeleton	-	GO:0006629//lipid metabolic process;GO:0010565//regulation of cellular ketone metabolic process;GO:0033500//carbohydrate homeostasis;GO:0040014//regulation of multicellular organism growth;GO:0043409//negative regulation of MAPK cascade;GO:0045596//negative regulation of cell differentiation;GO:0045926//negative regulation of growth;GO:0050795//regulation of behavior	--
MSTRG.10443	8.665	6.846	6.885	4.724	7.968	7.220	9.847	12.900	16.195	11.108	20.990	4.307	283.00	196.00	192.00	159.00	236.00	187.00	322.00	483.00	567.00	313.00	556.00	159.00	--	LINE-1 reverse transcriptase-like protein [Bos mutus]	-	-	-	-	-	GO:0015666//restriction endodeoxyribonuclease activity;GO:0034061//DNA polymerase activity	GO:0001171//reverse transcription;GO:0006308//DNA catabolic process;GO:0032196//transposition	--
MSTRG.10445	0.753	0.745	1.176	1.316	0.720	1.140	1.405	1.577	1.265	0.931	0.000	0.178	15.00	13.00	20.00	27.00	13.00	18.00	28.00	36.00	27.00	16.00	0.00	4.00	--	-	-	-	-	-	-	-	-	--
MSTRG.10451	2.213	2.792	2.758	3.725	2.542	2.485	4.982	4.162	2.215	1.932	0.955	1.565	54.00	56.00	56.00	89.00	56.00	48.00	125.00	117.00	54.00	32.00	15.00	42.00	TMEM258	Myelin regulatory factor, partial [Anabarilius grahami]	-	-	-	-	-	-	-	--
MSTRG.1046	1.332	0.628	1.374	0.941	1.673	0.381	1.326	1.706	2.187	0.643	0.482	0.728	75.00	31.00	63.00	54.00	80.00	17.00	74.00	108.00	129.00	30.00	22.00	45.00	RPL10	PREDICTED: 60S ribosomal protein L10-like [Myotis davidii]	Genetic Information Processing	Translation	ko03010//Ribosome	K02866	GO:0015934//large ribosomal subunit;GO:0043231//intracellular membrane-bounded organelle	GO:0003723//RNA binding;GO:0005198//structural molecule activity	GO:0000956//nuclear-transcribed mRNA catabolic process;GO:0006412//translation;GO:0006613//cotranslational protein targeting to membrane;GO:0016032//viral process;GO:0032774//RNA biosynthetic process;GO:0043624//cellular protein complex disassembly	--
MSTRG.10461	2.461	2.009	2.141	2.693	1.829	1.487	3.574	3.841	1.004	0.892	2.665	1.405	94.00	69.00	75.00	106.00	68.00	45.00	173.00	210.00	41.00	32.00	94.00	61.00	--	sodium-dependent phosphate transport protein 1 [Lagenorhynchus obliquidens]	-	-	-	-	-	-	-	--
MSTRG.10467	6.716	6.630	6.104	6.483	8.731	7.016	7.488	8.306	7.309	9.228	20.759	5.755	196.00	184.00	160.00	186.00	239.00	185.00	204.00	266.00	243.00	244.00	410.00	184.00	--	-	-	-	-	-	-	-	-	--
MSTRG.10471	0.749	0.854	0.619	0.043	1.214	0.555	2.771	1.844	2.424	0.562	0.000	0.000	17.00	17.00	12.00	1.00	25.00	10.00	63.00	48.00	59.00	11.00	0.00	0.00	--	-	-	-	-	-	-	-	-	--
MSTRG.10472	2.457	3.132	2.961	4.977	4.382	4.555	3.175	3.088	3.976	3.098	2.049	3.835	34.00	38.00	35.00	71.00	55.00	50.00	44.00	49.00	59.00	37.00	23.00	60.00	--	-	-	-	-	-	-	-	-	--
MSTRG.10473	2.004	2.192	2.203	2.460	3.472	2.062	4.656	4.209	2.212	3.602	4.941	3.798	49.00	47.00	46.00	62.00	77.00	40.00	114.00	118.00	58.00	76.00	98.00	105.00	--	-	-	-	-	-	-	-	-	--
MSTRG.10474	50.721	51.966	48.524	79.997	95.598	70.605	149.711	161.066	88.480	108.925	29.445	51.593	2063.00	1790.00	1667.00	3031.00	3374.00	2196.00	4207.00	5761.00	4163.00	3542.00	1437.00	2318.00	--	3-hydroxymethyl-3-methylglutaryl-CoA lyase, cytoplasmic isoform X2 [Sus scrofa]	-	-	-	-	-	-	-	--
MSTRG.10475	0.197	0.299	0.115	0.413	0.542	0.454	3.108	2.658	0.214	0.304	0.444	0.087	6.00	8.00	3.00	13.00	15.00	11.00	95.00	93.00	7.00	8.00	11.00	3.00	--	unnamed protein product [Homo sapiens]	-	-	-	-	-	-	-	--
MSTRG.10477	0.482	1.211	0.678	0.281	0.638	0.000	2.216	0.926	0.450	0.112	0.595	0.000	5.00	11.00	6.00	3.00	6.00	0.00	23.00	11.00	5.00	1.00	5.00	0.00	--	-	-	-	-	-	-	-	-	--
MSTRG.10478	12.463	27.766	21.241	16.236	13.485	8.411	20.511	18.577	25.980	4.272	0.361	1.915	213.00	416.00	310.00	286.00	209.00	114.00	351.00	364.00	476.00	63.00	5.00	37.00	--	-	-	-	-	-	-	-	-	--
MSTRG.1048	0.797	0.321	0.000	0.228	0.310	0.000	0.468	0.696	0.000	0.652	1.562	0.373	17.00	6.00	0.00	5.00	6.00	0.00	10.00	17.00	0.00	12.00	27.00	9.00	--	interleukin-1 receptor-associated kinase 1-binding protein 1 isoform X2 [Sus scrofa]	-	-	-	-	-	-	-	--
MSTRG.10480	3.507	2.524	3.289	3.065	2.606	6.332	1.819	2.469	0.936	1.594	0.699	0.924	50.00	32.00	40.00	45.00	34.00	72.00	25.00	40.00	14.00	20.00	8.00	15.00	--	-	-	-	-	-	-	-	-	--
MSTRG.10481	1.982	1.699	1.744	2.520	2.524	3.088	4.929	4.670	3.571	2.268	2.261	2.929	161.00	121.00	121.00	211.00	186.00	199.00	401.00	435.00	311.00	159.00	149.00	269.00	--	-	-	-	-	-	-	-	-	--
MSTRG.1049	1.273	0.572	1.129	0.561	1.658	0.778	0.616	0.572	1.187	0.268	0.000	0.478	33.00	13.00	25.00	15.00	39.00	16.00	16.00	17.00	33.00	6.00	0.00	14.00	--	-	-	-	-	-	-	-	-	--
MSTRG.10498	0.148	0.591	1.472	0.072	0.326	0.373	0.591	0.516	0.276	0.429	0.091	0.327	2.00	7.00	17.00	1.00	4.00	4.00	8.00	8.00	4.00	5.00	1.00	5.00	--	-	-	-	-	-	-	-	-	--
MSTRG.105	1.561	1.169	1.176	0.937	0.755	1.163	0.530	1.212	1.479	0.912	0.208	1.769	45.77	30.04	29.45	28.31	20.07	27.05	15.55	40.73	46.48	23.08	4.94	58.63	--	vesicle-trafficking protein SEC22a isoform X4 [Sus scrofa]	-	-	-	-	-	-	-	--
MSTRG.1050	29.453	21.326	23.826	24.300	26.488	36.901	49.442	47.920	47.286	29.358	46.649	31.736	3622.00	2299.00	2502.00	3080.00	2954.00	3599.00	6088.00	6756.00	6234.00	3115.00	4653.00	4412.00	EEF1A1	elongation factor 1-alpha 1-like [Halichoerus grypus]	Genetic Information Processing;Human Diseases	Translation;Infectious disease: bacterial	ko03013//Nucleocytoplasmic transport;ko05134//Legionellosis	K03231;K03231	GO:0030863//cortical cytoskeleton;GO:0031253//cell projection membrane;GO:0031988//membrane-bounded vesicle;GO:0043231//intracellular membrane-bounded organelle;GO:0043234//protein complex;GO:0044297//cell body;GO:0044421//extracellular region part	GO:0008135//translation factor activity, RNA binding;GO:0017111//nucleoside-triphosphatase activity;GO:0019900//kinase binding;GO:0032550//purine ribonucleoside binding;GO:0044822//poly(A) RNA binding	GO:0010468//regulation of gene expression;GO:0019538//protein metabolic process;GO:0033674//positive regulation of kinase activity;GO:0034645//cellular macromolecule biosynthetic process;GO:0042981//regulation of apoptotic process;GO:0051259//protein oligomerization;GO:0070849//response to epidermal growth factor	--
MSTRG.10508	9.982	12.819	12.102	20.390	21.863	13.951	22.951	27.384	14.738	19.642	35.698	19.897	348.00	400.00	365.00	728.00	690.00	380.00	795.00	1093.00	550.00	612.00	988.00	792.00	--	-	-	-	-	-	-	-	-	--
MSTRG.10512	1.018	1.345	1.130	1.924	2.896	1.216	10.384	4.862	2.950	1.863	12.621	2.465	19.00	22.00	18.00	37.00	49.00	18.00	194.00	104.00	59.00	30.00	191.00	52.00	--	-	-	-	-	-	-	-	-	--
MSTRG.10513	13.631	16.214	10.447	11.035	12.205	6.652	27.352	22.074	15.324	4.420	1.846	4.628	200.55	218.95	133.42	170.87	165.48	79.35	503.27	492.64	223.52	56.96	29.67	73.80	--	nephrin isoform X3 [Pteropus giganteus]	-	-	-	-	-	-	-	--
MSTRG.10514	2.791	1.727	2.905	3.705	4.018	2.450	8.586	7.581	4.476	2.371	3.084	2.710	156.66	85.23	133.21	216.02	201.18	103.59	514.31	504.35	285.83	116.16	140.16	171.15	--	-	-	-	-	-	-	-	-	--
MSTRG.10515	14.802	24.386	10.998	33.140	20.167	9.142	26.671	19.904	30.645	24.462	6.508	14.415	101.93	147.21	64.67	235.21	125.94	49.93	183.90	157.14	226.23	145.34	36.35	112.22	--	lysosome-associated membrane glycoprotein 3 isoform X1 [Sus scrofa]	-	-	-	-	-	-	-	--
MSTRG.10516	1.068	3.243	1.015	5.872	5.339	3.627	3.709	2.946	0.670	4.499	2.683	5.827	19.80	58.83	23.37	131.11	91.34	71.06	130.42	142.01	23.66	75.88	48.17	126.04	--	-	-	-	-	-	-	-	-	--
MSTRG.10517	19.270	22.345	24.544	31.900	21.778	14.830	28.856	27.224	40.003	19.579	10.646	16.681	215.07	220.79	235.33	365.79	219.06	131.07	324.10	347.86	478.77	189.66	96.65	209.78	--	lysosome-associated membrane glycoprotein 3 isoform X1 [Sus scrofa]	-	-	-	-	-	-	-	--
MSTRG.10518	2.787	1.601	4.031	4.186	6.960	4.601	6.547	6.643	8.013	5.639	19.169	6.425	91.00	46.00	114.00	136.00	202.00	115.00	205.00	240.00	274.00	154.00	476.00	239.00	YARS2	tyrosine--tRNA ligase, mitochondrial [Sapajus apella]	Genetic Information Processing	Translation	ko00970//Aminoacyl-tRNA biosynthesis	K01866	GO:0005737//cytoplasm;GO:0043231//intracellular membrane-bounded organelle	GO:0003723//RNA binding;GO:0004812//aminoacyl-tRNA ligase activity;GO:0005515//protein binding;GO:0036094//small molecule binding;GO:0043168//anion binding	GO:0006418//tRNA aminoacylation for protein translation	--
MSTRG.1052	0.894	2.168	1.091	2.747	1.520	0.141	7.330	12.739	0.278	0.216	0.459	0.033	24.00	51.00	25.00	76.00	37.00	3.00	197.00	392.00	8.00	5.00	10.00	1.00	RPL29	RecName: Full=60S ribosomal protein L29 [Macaca fascicularis]	Genetic Information Processing	Translation	ko03010//Ribosome	K02905	GO:0015934//large ribosomal subunit;GO:0044425//membrane part	GO:0003723//RNA binding;GO:0005198//structural molecule activity;GO:0005539//glycosaminoglycan binding	GO:0000956//nuclear-transcribed mRNA catabolic process;GO:0006412//translation;GO:0006613//cotranslational protein targeting to membrane;GO:0007155//cell adhesion;GO:0007275//multicellular organism development;GO:0016032//viral process;GO:0032774//RNA biosynthetic process;GO:0040007//growth;GO:0043624//cellular protein complex disassembly	--
MSTRG.10520	0.790	0.958	1.041	0.623	0.545	0.996	1.282	0.948	0.322	0.630	0.852	0.874	16.00	17.00	18.00	13.00	10.00	16.00	26.00	22.00	7.00	11.00	14.00	20.00	--	cullin-7 isoform X1 [Sus scrofa]	-	-	-	-	-	-	-	--
MSTRG.10521	0.562	0.733	0.658	0.545	0.089	0.000	1.123	1.471	0.674	0.000	0.000	0.071	7.00	8.00	7.00	7.00	1.00	0.00	14.00	21.00	9.00	0.00	0.00	1.00	--	hypothetical protein HJG63_011071 [Rousettus aegyptiacus]	-	-	-	-	-	-	-	--
MSTRG.10522	0.308	0.351	0.144	0.598	0.340	0.311	0.154	0.538	2.903	0.679	0.532	0.191	10.00	10.00	4.00	20.00	10.00	8.00	5.00	20.00	101.00	19.00	14.00	7.00	--	-	-	-	-	-	-	-	-	--
MSTRG.10525	5.435	4.402	4.888	5.615	5.424	4.648	16.799	17.260	5.325	3.323	4.577	3.152	213.00	150.00	160.00	231.00	210.00	152.00	510.00	579.00	213.00	113.00	134.00	149.00	--	-	-	-	-	-	-	-	-	--
MSTRG.1053	0.589	0.462	0.661	0.780	0.799	0.889	1.097	1.053	0.550	1.016	1.214	0.681	19.00	11.00	15.00	23.00	20.00	14.00	23.00	28.00	13.00	22.00	33.00	27.00	--	ras-related protein Rab-31 isoform X1 [Phocoena sinus]	-	-	-	-	GO:0005783//endoplasmic reticulum;GO:0031090//organelle membrane	GO:0000166//nucleotide binding;GO:0004519//endonuclease activity;GO:0008289//lipid binding;GO:0016779//nucleotidyltransferase activity;GO:0033764//steroid dehydrogenase activity, acting on the CH-OH group of donors, NAD or NADP as acceptor	GO:0006278//RNA-dependent DNA replication;GO:0006694//steroid biosynthetic process;GO:0006706//steroid catabolic process;GO:0009991//response to extracellular stimulus;GO:0010906//regulation of glucose metabolic process;GO:0032196//transposition;GO:0032355//response to estradiol;GO:0042537//benzene-containing compound metabolic process;GO:0044248//cellular catabolic process;GO:0044255//cellular l…	--
MSTRG.10534	4.839	3.025	2.461	1.875	0.724	3.011	3.669	3.518	1.291	0.677	0.609	1.597	216.00	123.00	105.00	90.00	30.00	96.00	180.00	199.00	71.00	29.00	24.00	89.00	--	-	-	-	-	-	-	-	-	--
MSTRG.10539	1.131	1.049	0.920	1.562	1.543	0.797	0.115	0.134	0.375	1.333	2.174	1.865	59.00	48.00	41.00	84.00	73.00	33.00	6.00	8.00	21.00	60.00	92.00	110.00	--	vesicle-trafficking protein SEC22a isoform X3 [Sus scrofa]	-	-	-	-	-	-	-	--
MSTRG.10540	0.571	0.257	0.569	1.000	0.723	0.236	1.366	1.814	0.363	1.328	0.300	1.409	24.00	12.00	22.00	55.00	35.00	10.00	73.00	111.00	17.00	51.00	13.00	54.00	--	cullin-7 isoform X1 [Sus scrofa]	-	-	-	-	-	-	-	--
MSTRG.10541	1.404	1.602	0.457	0.454	0.086	0.197	1.558	1.021	0.873	0.271	0.289	0.069	18.00	18.00	5.00	6.00	1.00	2.00	20.00	15.00	12.00	3.00	3.00	1.00	--	-	-	-	-	-	-	-	-	--
MSTRG.10546	1.094	0.624	1.007	0.227	0.517	0.985	0.312	0.068	0.729	0.181	0.482	0.207	14.00	7.00	11.00	3.00	6.00	10.00	4.00	1.00	10.00	2.00	5.00	3.00	--	IL-23, partial [Sus scrofa]	-	-	-	-	-	-	-	--
MSTRG.10547	7.576	13.638	11.359	14.298	10.358	7.596	18.947	16.676	3.862	7.500	6.121	10.083	112.00	176.00	143.00	218.00	139.00	89.00	283.00	285.00	61.00	96.00	73.00	170.00	--	-	-	-	-	-	-	-	-	--
MSTRG.10548	0.518	0.664	1.061	1.004	1.427	0.897	2.133	1.863	0.302	0.525	0.638	0.630	8.00	9.00	14.00	16.00	20.00	11.00	33.00	33.00	5.00	7.00	8.00	11.00	--	-	-	-	-	-	-	-	-	--
MSTRG.1055	0.340	0.129	0.199	0.110	0.813	0.143	3.228	3.907	0.159	0.263	0.280	0.150	6.00	2.00	3.00	2.00	13.00	2.00	57.00	79.00	3.00	4.00	4.00	3.00	--	-	-	-	-	-	-	-	-	--
MSTRG.10550	0.477	0.495	0.457	0.716	0.574	0.328	1.257	0.643	0.567	0.402	0.267	0.537	11.00	10.00	9.00	17.00	12.00	6.00	29.00	17.00	14.00	8.00	5.00	14.00	--	-	-	-	-	-	-	-	-	--
MSTRG.10551	0.813	2.026	1.304	1.460	1.892	1.290	1.142	1.208	0.842	0.837	0.519	0.719	27.00	59.00	37.00	50.00	57.00	34.00	38.00	46.00	30.00	24.00	14.00	27.00	--	-	-	-	-	-	-	-	-	--
MSTRG.10555	1.141	1.115	1.145	1.370	1.557	0.890	1.356	1.185	2.027	0.944	2.545	0.384	21.00	18.00	18.00	26.00	26.00	13.00	25.00	25.00	40.00	15.00	38.00	8.00	--	bridging integrator 3 isoform X3 [Sus scrofa]	-	-	-	-	-	-	-	--
MSTRG.1056	37.216	29.148	29.855	75.682	98.903	77.676	112.446	106.868	16.282	50.502	48.830	50.835	659.73	452.97	451.94	1382.78	1589.96	1092.06	1995.92	2171.90	309.42	772.43	702.09	1018.74	--	-	-	-	-	-	-	-	-	--
MSTRG.1057	28.962	22.686	28.841	58.964	71.383	45.978	69.979	60.087	11.491	33.694	27.845	34.974	342.27	235.03	291.06	718.22	765.04	430.94	828.08	814.10	145.58	343.57	266.91	467.26	--	-	-	-	-	-	-	-	-	--
MSTRG.10572	1.177	1.996	1.825	1.349	1.984	1.240	1.056	1.539	0.723	0.282	2.895	0.422	36.00	56.00	49.00	45.00	58.00	33.00	34.00	56.00	26.00	8.00	76.00	16.00	--	-	-	-	-	-	-	-	-	--
MSTRG.10573	2.838	3.791	2.494	2.918	3.593	1.729	0.506	0.762	0.479	1.365	0.990	2.875	34.00	36.00	29.00	32.00	39.00	16.00	7.00	12.00	7.00	13.00	11.00	31.00	--	-	-	-	-	-	-	-	-	--
MSTRG.10586	1.203	2.187	1.531	0.133	1.190	0.330	2.297	0.611	2.259	0.747	1.164	0.849	15.00	22.00	15.00	2.00	13.00	3.00	27.00	10.00	29.00	8.00	12.00	14.00	--	-	-	-	-	-	-	-	-	--
MSTRG.10591	55.721	39.162	48.054	61.529	61.107	51.235	52.896	59.724	46.452	132.146	119.162	101.708	5843.00	3600.00	4303.00	6650.00	5811.00	4261.00	5554.00	7180.00	5222.00	11956.00	10135.00	12057.00	Pol	ORF2p [Canis lupus familiaris]	-	-	-	-	GO:0005783//endoplasmic reticulum;GO:0031090//organelle membrane	GO:0004519//endonuclease activity;GO:0016779//nucleotidyltransferase activity;GO:0033764//steroid dehydrogenase activity, acting on the CH-OH group of donors, NAD or NADP as acceptor;GO:0097159//organic cyclic compound binding	GO:0006278//RNA-dependent DNA replication;GO:0008202//steroid metabolic process;GO:0008610//lipid biosynthetic process;GO:0019222//regulation of metabolic process;GO:0032196//transposition;GO:0044248//cellular catabolic process;GO:0044255//cellular lipid metabolic process;GO:0044765//single-organism transport;GO:0050896//response to stimulus;GO:0071702//organic substance transport;GO:1901361//org…	--
MSTRG.106	1.243	2.127	1.768	0.345	0.588	1.120	0.576	0.697	0.166	0.720	0.000	0.550	28.00	42.00	34.00	8.00	12.00	20.00	13.00	18.00	4.00	14.00	0.00	14.00	--	-	-	-	-	-	-	-	-	--
MSTRG.10601	0.125	0.575	0.224	1.315	1.177	0.434	1.784	2.464	0.818	1.051	1.301	1.018	2.00	7.00	3.00	17.00	16.00	5.00	28.00	40.00	11.00	12.00	14.00	17.00	RPL37	60S ribosomal protein L37-like [Canis lupus dingo]	Genetic Information Processing	Translation	ko03010//Ribosome	K02922	GO:0015934//large ribosomal subunit	GO:0003723//RNA binding;GO:0005198//structural molecule activity	GO:0000956//nuclear-transcribed mRNA catabolic process;GO:0006412//translation;GO:0006613//cotranslational protein targeting to membrane;GO:0016032//viral process;GO:0032774//RNA biosynthetic process;GO:0043624//cellular protein complex disassembly	--
MSTRG.10605	0.694	0.348	0.747	0.350	1.010	0.490	0.305	0.895	1.863	2.251	0.479	1.325	25.00	11.00	23.00	13.00	33.00	14.00	11.00	37.00	72.00	70.00	14.00	54.00	--	hypothetical protein PANDA_008428, partial [Ailuropoda melanoleuca]	-	-	-	-	-	-	-	--
MSTRG.10606	4.427	6.912	6.123	2.990	3.710	3.542	14.245	10.990	3.912	2.240	1.367	3.609	88.00	120.00	103.00	60.00	65.00	55.00	287.00	253.00	84.00	38.00	22.00	82.00	--	-	-	-	-	-	-	-	-	--
MSTRG.10607	10.245	13.153	11.960	10.564	11.793	7.613	22.228	20.535	17.256	16.081	4.316	8.608	319.00	359.00	318.00	339.00	333.00	188.00	693.00	733.00	576.00	432.00	109.00	303.00	--	cullin-7 isoform X1 [Sus scrofa]	-	-	-	-	-	-	-	--
MSTRG.10608	9.280	11.119	9.027	11.252	11.549	7.086	12.059	11.369	10.135	3.106	1.524	4.439	290.00	299.00	233.00	373.00	320.00	169.00	296.00	329.00	284.00	62.00	41.00	121.00	--	-	-	-	-	-	-	-	-	--
MSTRG.10611	15.063	14.697	15.901	10.504	17.413	21.007	5.333	5.962	16.868	10.320	1.836	8.326	381.00	306.00	324.00	265.00	383.00	407.00	128.00	169.00	439.00	218.00	33.00	225.00	--	-	-	-	-	-	-	-	-	--
MSTRG.10612	0.263	0.225	0.385	0.361	0.193	0.111	1.422	1.204	0.061	0.076	0.000	0.291	12.00	9.00	15.00	17.00	8.00	4.00	65.00	63.00	3.00	3.00	0.00	15.00	--	LORF2 protein, partial [Crocuta crocuta]	-	-	-	-	-	-	-	--
MSTRG.10620	6.867	5.019	5.153	5.227	4.126	8.400	16.756	15.603	6.521	4.194	3.955	3.747	167.00	107.00	107.00	131.00	91.00	162.00	408.00	435.00	170.00	88.00	78.00	103.00	--	-	-	-	-	-	-	-	-	--
MSTRG.10630	14.581	18.950	14.757	39.129	33.801	16.605	25.918	18.401	14.718	14.694	21.165	15.100	267.00	285.00	221.00	659.00	488.00	219.00	463.00	390.00	308.00	257.00	393.00	326.00	--	-	-	-	-	-	-	-	-	--
MSTRG.10632	0.559	1.276	0.946	1.930	1.713	1.567	0.807	0.542	0.580	1.080	0.613	1.374	9.00	18.00	13.00	32.00	25.00	20.00	13.00	10.00	10.00	15.00	8.00	25.00	--	-	-	-	-	-	-	-	-	--
MSTRG.10637	17.221	29.917	20.537	51.658	56.708	30.678	72.503	57.466	9.727	21.974	6.136	17.190	218.00	332.00	222.00	674.00	651.00	308.00	919.00	834.00	132.00	240.00	63.00	246.00	--	-	-	-	-	-	-	-	-	--
MSTRG.10640	0.157	0.089	0.184	0.076	0.692	0.099	1.958	3.181	0.000	0.318	0.000	0.069	4.00	2.00	4.00	2.00	16.00	2.00	50.00	93.00	0.00	7.00	0.00	2.00	--	-	-	-	-	-	-	-	-	--
MSTRG.10643	0.477	0.628	0.602	0.143	0.567	0.185	5.135	6.279	0.617	0.341	0.317	0.585	13.00	15.00	14.00	4.00	14.00	4.00	140.00	196.00	18.00	8.00	7.00	18.00	--	-	-	-	-	-	-	-	-	--
MSTRG.10644	2.344	3.744	3.698	5.741	4.948	2.601	9.252	8.208	1.585	2.219	1.401	3.324	79.00	137.00	106.00	145.00	108.00	111.00	242.00	251.00	91.00	93.00	35.00	215.00	--	cullin-7 isoform X1 [Sus scrofa]	-	-	-	-	-	-	-	--
MSTRG.10650	0.617	0.625	2.167	1.064	1.512	0.173	2.053	1.076	0.511	0.397	0.000	1.091	9.00	8.00	27.00	16.00	20.00	2.00	30.00	18.00	8.00	5.00	0.00	18.00	--	-	-	-	-	-	-	-	-	--
MSTRG.10658	0.233	0.449	0.326	0.958	1.799	0.159	4.367	5.095	0.332	0.242	0.943	0.472	10.00	17.00	12.00	37.00	56.00	4.00	130.00	178.00	13.00	9.00	33.00	23.00	--	-	-	-	-	-	-	-	-	--
MSTRG.10662	0.091	1.835	0.054	0.662	1.270	0.652	2.861	3.100	1.326	0.734	0.360	0.299	1.00	20.00	1.00	10.00	17.00	6.00	42.00	56.00	21.00	12.00	4.00	6.00	--	-	-	-	-	-	-	-	-	--
MSTRG.10663	4.211	5.700	3.218	3.316	4.717	7.351	6.134	5.523	2.972	6.326	2.843	4.869	203.00	241.00	132.00	164.00	205.00	281.00	297.00	308.00	153.00	264.00	111.00	271.00	--	-	-	-	-	-	-	-	-	--
MSTRG.10664	0.000	0.000	0.000	0.000	0.000	0.000	0.158	0.000	0.000	0.000	0.000	0.000	0.00	0.00	0.00	0.00	0.00	0.00	1.00	0.00	0.00	0.00	0.00	0.00	--	-	-	-	-	-	-	-	-	--
MSTRG.10666	1.345	1.489	2.099	6.740	4.288	1.496	0.908	0.460	1.119	1.619	1.641	1.096	102.00	99.00	136.00	527.00	295.00	90.00	69.00	40.00	91.00	106.00	101.00	94.00	--	-	-	-	-	-	-	-	-	--
MSTRG.10670	0.284	0.129	0.232	0.633	0.719	0.429	0.085	0.074	0.132	0.427	0.245	0.426	10.00	4.00	7.00	23.00	23.00	12.00	3.00	3.00	5.00	13.00	7.00	17.00	--	-	-	-	-	-	-	-	-	--
MSTRG.10674	5.603	8.286	6.218	7.979	4.985	3.976	8.603	4.259	4.334	2.745	1.400	3.701	101.00	146.00	107.00	178.00	94.00	66.00	236.00	199.00	99.00	56.00	50.00	88.00	--	-	-	-	-	-	-	-	-	--
MSTRG.10697	0.000	0.000	0.000	0.096	0.110	0.000	0.000	0.000	0.000	0.115	0.122	0.088	0.00	0.00	0.00	1.00	1.00	0.00	0.00	0.00	0.00	1.00	1.00	1.00	--	-	-	-	-	-	-	-	-	--
MSTRG.10700	1.824	2.572	2.941	2.005	1.741	1.652	6.406	6.597	2.178	1.935	1.677	1.253	99.00	121.39	137.02	114.13	87.19	71.00	348.86	404.01	125.00	92.00	78.97	75.60	Slc25a3	Phosphate carrier protein; mitochondrial [Camelus dromedarius]	-	-	-	-	GO:0016021//integral component of membrane;GO:0019866//organelle inner membrane;GO:0031988//membrane-bounded vesicle;GO:0043231//intracellular membrane-bounded organelle	GO:0005515//protein binding;GO:0015114//phosphate ion transmembrane transporter activity	GO:0006817//phosphate ion transport;GO:0015992//proton transport;GO:0044237//cellular metabolic process;GO:0044763//single-organism cellular process	--
MSTRG.10715	0.729	0.942	0.490	3.536	2.124	1.364	2.294	2.204	0.373	1.419	0.000	1.022	4.04	4.58	2.32	20.21	10.68	6.00	12.74	14.01	2.22	6.79	0.00	6.41	--	-	-	-	-	-	-	-	-	--
MSTRG.10716	0.640	0.294	0.525	0.498	0.149	0.000	2.463	1.832	0.968	0.149	0.000	0.392	10.96	4.42	7.68	8.79	2.32	0.00	42.26	35.99	17.78	2.21	0.00	7.59	--	-	-	-	-	-	-	-	-	--
MSTRG.10717	1.692	1.367	1.239	2.805	1.011	0.533	4.930	3.506	0.658	0.736	0.435	0.624	24.00	17.00	15.00	41.00	13.00	6.00	70.00	57.00	10.00	9.00	5.00	10.00	--	-	-	-	-	-	-	-	-	--
MSTRG.10718	1.204	1.394	0.842	2.755	2.914	0.861	1.580	2.038	0.319	1.271	0.510	1.383	67.00	68.00	40.00	158.00	147.00	38.00	88.00	130.00	19.00	61.00	23.00	87.00	--	cullin-7 isoform X1 [Sus scrofa]	-	-	-	-	-	-	-	--
MSTRG.10720	39.268	33.968	39.724	24.920	33.935	53.577	34.440	38.982	30.974	35.194	14.666	25.548	1535.00	1164.00	1326.00	1004.00	1203.00	1661.00	1348.00	1747.00	1298.00	1187.00	465.00	1129.00	PRPF38A	PREDICTED: pre-mRNA-splicing factor 38A [Hipposideros armiger]	Genetic Information Processing	Transcription	ko03040//Spliceosome	K12849	-	-	-	--
MSTRG.1073	0.289	0.461	0.676	1.457	0.637	0.582	2.191	1.511	1.023	1.740	2.136	2.196	5.00	7.00	10.00	26.00	10.00	8.00	38.00	30.00	19.00	26.00	30.00	43.00	--	-	-	-	-	-	-	-	-	--
MSTRG.10738	0.884	1.000	1.018	1.418	2.194	1.669	1.980	1.663	2.150	1.245	0.591	0.765	20.00	21.00	19.00	33.00	51.00	31.00	47.00	43.00	51.00	24.00	14.00	19.00	--	-	-	-	-	-	-	-	-	--
MSTRG.10741	0.109	0.206	0.297	0.807	1.157	0.411	1.554	1.799	0.068	0.084	0.535	0.192	3.00	5.00	7.00	23.00	29.00	9.00	43.00	57.00	2.00	2.00	12.00	6.00	--	-	-	-	-	-	-	-	-	--
MSTRG.10742	0.773	0.680	0.428	2.109	1.398	0.307	1.951	1.591	1.630	1.608	2.205	1.607	17.00	14.00	7.00	41.00	26.00	6.00	41.00	40.00	43.00	32.00	35.00	39.00	--	-	-	-	-	-	-	-	-	--
MSTRG.10743	4.146	3.465	3.557	2.190	3.214	3.623	1.927	2.614	1.914	3.140	6.984	3.558	101.00	74.00	74.00	55.00	71.00	70.00	47.00	73.00	50.00	66.00	138.00	98.00	--	-	-	-	-	-	-	-	-	--
MSTRG.10744	2.127	1.445	2.099	0.510	0.527	0.603	0.931	1.230	0.669	0.554	0.766	1.099	89.00	53.00	75.00	22.00	20.00	20.00	39.00	59.00	30.00	20.00	26.00	52.00	Elavl4	ELAV-like protein 4 isoform X3 [Dasypus novemcinctus]	-	-	-	-	GO:0005840//ribosome;GO:0012505//endomembrane system;GO:0043005//neuron projection;GO:0043231//intracellular membrane-bounded organelle;GO:0044297//cell body	GO:0003729//mRNA binding	GO:0006396//RNA processing;GO:0007612//learning;GO:0010976//positive regulation of neuron projection development;GO:0014070//response to organic cyclic compound;GO:0033554//cellular response to stress;GO:0043487//regulation of RNA stability;GO:0048812//neuron projection morphogenesis;GO:0071363//cellular response to growth factor stimulus	--
MSTRG.10750	5.829	4.508	6.475	10.849	12.402	5.860	10.009	13.093	1.857	4.536	3.524	4.871	204.00	137.00	205.00	367.00	370.00	172.00	334.00	482.00	70.00	127.00	92.00	175.00	--	cytosolic carboxypeptidase-like protein 5 [Tachyglossus aculeatus]	-	-	-	-	-	-	-	--
MSTRG.10753	0.239	0.273	0.513	0.889	1.273	0.552	1.790	1.806	0.409	0.369	2.406	0.141	6.00	6.00	11.00	23.00	29.00	11.00	45.00	52.00	11.00	8.00	49.00	4.00	--	-	-	-	-	-	-	-	-	--
MSTRG.10758	2.017	0.580	1.140	1.004	0.940	1.995	2.067	1.858	2.157	1.552	1.622	1.884	36.00	9.00	16.00	17.00	14.00	26.00	34.00	35.00	38.00	22.00	23.00	35.00	--	-	-	-	-	-	-	-	-	--
MSTRG.10768	1.437	0.453	1.361	0.178	0.641	0.848	1.222	1.574	0.228	0.035	0.151	0.406	47.00	13.00	38.00	6.00	19.00	22.00	40.00	59.00	8.00	1.00	4.00	15.00	GLRX	glutaredoxin-1-like [Oryx dammah]	-	-	-	-	GO:0031970//organelle envelope lumen;GO:0031988//membrane-bounded vesicle;GO:0043005//neuron projection;GO:0043231//intracellular membrane-bounded organelle;GO:0044297//cell body;GO:0044444//cytoplasmic part	GO:0015035//protein disulfide oxidoreductase activity;GO:0015037//peptide disulfide oxidoreductase activity;GO:0016671//oxidoreductase activity, acting on a sulfur group of donors, disulfide as acceptor;GO:0019899//enzyme binding	GO:0001678//cellular glucose homeostasis;GO:0006464//cellular protein modification process;GO:0010642//negative regulation of platelet-derived growth factor receptor signaling pathway;GO:0017157//regulation of exocytosis;GO:0031667//response to nutrient levels;GO:0032355//response to estradiol;GO:0032414//positive regulation of ion transmembrane transporter activity;GO:0042391//regulation of memb…	--
MSTRG.10788	0.146	0.000	0.000	0.000	0.000	0.092	0.364	1.018	0.000	0.000	0.090	0.065	2.00	0.00	0.00	0.00	0.00	1.00	5.00	16.00	0.00	0.00	1.00	1.00	--	-	-	-	-	-	-	-	-	--
MSTRG.10800	0.275	0.313	0.684	0.900	0.909	0.433	0.172	0.449	0.160	1.274	0.466	1.033	8.00	8.00	17.00	27.00	24.00	10.00	5.00	15.00	5.00	32.00	11.00	34.00	--	-	-	-	-	-	-	-	-	--
MSTRG.10816	11.486	14.523	10.363	22.257	18.419	10.858	3.821	9.715	42.746	21.381	36.676	11.606	285.00	357.00	221.00	546.00	414.00	195.00	86.00	206.00	950.00	501.00	711.00	331.00	CFAP57	PREDICTED: cilia- and flagella-associated protein 57 isoform X3 [Rhinopithecus bieti]	-	-	-	-	-	-	-	--
MSTRG.10818	0.349	0.064	0.673	0.560	1.990	0.283	0.383	0.780	1.338	0.794	2.106	0.517	7.00	1.12	11.36	11.17	14.00	4.18	7.37	6.00	18.38	9.22	14.63	7.27	CFAP57	cilia- and flagella-associated protein 57 isoform X6 [Macaca nemestrina]	-	-	-	-	-	-	-	--
MSTRG.10822	1.233	0.581	2.092	3.865	3.898	2.051	2.581	2.213	2.722	3.402	5.823	2.039	35.00	29.88	49.64	152.83	138.00	41.82	151.63	120.00	66.62	59.78	123.37	56.73	--	snRNA-activating protein complex subunit 3 isoform X1 [Mus musculus]	-	-	-	-	-	-	-	--
MSTRG.10824	0.213	0.000	0.000	0.000	0.000	0.000	0.000	0.000	0.000	0.000	0.000	0.000	1.00	0.00	0.00	0.00	0.00	0.00	0.00	0.00	0.00	0.00	0.00	0.00	--	LORF2 protein, partial [Crocuta crocuta]	-	-	-	-	-	-	-	--
MSTRG.10825	0.000	0.000	0.000	0.000	0.000	0.000	0.327	0.572	0.000	0.000	0.000	0.072	0.00	0.00	0.00	0.00	0.00	0.00	4.00	8.00	0.00	0.00	0.00	1.00	Pol	ras-related protein Rab-31 isoform X1 [Phocoena sinus]	-	-	-	-	GO:0005635//nuclear envelope;GO:0031090//organelle membrane;GO:0031970//organelle envelope lumen;GO:0044421//extracellular region part;GO:0044444//cytoplasmic part	GO:0015179//L-amino acid transmembrane transporter activity;GO:0015666//restriction endodeoxyribonuclease activity;GO:0016702//oxidoreductase activity, acting on single donors with incorporation of molecular oxygen, incorporation of two atoms of oxygen;GO:0034061//DNA polymerase activity;GO:0046914//transition metal ion binding	GO:0001171//reverse transcription;GO:0001676//long-chain fatty acid metabolic process;GO:0002538//arachidonic acid metabolite production involved in inflammatory response;GO:0006308//DNA catabolic process;GO:0006575//cellular modified amino acid metabolic process;GO:0006605//protein targeting;GO:0006636//unsaturated fatty acid biosynthetic process;GO:0006643//membrane lipid metabolic process;GO:0…	--
MSTRG.10826	13.624	13.279	15.657	17.712	19.377	9.695	16.293	13.915	14.623	21.098	30.673	15.887	477.70	403.66	444.83	624.86	576.49	262.99	590.50	607.99	525.11	586.81	759.12	585.49	--	zinc finger protein 436-like [Tachyglossus aculeatus]	-	-	-	-	-	GO:0005488//binding	-	--
MSTRG.10827	1.025	1.319	1.441	1.952	3.178	4.243	4.754	7.599	0.946	1.880	6.363	1.488	39.30	44.34	47.17	77.14	110.51	129.01	182.50	334.01	38.89	62.19	197.88	64.51	--	-	-	-	-	-	-	-	-	--
MSTRG.10841	7.585	4.142	3.779	4.645	2.906	5.256	7.306	3.355	0.301	16.864	6.234	6.614	282.00	135.00	120.00	178.00	98.00	155.00	272.00	143.00	12.00	541.00	188.00	278.00	--	LORF2 protein, partial [Crocuta crocuta]	-	-	-	-	-	GO:0015666//restriction endodeoxyribonuclease activity;GO:0034061//DNA polymerase activity	GO:0001171//reverse transcription;GO:0006308//DNA catabolic process;GO:0032196//transposition	--
MSTRG.10842	2.220	1.474	2.522	3.697	4.457	6.475	7.412	8.670	1.545	3.456	3.636	6.184	67.00	39.00	65.00	115.00	122.00	155.00	224.00	300.00	50.00	90.00	89.00	211.00	--	hypothetical protein mMyoMyo1_008289 [Myotis myotis]	-	-	-	-	-	-	-	--
MSTRG.10846	1.031	0.858	0.620	1.379	0.953	1.195	0.445	0.729	0.416	0.840	1.649	1.282	37.00	27.00	19.00	51.00	31.00	34.00	16.00	30.00	16.00	26.00	48.00	52.00	--	bridging integrator 3 isoform X3 [Sus scrofa]	-	-	-	-	-	-	-	--
MSTRG.10847	1.490	2.343	1.738	3.520	2.893	1.612	0.847	1.233	3.198	4.091	7.722	2.055	32.00	61.00	41.00	68.00	48.00	23.00	13.00	25.00	62.00	68.00	95.00	53.00	--	-	-	-	-	-	-	-	-	--
MSTRG.1085	0.275	0.752	0.064	0.746	0.969	0.069	2.688	3.881	0.205	0.064	0.135	0.146	5.00	12.00	1.00	14.00	16.00	1.00	49.00	81.00	4.00	1.00	2.00	3.00	--	-	-	-	-	-	-	-	-	--
MSTRG.10850	0.854	0.325	0.500	0.829	0.942	0.000	0.000	0.000	0.133	0.000	0.176	0.252	6.00	2.00	3.00	6.00	6.00	0.00	0.00	0.00	1.00	0.00	1.00	2.00	--	-	-	-	-	-	-	-	-	--
MSTRG.10851	0.751	0.655	0.440	0.450	0.828	0.390	1.103	0.674	0.495	0.717	1.552	0.625	34.00	26.00	17.00	21.00	34.00	14.00	50.00	35.00	24.00	28.00	57.00	32.00	--	-	-	-	-	-	-	-	-	--
MSTRG.10855	0.118	0.404	0.414	0.572	0.650	0.149	0.000	0.206	0.110	0.957	1.164	0.313	1.00	3.00	3.00	5.00	5.00	1.00	0.00	2.00	1.00	7.00	8.00	3.00	--	-	-	-	-	-	-	-	-	--
MSTRG.10856	7.433	6.542	10.594	10.745	11.592	7.679	11.624	10.842	5.219	6.448	8.289	7.623	176.00	131.00	221.00	258.00	241.00	144.00	321.00	360.00	153.00	145.00	200.00	216.00	ZNF684	zinc finger protein 684-like isoform X3 [Choloepus didactylus]	-	-	-	-	-	-	-	--
MSTRG.10863	4.048	4.272	5.619	4.577	4.077	4.224	3.129	5.000	4.212	5.338	7.101	5.531	145.00	135.00	176.00	181.00	135.00	125.00	127.00	226.00	166.00	176.00	208.00	230.00	--	LORF2 protein, partial [Crocuta crocuta]	-	-	-	-	-	-	-	--
MSTRG.10864	2.367	2.676	2.422	8.313	7.168	4.708	3.965	7.018	1.606	3.410	5.938	3.392	84.65	82.94	73.88	310.00	234.92	133.55	140.88	289.97	61.85	102.96	169.00	134.95	Pol	endonuclease/reverse transcriptase [Sus scrofa]	-	-	-	-	GO:0005635//nuclear envelope;GO:0031090//organelle membrane;GO:0031988//membrane-bounded vesicle;GO:0044421//extracellular region part;GO:0044444//cytoplasmic part	GO:0015179//L-amino acid transmembrane transporter activity;GO:0015666//restriction endodeoxyribonuclease activity;GO:0016702//oxidoreductase activity, acting on single donors with incorporation of molecular oxygen, incorporation of two atoms of oxygen;GO:0034061//DNA polymerase activity;GO:0046914//transition metal ion binding	GO:0001171//reverse transcription;GO:0006308//DNA catabolic process;GO:0006575//cellular modified amino acid metabolic process;GO:0006636//unsaturated fatty acid biosynthetic process;GO:0006643//membrane lipid metabolic process;GO:0006690//icosanoid metabolic process;GO:0015807//L-amino acid transport;GO:0032196//transposition;GO:0043085//positive regulation of catalytic activity	--
MSTRG.10872	3.642	5.128	5.956	8.258	7.623	4.672	2.713	3.718	2.777	6.098	6.269	4.610	51.00	61.00	68.00	110.00	86.00	52.00	34.00	56.00	42.00	65.00	68.00	70.00	--	-	-	-	-	-	-	-	-	--
MSTRG.10873	0.172	1.277	0.101	0.501	0.950	0.109	0.602	0.150	0.000	1.198	0.637	0.229	2.00	13.00	1.00	6.00	10.00	1.00	7.00	2.00	0.00	12.00	6.00	3.00	--	-	-	-	-	-	-	-	-	--
MSTRG.10879	1.437	1.029	2.003	1.653	2.180	3.800	13.086	21.728	1.813	1.168	2.224	1.093	43.00	27.00	52.00	51.00	60.00	91.00	393.00	748.00	59.00	31.00	54.00	37.00	SERPINB6	serpin B6 isoform X2 [Camelus ferus]	Human Diseases	Infectious disease: parasitic	ko05146//Amoebiasis	K13963	-	-	-	--
MSTRG.10880	0.119	0.904	0.093	0.923	1.442	1.649	0.752	0.934	0.703	0.322	1.173	1.157	3.00	20.00	2.00	24.00	33.00	33.00	19.00	27.00	19.00	7.00	24.00	33.00	Pol	cullin-7 isoform X1 [Sus scrofa]	-	-	-	-	GO:0005783//endoplasmic reticulum;GO:0031090//organelle membrane;GO:0031224//intrinsic component of membrane;GO:0031988//membrane-bounded vesicle	GO:0000166//nucleotide binding;GO:0008289//lipid binding;GO:0015179//L-amino acid transmembrane transporter activity;GO:0015666//restriction endodeoxyribonuclease activity;GO:0033764//steroid dehydrogenase activity, acting on the CH-OH group of donors, NAD or NADP as acceptor;GO:0034061//DNA polymerase activity;GO:0043169//cation binding	GO:0001171//reverse transcription;GO:0006308//DNA catabolic process;GO:0006575//cellular modified amino acid metabolic process;GO:0006643//membrane lipid metabolic process;GO:0006644//phospholipid metabolic process;GO:0006694//steroid biosynthetic process;GO:0006706//steroid catabolic process;GO:0009991//response to extracellular stimulus;GO:0010906//regulation of glucose metabolic process;GO:001…	--
MSTRG.10887	0.433	0.494	0.312	0.744	0.698	0.841	1.365	1.192	0.218	0.464	0.000	0.737	13.00	13.00	8.00	23.00	19.00	20.00	41.00	41.00	7.00	12.00	0.00	25.00	--	LORF2 protein, partial [Crocuta crocuta]	-	-	-	-	-	-	-	--
MSTRG.10891	0.066	0.189	0.194	0.548	0.146	0.000	0.995	1.303	0.155	0.000	0.123	0.000	2.00	5.00	5.00	17.00	4.00	0.00	30.00	45.00	5.00	0.00	3.00	0.00	--	IL-23, partial [Sus scrofa]	-	-	-	-	-	-	-	--
MSTRG.10892	0.541	0.206	0.493	0.758	1.392	0.227	0.120	0.157	0.392	0.070	0.889	0.053	9.00	3.00	7.00	13.00	21.00	3.00	2.00	3.00	7.00	1.00	12.00	1.00	--	-	-	-	-	-	-	-	-	--
MSTRG.10894	0.694	0.460	0.545	0.220	0.673	0.748	1.634	1.986	0.390	0.322	0.457	0.000	22.48	13.06	15.08	7.34	19.77	19.21	52.98	73.73	13.55	9.00	12.00	0.00	--	-	-	-	-	-	-	-	-	--
MSTRG.10895	8.497	7.888	6.282	4.505	2.964	2.977	5.240	5.136	4.013	1.751	1.470	2.127	427.52	347.94	269.92	233.66	135.23	118.79	264.02	296.27	216.45	76.00	60.00	121.00	--	-	-	-	-	-	-	-	-	--
MSTRG.109	0.140	0.000	0.109	0.317	0.360	0.176	1.536	0.651	0.130	0.054	0.460	0.330	3.00	0.00	2.00	7.00	7.00	3.00	33.00	16.00	3.00	1.00	8.00	8.00	--	-	-	-	-	-	-	-	-	--
MSTRG.10905	1.067	0.812	0.278	2.014	1.242	1.271	0.474	0.362	0.055	0.275	0.512	0.157	18.00	12.00	4.00	35.00	19.00	17.00	8.00	7.00	1.00	4.00	7.00	3.00	--	-	-	-	-	-	-	-	-	--
MSTRG.10908	0.265	0.151	0.466	0.836	0.073	0.167	0.463	0.636	0.556	0.230	0.572	0.176	4.00	2.00	6.00	13.00	1.00	2.00	7.00	11.00	9.00	3.00	7.00	3.00	--	-	-	-	-	-	-	-	-	--
MSTRG.10909	0.089	0.000	0.312	1.192	0.566	0.000	3.386	2.383	0.166	0.000	0.329	0.120	1.00	0.00	3.00	13.00	5.00	0.00	36.00	27.00	2.00	0.00	3.00	1.00	--	-	-	-	-	-	-	-	-	--
MSTRG.10916	0.666	1.450	1.150	4.212	3.061	1.289	3.787	4.370	0.593	1.709	4.361	1.595	26.00	43.00	31.00	136.00	79.00	28.00	108.00	142.00	16.00	36.00	70.00	47.00	--	cullin-7 isoform X1 [Sus scrofa]	-	-	-	-	-	-	-	--
MSTRG.10921	0.000	0.000	0.195	0.809	0.368	0.420	0.832	0.582	0.000	0.000	0.000	0.000	0.00	0.00	1.00	5.00	2.00	2.00	5.00	4.00	0.00	0.00	0.00	0.00	--	-	-	-	-	-	-	-	-	--
MSTRG.10922	1.189	1.409	0.710	1.063	1.568	0.735	3.957	4.615	1.261	1.810	1.695	2.206	51.00	53.00	26.00	47.00	61.00	25.00	170.00	227.00	58.00	67.00	59.00	107.00	--	-	-	-	-	-	-	-	-	--
MSTRG.10923	2.158	0.901	1.198	1.665	1.445	0.826	1.296	1.546	0.985	2.759	3.707	1.700	158.25	57.93	75.05	125.84	96.11	48.05	95.14	130.01	77.43	174.58	220.51	140.94	Lire1	LINE-1 type transposase domain-containing 1-like protein [Babesia ovata]	-	-	-	-	GO:0000323//lytic vacuole;GO:0036464//cytoplasmic ribonucleoprotein granule	GO:0003723//RNA binding;GO:0005515//protein binding;GO:0043566//structure-specific DNA binding	GO:0032196//transposition	--
MSTRG.10926	0.104	0.177	0.398	0.295	0.575	0.273	2.563	2.084	0.000	0.486	0.608	1.070	2.00	3.00	4.00	7.00	11.00	5.00	42.00	42.00	0.00	11.00	6.00	38.00	--	biogenesis of lysosome-related organelles complex 1 subunit 5 isoform X2 [Castor canadensis]	-	-	-	-	-	-	-	--
MSTRG.10932	0.883	1.062	0.410	0.497	2.272	1.572	2.985	2.181	1.557	1.050	1.364	0.918	15.00	17.00	6.00	9.00	37.00	22.00	53.00	44.00	30.00	17.00	21.00	19.00	--	-	-	-	-	-	-	-	-	--
MSTRG.10953	60.062	53.845	64.409	40.236	52.392	67.982	23.158	25.767	18.402	29.988	20.248	35.359	1163.00	914.00	1065.00	803.00	920.00	1044.00	449.00	572.00	382.00	501.00	318.00	774.00	--	cerebral cavernous malformations 2 protein isoform X2 [Phyllostomus hastatus]	-	-	-	-	-	-	GO:0003158//endothelium development;GO:0009653//anatomical structure morphogenesis;GO:0044763//single-organism cellular process;GO:0072358//cardiovascular system development	--
MSTRG.10967	15.181	15.046	16.729	12.073	12.898	21.025	8.401	13.416	11.700	13.788	2.516	13.341	305.00	265.00	287.00	250.00	235.00	335.00	169.00	309.00	252.00	239.00	41.00	303.00	--	-	-	-	-	-	-	-	-	--
MSTRG.10980	0.513	0.780	0.800	0.829	0.565	1.508	0.256	0.373	0.877	0.594	0.632	0.302	6.00	8.00	8.00	10.00	6.00	14.00	3.00	5.00	11.00	6.00	6.00	4.00	--	-	-	-	-	-	-	-	-	--
MSTRG.10982	1.217	1.389	0.611	2.465	4.603	0.877	0.000	0.000	0.162	1.008	0.643	1.538	7.00	7.00	3.00	15.00	24.00	4.00	0.00	0.00	1.00	5.00	3.00	10.00	ART2	Regulator of rDNA transcription protein 15 [Trichinella papuae]	-	-	-	-	GO:0031224//intrinsic component of membrane	GO:0001071//nucleic acid binding transcription factor activity;GO:0004888//transmembrane signaling receptor activity;GO:0005515//protein binding	GO:0006351//transcription, DNA-templated;GO:0007166//cell surface receptor signaling pathway;GO:0010468//regulation of gene expression;GO:0050907//detection of chemical stimulus involved in sensory perception	--
MSTRG.10984	0.853	0.793	1.259	0.736	1.115	0.797	12.848	17.150	1.356	1.026	0.779	1.090	27.00	22.00	34.00	24.00	32.00	20.00	407.00	622.00	46.00	28.00	20.00	39.00	Pol	LINE-1 retrotransposable element ORF2 protein [Camelus dromedarius]	-	-	-	-	-	-	-	--
MSTRG.10986	2.962	2.334	2.852	5.634	4.104	5.061	3.659	5.014	4.562	2.846	5.910	3.965	152.00	105.00	125.00	298.00	191.00	206.00	188.00	295.00	251.00	126.00	246.00	230.00	--	-	-	-	-	-	-	-	-	--
MSTRG.10987	0.268	0.551	0.283	1.699	0.969	1.305	2.210	2.061	0.409	0.185	0.164	0.800	3.00	4.00	2.00	17.00	9.00	10.00	24.00	21.00	4.00	2.00	1.00	8.00	--	-	-	-	-	-	-	-	-	--
MSTRG.10991	1.628	1.651	1.256	0.866	1.261	2.080	1.292	1.085	0.724	1.720	0.512	1.962	36.00	30.00	22.00	20.00	25.00	34.00	32.00	26.00	16.00	32.00	9.00	46.00	--	-	-	-	-	-	-	-	-	--
MSTRG.10992	0.383	0.873	0.299	0.000	0.141	0.000	1.019	0.890	0.119	0.148	0.314	0.000	3.00	6.00	2.00	0.00	1.00	0.00	8.00	8.00	1.00	1.00	2.00	0.00	--	cullin-7 isoform X1 [Sus scrofa]	-	-	-	-	-	-	-	--
MSTRG.10995	1.228	1.226	0.539	1.221	1.320	0.929	4.354	4.419	0.458	2.847	3.445	2.254	40.00	35.00	15.00	41.00	39.00	24.00	142.00	165.00	16.00	80.00	91.00	83.00	--	-	-	-	-	-	-	-	-	--
MSTRG.10996	2.325	1.181	1.318	0.632	0.738	0.500	2.680	2.056	3.604	1.043	0.333	0.801	62.00	26.00	29.00	17.00	17.00	10.00	73.00	60.00	93.00	22.00	8.00	25.00	--	-	-	-	-	-	-	-	-	--
MSTRG.10999	0.105	0.120	0.123	0.204	0.000	0.066	1.523	2.476	0.196	0.000	0.000	0.000	2.00	2.00	2.00	4.00	0.00	1.00	29.00	54.00	4.00	0.00	0.00	0.00	--	-	-	-	-	-	-	-	-	--
MSTRG.110	16.423	22.481	24.094	17.437	15.376	22.817	39.673	29.785	13.180	8.907	4.966	8.058	265.00	318.00	332.00	290.00	225.00	292.00	641.00	551.00	228.00	124.00	65.00	147.00	--	-	-	-	-	-	-	-	-	--
MSTRG.11000	0.248	0.330	0.338	0.481	0.728	0.052	1.319	1.152	0.193	0.239	0.356	0.329	6.00	7.00	7.00	12.00	16.00	1.00	32.00	32.00	5.00	5.00	7.00	9.00	--	-	-	-	-	-	-	-	-	--
MSTRG.11009	0.224	0.384	0.000	0.327	0.248	0.283	0.112	0.196	0.105	1.041	0.000	0.298	2.00	3.00	0.00	3.00	2.00	2.00	1.00	2.00	1.00	8.00	0.00	3.00	--	-	-	-	-	-	-	-	-	--
MSTRG.11010	1.757	1.002	2.612	1.771	1.640	1.875	3.173	3.125	2.270	2.037	3.417	2.392	26.00	13.00	33.00	27.00	22.00	22.00	47.00	53.00	36.00	26.00	41.00	40.00	--	zinc finger protein 665-like isoform X3 [Sus scrofa]	-	-	-	-	-	-	-	--
MSTRG.11011	3.120	5.365	3.760	8.380	7.280	4.448	7.181	5.286	3.501	8.229	3.289	6.960	69.00	104.00	71.00	191.00	146.00	78.00	159.00	134.00	83.00	157.00	59.00	174.00	--	-	-	-	-	-	-	-	-	--
MSTRG.11012	0.317	0.543	0.310	1.591	1.633	1.800	1.479	1.568	1.085	1.165	1.760	0.889	6.00	9.00	5.00	31.00	28.00	27.00	28.00	34.00	22.00	19.00	27.00	19.00	--	-	-	-	-	-	-	-	-	--
MSTRG.11013	2.000	3.165	2.516	3.550	3.181	3.746	1.685	1.899	2.237	2.947	2.690	3.240	70.00	97.00	75.00	128.00	101.00	104.00	59.00	76.00	84.00	89.00	77.00	128.00	--	cullin-7 isoform X1 [Sus scrofa]	-	-	-	-	-	-	-	--
MSTRG.11016	0.105	0.358	0.245	0.304	0.576	0.264	0.522	0.365	0.244	0.606	1.482	0.740	2.00	6.00	4.00	6.00	10.00	4.00	10.00	8.00	5.00	10.00	23.00	16.00	--	-	-	-	-	-	-	-	-	--
MSTRG.11018	0.629	0.825	0.589	0.976	1.213	0.555	1.821	1.974	0.616	0.510	0.891	0.695	20.00	23.00	16.00	32.00	35.00	14.00	58.00	72.00	21.00	14.00	23.00	25.00	--	-	-	-	-	-	-	-	-	--
MSTRG.11026	5.071	4.822	6.224	3.101	4.374	6.499	7.227	6.748	3.300	2.636	7.468	2.180	145.00	118.00	158.00	86.00	111.00	157.00	189.00	205.00	97.00	65.00	157.00	68.00	GAPDH	glyceraldehyde-3-phosphate dehydrogenase-like [Eumetopias jubatus]	Metabolism;Human Diseases;Metabolism;Environmental Information Processing;Metabolism;Metabolism	Global and overview maps;Neurodegenerative disease;Global and overview maps;Signal transduction;Global and overview maps;Carbohydrate metabolism	ko01100//Metabolic pathways;ko05010//Alzheimer disease;ko01200//Carbon metabolism;ko04066//HIF-1 signaling pathway;ko01230//Biosynthesis of amino acids;ko00010//Glycolysis / Gluconeogenesis	K00134;K00134;K00134;K00134;K00134;K00134	GO:0005856//cytoskeleton;GO:0043231//intracellular membrane-bounded organelle;GO:0043234//protein complex;GO:0044444//cytoplasmic part	GO:0015631//tubulin binding;GO:0016620//oxidoreductase activity, acting on the aldehyde or oxo group of donors, NAD or NADP as acceptor;GO:0016769//transferase activity, transferring nitrogenous groups	GO:0007017//microtubule-based process;GO:0018119//peptidyl-cysteine S-nitrosylation;GO:0031647//regulation of protein stability;GO:0044710//single-organism metabolic process;GO:0070997//neuron death	--
MSTRG.11032	0.054	0.000	0.063	0.052	0.000	0.611	0.108	0.376	0.000	0.250	1.062	0.095	1.00	0.00	1.00	1.00	0.00	9.00	2.00	8.00	0.00	4.00	16.00	2.00	--	-	-	-	-	-	-	-	-	--
MSTRG.11033	6.973	8.695	10.245	10.000	6.113	6.771	7.266	6.233	10.705	1.656	0.801	1.954	161.00	176.00	202.00	238.00	128.00	124.00	168.00	165.00	265.00	33.00	15.00	51.00	--	-	-	-	-	-	-	-	-	--
MSTRG.11034	2.086	0.629	1.244	2.138	1.259	1.241	4.795	5.149	3.414	4.835	1.989	3.064	53.00	14.00	27.00	56.00	29.00	25.00	122.00	150.00	93.00	106.00	41.00	88.00	--	interleukin-1 receptor-associated kinase 1-binding protein 1 isoform X2 [Sus scrofa]	-	-	-	-	-	-	-	--
MSTRG.11038	45.983	40.951	44.115	47.786	43.580	40.379	96.712	88.166	120.614	31.797	30.519	33.486	1193.00	956.00	1053.00	1318.00	1031.00	785.00	2885.00	3084.00	3681.00	738.00	603.00	969.00	--	-	-	-	-	-	-	-	-	--
MSTRG.11039	2.451	1.988	2.602	3.480	2.927	1.438	13.568	12.942	1.625	1.675	1.475	2.075	55.00	32.00	50.00	66.00	54.00	26.00	294.00	307.00	51.00	44.00	39.00	49.00	--	-	-	-	-	-	-	-	-	--
MSTRG.11042	0.485	0.207	0.461	0.715	1.130	0.723	1.362	1.631	0.256	1.026	0.896	0.963	10.00	4.00	8.00	16.00	23.00	12.00	30.00	40.00	7.00	19.00	18.00	24.00	--	-	-	-	-	-	-	-	-	--
MSTRG.11043	0.000	0.000	0.000	0.134	0.000	0.000	0.100	0.000	0.000	0.000	0.000	0.000	0.00	0.00	0.00	1.85	0.00	0.00	1.34	0.00	0.00	0.00	0.00	0.00	--	-	-	-	-	-	-	-	-	--
MSTRG.11044	0.422	0.883	0.989	0.210	0.194	0.577	0.234	0.245	0.066	0.815	1.604	0.747	12.00	22.00	24.00	6.15	5.00	13.00	6.66	8.00	2.00	20.00	37.00	24.00	--	-	-	-	-	-	-	-	-	--
MSTRG.11046	0.000	0.326	0.048	0.040	0.090	0.000	0.694	0.428	0.152	0.047	0.655	0.108	0.00	7.00	1.00	1.00	2.00	0.00	17.00	12.00	4.00	1.00	13.00	3.00	--	-	-	-	-	-	-	-	-	--
MSTRG.11047	0.000	0.093	0.190	0.409	1.230	0.000	2.876	3.159	0.114	0.000	0.000	0.074	0.00	2.00	4.00	12.00	29.00	0.00	85.00	102.00	3.00	0.00	0.00	3.00	--	-	-	-	-	-	-	-	-	--
MSTRG.11049	1.376	1.267	1.652	2.970	2.145	1.217	2.492	2.305	2.799	0.957	1.768	1.487	45.00	35.00	47.00	102.00	63.00	32.00	82.00	86.00	95.00	26.00	46.00	56.00	--	hypothetical protein HJG63_010601 [Rousettus aegyptiacus]	-	-	-	-	-	-	-	--
MSTRG.11052	0.758	0.909	1.424	0.174	0.139	0.053	3.864	2.421	0.352	0.159	0.177	0.222	17.00	19.00	29.00	4.00	3.00	1.00	81.00	57.00	9.00	3.00	3.00	5.00	--	-	-	-	-	-	-	-	-	--
MSTRG.11056	0.545	0.766	0.659	0.828	0.881	0.572	1.795	1.980	0.559	0.463	0.493	0.482	30.00	37.00	31.00	47.00	44.00	25.00	99.00	125.00	33.00	22.00	22.00	30.00	--	-	-	-	-	-	-	-	-	--
MSTRG.11057	58.872	38.912	55.926	19.412	16.652	7.539	374.057	262.909	136.574	42.024	79.388	37.430	768.00	445.00	623.00	261.00	197.00	78.00	4886.00	3932.00	1910.00	473.00	840.00	552.00	--	coiled-coil domain-containing protein 169 isoform X1 [Phocoena sinus]	-	-	-	-	-	-	-	--
MSTRG.11058	4.651	7.998	7.876	1.735	1.499	1.624	8.646	4.618	19.621	0.332	0.000	0.823	65.00	98.00	94.00	25.00	19.00	18.00	121.00	74.00	294.00	4.00	0.00	13.00	--	cullin-7 isoform X1 [Sus scrofa]	-	-	-	-	-	-	-	--
MSTRG.11062	0.211	0.074	0.095	0.550	0.536	0.225	1.197	1.653	0.091	0.188	0.080	0.301	13.00	4.00	5.00	35.00	30.00	11.00	74.00	117.00	6.00	10.00	4.00	21.00	--	-	-	-	-	-	-	-	-	--
MSTRG.11064	3.895	2.777	2.105	6.976	6.607	5.194	12.828	12.053	2.201	2.734	3.370	2.186	104.00	65.00	48.00	192.00	160.00	110.00	343.00	369.00	63.00	63.00	73.00	66.00	--	-	-	-	-	-	-	-	-	--
MSTRG.11071	5.248	4.898	4.801	0.994	0.935	1.515	7.465	7.152	21.824	1.024	5.556	2.095	297.00	243.00	232.00	58.00	48.00	68.00	423.00	464.00	1324.00	50.00	255.00	134.00	--	-	-	-	-	-	-	-	-	--
MSTRG.11087	0.056	0.000	0.330	0.219	0.311	0.000	0.901	1.181	0.000	0.000	0.000	0.050	1.00	0.00	5.00	4.00	5.00	0.00	16.00	24.00	0.00	0.00	0.00	1.00	--	-	-	-	-	-	-	-	-	--
MSTRG.111	2.604	1.775	0.624	2.238	2.082	2.900	1.009	1.536	3.122	2.573	0.000	3.435	77.48	46.30	15.84	68.63	56.17	68.42	30.05	52.40	99.56	66.05	0.00	115.53	--	-	-	-	-	-	-	-	-	--
MSTRG.11101	54.451	33.902	37.291	10.314	9.700	16.849	22.997	18.658	26.514	12.509	9.197	3.165	1212.00	670.00	714.00	250.00	216.00	298.00	554.00	502.00	649.00	254.00	191.00	100.00	--	uncharacterized protein LOC100848369 [Bos taurus]	-	-	-	-	-	-	-	--
MSTRG.11104	0.403	0.788	0.472	2.051	3.274	0.290	1.392	1.111	0.269	0.467	3.175	1.008	7.00	12.00	7.00	36.70	51.55	4.00	24.20	22.11	5.00	7.00	44.71	19.78	H4-I	histone H3.1 isoform X2 [Globicephala melas]	Human Diseases;Human Diseases;Human Diseases	Cancer: overview;Substance dependence;Immune disease	ko05202//Transcriptional misregulation in cancer;ko05034//Alcoholism;ko05322//Systemic lupus erythematosus	K11253;K11253;K11253	GO:0000785//chromatin;GO:0031981//nuclear lumen;GO:0031988//membrane-bounded vesicle;GO:0044421//extracellular region part	GO:0003723//RNA binding;GO:0046983//protein dimerization activity	GO:0006334//nucleosome assembly;GO:0006952//defense response;GO:0035821//modification of morphology or physiology of other organism;GO:0045638//negative regulation of myeloid cell differentiation;GO:0051262//protein tetramerization	--
MSTRG.11134	0.000	0.000	0.000	0.043	0.000	0.000	0.489	0.738	0.000	0.052	0.000	0.039	0.00	0.00	0.00	1.00	0.00	0.00	11.00	19.00	0.00	1.00	0.00	1.00	--	-	-	-	-	-	-	-	-	--
MSTRG.11163	4.214	3.944	4.803	7.013	5.540	3.614	1.800	1.995	1.792	5.548	3.563	5.740	713.00	585.00	694.00	1223.00	850.00	485.00	305.00	387.00	325.00	810.00	489.00	1098.00	ZKSCAN8	zinc finger protein with KRAB and SCAN domains 8 [Balaenoptera musculus]	-	-	-	-	GO:0043231//intracellular membrane-bounded organelle	GO:0001071//nucleic acid binding transcription factor activity;GO:0003676//nucleic acid binding;GO:0043169//cation binding	GO:0010468//regulation of gene expression;GO:0034645//cellular macromolecule biosynthetic process	--
MSTRG.11176	0.622	0.467	1.016	1.508	1.678	0.454	3.628	2.797	2.686	0.209	0.383	0.478	38.00	25.00	53.00	95.00	93.00	22.00	222.00	196.00	176.00	11.00	19.00	33.00	--	-	-	-	-	-	-	-	-	--
MSTRG.11180	1.789	1.428	2.304	1.605	1.430	0.169	42.559	43.060	4.547	1.555	2.591	0.752	40.00	28.00	44.00	37.00	29.00	3.00	953.00	1104.00	109.00	30.00	47.00	19.00	Znrd1-as	ZNRD1-AS1, partial [Cervus elaphus hippelaphus]	-	-	-	-	-	-	-	--
MSTRG.11184	0.246	0.953	0.403	0.143	0.163	0.186	1.817	1.587	1.055	0.000	0.485	0.000	5.00	17.00	7.00	3.00	3.00	3.00	37.00	37.00	23.00	0.00	8.00	0.00	--	BOLA class I histocompatibility antigen, alpha chain BL3-7-like isoform X1 [Cervus canadensis]	-	-	-	-	GO:0044425//membrane part	-	GO:0019882//antigen processing and presentation	--
MSTRG.112	0.805	1.094	1.361	1.381	1.463	1.287	3.748	3.642	0.049	0.794	1.058	0.844	37.52	44.70	54.16	66.37	61.83	47.58	174.95	194.60	2.44	31.95	40.00	44.47	--	-	-	-	-	-	-	-	-	--
MSTRG.1120	2.030	2.606	2.537	2.522	3.038	0.732	4.400	2.965	1.288	2.215	1.072	2.286	13.98	15.73	14.92	17.90	18.97	4.00	30.34	23.41	9.51	13.16	5.99	17.80	--	cullin-7 isoform X1 [Sus scrofa]	-	-	-	-	-	-	-	--
MSTRG.1124	0.071	0.081	0.000	0.000	0.156	0.000	1.203	1.174	0.264	0.246	0.000	0.000	1.00	1.00	0.00	0.00	2.00	0.00	17.00	19.00	4.00	3.00	0.00	0.00	--	-	-	-	-	-	-	-	-	--
MSTRG.1125	1.389	0.725	0.689	1.256	1.661	0.327	1.340	1.910	0.834	1.091	1.422	0.541	59.00	27.00	25.00	55.00	64.00	11.00	57.00	93.00	38.00	40.00	49.00	26.00	--	-	-	-	-	-	-	-	-	--
MSTRG.1126	0.000	0.000	0.000	0.094	0.429	0.000	0.681	1.189	0.000	0.000	0.000	0.000	0.00	0.00	0.00	1.00	4.00	0.00	7.00	14.00	0.00	0.00	0.00	0.00	--	-	-	-	-	-	-	-	-	--
MSTRG.11261	15.217	19.830	13.471	30.729	22.696	13.594	13.652	14.938	13.040	17.457	15.200	17.430	295.00	337.00	223.00	614.00	399.00	209.00	265.00	332.00	271.00	292.00	239.00	382.00	--	-	-	-	-	-	-	-	-	--
MSTRG.11262	0.091	0.707	0.300	0.249	0.424	1.220	2.272	1.118	0.085	0.508	0.112	0.562	1.00	7.00	3.00	3.00	5.00	11.00	29.00	17.00	1.00	5.00	1.00	7.00	--	-	-	-	-	-	-	-	-	--
MSTRG.11267	4.991	3.124	3.330	5.101	6.791	1.631	17.844	18.220	9.900	0.522	2.704	0.600	119.00	62.00	77.00	116.00	139.00	31.00	436.00	499.00	266.00	13.00	54.00	21.00	--	-	-	-	-	-	-	-	-	--
MSTRG.11269	1.782	2.142	2.032	3.042	2.557	1.940	3.019	2.228	1.943	2.626	3.225	3.748	52.00	55.00	50.00	88.00	66.00	45.00	87.00	75.00	63.00	64.00	80.00	120.00	--	olfactory receptor 5K1-like [Sus scrofa]	-	-	-	-	-	-	-	--
MSTRG.11270	1.359	2.192	1.482	2.364	1.498	1.241	0.374	0.409	0.656	1.249	1.271	1.492	29.00	41.00	27.00	52.00	29.00	21.00	8.00	10.00	15.00	23.00	22.00	36.00	--	-	-	-	-	-	-	-	-	--
MSTRG.11271	3.074	3.766	3.953	3.030	1.933	1.970	3.497	3.228	1.689	2.279	0.133	2.056	78.46	84.25	86.16	79.70	44.74	39.87	89.36	94.45	46.22	50.19	2.75	59.32	--	-	-	-	-	-	-	-	-	--
MSTRG.11272	4.024	2.144	2.145	1.290	0.711	1.931	2.501	1.126	1.853	1.451	0.211	0.636	76.54	35.75	34.84	25.30	12.26	29.13	47.64	24.55	37.78	23.81	3.25	13.68	--	-	-	-	-	-	-	-	-	--
MSTRG.11273	0.263	0.557	0.549	2.348	3.373	0.237	0.300	0.262	0.018	0.565	0.185	1.062	14.00	26.00	25.00	129.00	163.00	10.00	16.00	16.00	1.00	26.00	8.00	64.00	--	-	-	-	-	-	-	-	-	--
MSTRG.11274	3.953	3.666	5.884	10.108	12.670	7.360	7.453	7.315	1.378	2.869	6.741	4.281	107.00	87.00	136.00	282.00	311.00	158.00	202.00	227.00	40.00	67.00	148.00	131.00	--	PREDICTED: translation initiation factor IF-2-like [Capra hircus]	-	-	-	-	-	-	-	--
MSTRG.11280	0.347	0.000	0.000	0.084	0.383	0.000	1.387	0.833	0.324	0.201	0.000	0.230	4.00	0.00	0.00	1.00	4.00	0.00	16.00	11.00	4.00	2.00	0.00	3.00	--	-	-	-	-	-	-	-	-	--
MSTRG.11285	0.548	1.115	0.779	1.366	1.423	0.493	2.266	1.638	0.401	0.725	1.688	0.830	14.00	25.00	17.00	36.00	33.00	10.00	58.00	48.00	11.00	16.00	35.00	24.00	--	CREB-regulated transcription coactivator 2 isoform X3 [Sus scrofa]	-	-	-	-	-	-	-	--
MSTRG.11287	13.567	19.254	17.220	9.081	7.432	1.775	12.237	10.262	9.432	3.229	7.613	5.897	300.00	354.00	297.00	183.00	138.00	33.00	266.00	255.00	225.00	64.00	132.00	138.00	--	CREB-regulated transcription coactivator 2 isoform X3 [Sus scrofa]	-	-	-	-	-	-	-	--
MSTRG.1129	0.472	0.924	0.316	1.506	0.893	1.021	3.572	2.708	0.630	0.860	1.498	0.716	7.00	12.00	4.00	23.00	12.00	12.00	53.00	46.00	10.00	11.00	18.00	12.00	--	-	-	-	-	-	-	-	-	--
MSTRG.11300	1.285	1.426	1.846	1.499	1.951	1.116	0.000	1.071	0.049	1.350	1.241	0.461	23.00	24.00	28.00	29.00	31.00	17.00	0.00	22.00	1.00	22.00	19.00	10.00	--	-	-	-	-	-	-	-	-	--
MSTRG.11303	1.201	0.587	0.804	0.250	0.662	0.757	1.628	1.796	0.080	0.298	0.000	0.910	14.00	6.00	8.00	3.00	7.00	7.00	19.00	24.00	1.00	3.00	0.00	12.00	--	-	-	-	-	-	-	-	-	--
MSTRG.11305	0.000	0.000	0.000	0.000	0.000	0.147	0.233	0.000	0.000	0.000	1.148	0.103	0.00	0.00	0.00	0.00	0.00	1.00	2.00	0.00	0.00	0.00	8.00	1.00	--	-	-	-	-	-	-	-	-	--
MSTRG.11326	0.903	1.873	2.115	0.796	0.362	0.569	0.779	0.430	0.306	0.904	0.000	0.908	22.00	40.00	44.00	20.00	8.00	11.00	19.00	12.00	8.00	19.00	0.00	25.00	FANCE	Fanconi anemia group E protein isoform X2 [Physeter catodon]	Genetic Information Processing	Replication and repair	ko03460//Fanconi anemia pathway	K10892	GO:0031981//nuclear lumen;GO:0043234//protein complex	-	GO:0006259//DNA metabolic process;GO:0033554//cellular response to stress	--
MSTRG.11330	0.000	0.881	0.000	0.150	0.000	0.000	1.542	0.673	0.000	0.000	0.000	0.000	0.00	5.00	0.00	1.00	0.00	0.00	10.00	5.00	0.00	0.00	0.00	0.00	--	-	-	-	-	-	-	-	-	--
MSTRG.11355	52.868	50.745	49.782	42.835	46.013	59.661	33.637	43.352	54.215	46.074	31.144	54.049	1419.00	1194.00	1141.00	1185.00	1120.00	1270.00	904.00	1334.00	1560.00	1067.00	678.00	1640.00	--	-	-	-	-	-	-	-	-	--
MSTRG.11364	0.854	1.328	0.818	0.828	1.711	0.391	2.558	2.301	1.375	0.540	0.478	0.137	11.00	15.00	9.00	11.00	20.00	4.00	33.00	34.00	19.00	6.00	5.00	2.00	--	-	-	-	-	-	-	-	-	--
MSTRG.11366	0.800	1.004	0.562	1.087	2.117	0.504	0.959	1.396	1.045	1.762	3.156	1.769	10.00	11.00	6.00	14.00	24.00	5.00	12.00	20.00	14.00	19.00	32.00	25.00	--	-	-	-	-	-	-	-	-	--
MSTRG.11368	1.036	2.312	1.160	2.010	1.788	1.647	1.214	1.179	0.588	0.992	4.775	1.434	23.00	45.00	22.00	46.00	36.00	29.00	27.00	30.00	14.00	19.00	86.00	36.00	--	-	-	-	-	-	-	-	-	--
MSTRG.11372	7.601	12.369	9.472	11.941	11.380	8.704	3.656	5.170	9.692	9.981	10.704	5.737	218.00	311.00	232.00	353.00	296.00	198.00	105.00	170.00	298.00	247.00	249.00	186.00	--	-	-	-	-	-	-	-	-	--
MSTRG.11375	2.567	3.346	2.748	2.561	4.124	2.312	1.685	1.919	1.437	1.870	1.718	1.946	35.00	40.00	32.00	36.00	51.00	25.00	23.00	30.00	21.00	22.00	19.00	30.00	--	-	-	-	-	-	-	-	-	--
MSTRG.11376	0.484	0.758	0.212	1.056	0.600	0.686	0.543	0.474	0.282	0.350	0.894	0.107	8.00	11.00	3.00	18.00	9.00	9.00	9.00	9.00	5.00	5.00	12.00	2.00	--	-	-	-	-	-	-	-	-	--
MSTRG.11382	0.698	1.109	1.604	1.429	1.561	0.509	8.704	5.924	0.692	1.017	0.868	1.790	13.00	19.00	24.00	28.00	24.00	7.00	154.00	120.00	15.00	16.00	11.00	37.00	--	-	-	-	-	-	-	-	-	--
MSTRG.11390	6.488	5.369	4.886	13.350	12.892	4.142	3.068	1.794	1.177	1.052	4.114	2.148	1488.00	1038.00	814.00	3271.00	2765.00	649.00	620.00	399.00	278.00	181.00	452.00	580.00	TIGD1	tigger transposable element-derived protein 1 [Chlorocebus sabaeus]	-	-	-	-	-	-	-	--
MSTRG.11391	0.077	0.131	0.000	0.186	0.211	0.097	2.601	2.338	0.321	0.000	0.142	0.135	2.00	3.00	0.00	5.00	5.00	2.00	68.00	70.00	9.00	0.00	3.00	4.00	--	-	-	-	-	-	-	-	-	--
MSTRG.11393	0.000	0.000	0.000	0.097	0.111	0.507	0.853	1.402	0.094	0.000	0.124	0.000	0.00	0.00	0.00	2.00	2.00	8.00	17.00	32.00	2.00	0.00	2.00	0.00	--	Retrovirus-related Pol polyprotein LINE-1 [Bos mutus]	-	-	-	-	-	-	-	--
MSTRG.11395	64.605	67.208	71.273	52.516	40.158	96.555	63.923	86.768	5.305	8.962	3.383	13.150	1295.00	1181.00	1220.00	1085.00	730.00	1535.00	1283.00	1994.00	114.00	155.00	55.00	298.00	--	-	-	-	-	-	-	-	-	--
MSTRG.114	0.753	1.375	0.794	0.219	0.582	1.235	0.828	0.657	0.351	0.961	1.951	1.133	10.00	16.00	9.00	3.00	7.00	13.00	11.00	10.00	5.00	11.00	21.00	17.00	--	Retrovirus-related Pol polyprotein LINE-1 [Pteropus alecto]	-	-	-	-	-	GO:0015666//restriction endodeoxyribonuclease activity;GO:0034061//DNA polymerase activity	GO:0001171//reverse transcription;GO:0006308//DNA catabolic process;GO:0032196//transposition	--
MSTRG.11402	0.489	0.080	0.491	0.407	0.924	1.233	0.837	0.244	0.521	0.567	0.344	0.432	7.00	1.00	6.00	6.00	12.00	14.00	12.00	4.00	8.00	7.00	4.00	7.00	--	RIKEN cDNA 1700067P10, isoform CRA_a [Mus musculus]	-	-	-	-	-	-	-	--
MSTRG.11436	0.665	0.804	0.596	1.785	1.252	0.642	2.541	1.093	0.073	0.318	0.772	0.242	17.00	18.00	13.00	47.00	29.00	13.00	65.00	32.00	2.00	7.00	16.00	7.00	--	-	-	-	-	-	-	-	-	--
MSTRG.11456	0.000	0.000	0.223	0.000	0.000	0.000	0.190	0.000	0.000	0.000	0.000	0.000	0.00	0.00	1.00	0.00	0.00	0.00	1.00	0.00	0.00	0.00	0.00	0.00	--	cullin-7 isoform X1 [Sus scrofa]	-	-	-	-	-	-	-	--
MSTRG.11457	2.126	2.180	3.750	1.958	1.662	1.934	0.806	1.056	0.477	1.684	1.958	1.571	79.00	71.00	119.00	75.00	56.00	57.00	30.00	45.00	19.00	54.00	59.00	66.00	--	-	-	-	-	-	-	-	-	--
MSTRG.11461	0.367	0.209	0.107	0.534	0.505	0.809	0.458	0.959	0.257	1.912	0.000	1.460	4.00	2.00	1.00	6.00	5.00	7.00	5.00	12.00	3.00	18.00	0.00	18.00	--	trans-3-hydroxy-L-proline dehydratase isoform X2 [Papio anubis]	-	-	-	-	-	-	-	--
MSTRG.11470	0.203	0.116	0.079	0.197	0.448	0.299	0.778	1.536	1.201	1.099	0.000	0.449	6.00	3.00	2.00	6.00	12.00	7.00	23.00	52.00	38.00	28.00	0.00	15.00	--	-	-	-	-	-	-	-	-	--
MSTRG.11471	0.494	1.367	0.826	1.026	0.156	0.089	2.746	1.599	0.197	0.082	0.087	0.249	7.00	17.00	10.00	15.00	2.00	1.00	39.00	26.00	3.00	1.00	1.00	4.00	--	-	-	-	-	-	-	-	-	--
MSTRG.11480	0.438	0.864	0.607	1.044	1.055	0.553	6.249	6.953	0.112	0.878	1.179	0.388	11.00	19.00	13.00	27.00	24.00	11.00	157.00	200.00	3.00	19.00	24.00	11.00	--	uncharacterized protein LOC110259585 [Sus scrofa]	-	-	-	-	-	-	-	--
MSTRG.11483	0.908	0.708	1.007	1.854	0.316	1.566	0.954	0.583	0.401	0.277	2.886	0.507	19.00	13.00	18.00	40.00	6.00	26.00	20.00	14.00	9.00	5.00	49.00	12.00	--	-	-	-	-	-	-	-	-	--
MSTRG.11488	0.347	0.666	1.409	0.868	1.567	0.709	3.948	2.807	2.452	1.415	3.362	1.865	7.00	12.00	23.00	20.00	32.00	13.00	81.00	63.00	60.00	26.00	67.00	50.00	--	-	-	-	-	-	-	-	-	--
MSTRG.11491	0.000	0.000	5.561	0.000	0.000	0.000	1.491	3.288	0.575	0.000	0.000	0.000	0.00	0.00	116.24	0.00	0.00	0.00	36.54	92.28	15.09	0.00	0.00	0.00	GSTA1	glutathione S-transferase A2 [Sus scrofa]	Human Diseases;Human Diseases;Human Diseases;Human Diseases;Human Diseases;Human Diseases;Metabolism;Metabolism;Metabolism;Metabolism;Organismal Systems	Cancer: overview;Cancer: specific types;Cardiovascular disease;Cancer: specific types;Drug resistance: antineoplastic;Cancer: overview;Xenobiotics biodegradation and metabolism;Xenobiotics biodegradation and metabolism;Xenobiotics biodegradation and metabolism;Metabolism of other amino acids;Aging	ko05200//Pathways in cancer;ko05225//Hepatocellular carcinoma;ko05418//Fluid shear stress and atherosclerosis;ko05215//Prostate cancer;ko01524//Platinum drug resistance;ko05204//Chemical carcinogenesis - DNA adducts;ko00983//Drug metabolism - other enzymes;ko00980//Metabolism of xenobiotics by cytochrome P450;ko00982//Drug metabolism - cytochrome P450;ko00480//Glutathione metabolism;ko04212//Long…	K00799;K00799;K00799;K00799;K00799;K00799;K00799;K00799;K00799;K00799;K00799	GO:0031965//nuclear membrane;GO:0031988//membrane-bounded vesicle;GO:0044444//cytoplasmic part	GO:0016765//transferase activity, transferring alkyl or aryl (other than methyl) groups;GO:0043168//anion binding	GO:0006805//xenobiotic metabolic process;GO:0009991//response to extracellular stimulus;GO:0030154//cell differentiation;GO:0043387//mycotoxin catabolic process;GO:0044272//sulfur compound biosynthetic process	--
MSTRG.11499	0.733	0.641	0.916	0.521	0.754	1.017	3.465	2.728	0.615	0.368	0.633	0.432	30.00	23.00	32.00	22.00	28.00	33.00	142.00	128.00	27.00	13.00	21.00	20.00	--	-	-	-	-	-	-	-	-	--
MSTRG.115	0.234	0.000	0.092	0.455	0.086	0.690	0.702	0.614	0.219	0.362	1.734	0.138	3.00	0.00	1.00	6.00	1.00	7.00	9.00	9.00	3.00	4.00	18.00	2.00	--	-	-	-	-	-	-	-	-	--
MSTRG.11505	0.211	0.343	0.247	0.613	0.730	0.265	0.781	1.469	0.140	0.000	0.297	0.080	7.00	10.00	7.00	21.00	22.00	7.00	26.00	56.00	5.00	0.00	8.00	3.00	--	-	-	-	-	-	-	-	-	--
MSTRG.11541	0.930	0.663	0.613	1.635	1.090	1.026	1.045	0.913	0.705	1.213	2.508	0.514	16.00	10.00	9.00	29.00	17.00	14.00	18.00	18.00	13.00	18.00	35.00	10.00	--	-	-	-	-	-	-	-	-	--
MSTRG.11543	2.809	2.111	2.556	2.187	1.213	1.681	4.219	5.022	1.312	0.479	0.699	1.625	41.00	30.00	32.00	34.00	19.00	19.00	66.00	92.00	21.00	6.00	12.00	25.00	--	cullin-7 isoform X1 [Sus scrofa]	-	-	-	-	-	-	-	--
MSTRG.11553	2.638	3.556	3.019	4.711	1.983	1.814	4.969	5.229	4.194	2.918	0.000	3.606	44.00	52.00	43.00	81.00	30.00	24.00	83.00	100.00	75.00	42.00	0.00	68.00	--	-	-	-	-	-	-	-	-	--
MSTRG.11564	3.949	1.721	4.073	1.910	2.007	3.099	1.961	1.212	0.452	0.465	4.493	0.876	136.00	48.00	116.00	75.00	73.00	78.00	65.00	49.00	21.00	19.00	135.00	51.00	--	-	-	-	-	-	-	-	-	--
MSTRG.11568	9.529	7.835	9.679	6.778	10.112	13.007	7.926	14.486	7.437	14.930	14.662	10.168	468.00	342.00	412.00	351.00	454.00	509.00	403.00	829.00	391.00	638.00	586.00	573.00	--	hypothetical protein HJG63_009196 [Rousettus aegyptiacus]	-	-	-	-	-	-	-	--
MSTRG.11579	0.363	0.524	0.653	0.697	0.905	0.098	2.585	2.282	0.533	0.234	0.000	0.277	8.11	10.29	11.43	14.50	18.63	2.05	51.47	66.23	10.02	5.08	0.00	7.13	--	IL-23, partial [Sus scrofa]	-	-	-	-	-	-	-	--
MSTRG.11580	0.297	0.338	0.174	0.240	0.600	0.187	0.148	0.862	0.415	0.745	1.463	0.262	6.00	6.00	3.00	5.00	11.00	3.00	3.00	20.00	9.00	13.00	24.00	6.00	--	lysosome-associated membrane glycoprotein 3 isoform X1 [Sus scrofa]	-	-	-	-	-	-	-	--
MSTRG.11582	3.186	3.381	2.461	4.618	3.340	3.600	4.112	4.680	6.041	5.386	3.522	4.530	253.09	237.31	167.23	379.95	241.56	227.30	327.40	426.77	514.91	370.89	227.12	409.68	--	LOW QUALITY PROTEIN: ankyrin repeat domain-containing protein 26 [Odocoileus virginianus texanus]	-	-	-	-	-	-	-	--
MSTRG.11583	0.461	0.338	0.403	0.269	1.050	1.102	0.353	0.425	0.744	0.885	0.383	0.759	39.91	25.69	29.77	24.05	82.44	75.70	30.60	42.23	69.09	66.11	26.88	74.32	--	LOW QUALITY PROTEIN: ankyrin repeat domain-containing protein 26 [Odocoileus virginianus texanus]	-	-	-	-	-	-	-	--
MSTRG.11584	0.743	0.733	0.379	1.198	1.587	0.466	0.517	0.792	1.191	1.955	3.724	0.904	47.00	40.00	21.00	79.00	92.00	23.00	33.00	57.00	81.00	105.00	196.00	65.00	ANKRD26	ankyrin repeat domain-containing protein 26 isoform X4 [Cervus elaphus]	-	-	-	-	GO:0015629//actin cytoskeleton;GO:0044430//cytoskeletal part	-	GO:0006629//lipid metabolic process;GO:0010565//regulation of cellular ketone metabolic process;GO:0033500//carbohydrate homeostasis;GO:0040014//regulation of multicellular organism growth;GO:0043409//negative regulation of MAPK cascade;GO:0045596//negative regulation of cell differentiation;GO:0045926//negative regulation of growth;GO:0050795//regulation of behavior	--
MSTRG.11585	2.821	1.297	1.379	1.266	0.900	1.086	2.333	3.334	4.621	0.960	4.619	0.707	113.00	46.00	47.00	54.00	31.00	32.00	94.00	153.00	197.00	33.00	136.00	31.00	ANKRD26	ankyrin repeat domain-containing protein 26 isoform X7 [Delphinapterus leucas]	-	-	-	-	GO:0005815//microtubule organizing center;GO:0015629//actin cytoskeleton	-	GO:0006629//lipid metabolic process;GO:0010565//regulation of cellular ketone metabolic process;GO:0033500//carbohydrate homeostasis;GO:0040014//regulation of multicellular organism growth;GO:0043409//negative regulation of MAPK cascade;GO:0045596//negative regulation of cell differentiation;GO:0045926//negative regulation of growth;GO:0050795//regulation of behavior	--
MSTRG.11587	0.095	0.000	0.223	0.922	0.524	0.000	5.979	4.393	0.266	0.220	0.352	0.084	1.00	0.00	2.00	10.00	5.00	0.00	63.00	53.00	3.00	2.00	3.00	1.00	--	-	-	-	-	-	-	-	-	--
MSTRG.116	0.742	0.987	1.147	1.738	1.814	0.435	0.679	0.442	0.223	0.931	3.212	0.910	12.00	14.00	15.00	25.00	21.00	5.00	11.00	7.00	3.00	13.00	41.00	15.00	--	-	-	-	-	-	-	-	-	--
MSTRG.11620	0.327	0.484	0.528	1.242	1.332	0.478	2.466	2.883	0.938	0.537	0.282	0.630	50.00	65.00	69.00	196.00	185.00	58.00	378.00	506.00	154.00	71.00	35.00	109.00	--	cullin-7 isoform X1 [Sus scrofa]	-	-	-	-	-	-	-	--
MSTRG.11621	1.212	0.322	0.297	0.793	0.684	0.426	2.055	1.647	1.630	3.332	2.016	2.244	43.00	10.00	9.00	29.00	22.00	12.00	73.00	67.00	62.00	102.00	58.00	90.00	--	endonuclease/reverse transcriptase [Sus scrofa]	-	-	-	-	GO:0016020//membrane	GO:0004518//nuclease activity;GO:0016740//transferase activity	GO:0006259//DNA metabolic process;GO:0044255//cellular lipid metabolic process	--
MSTRG.11631	1.018	0.756	0.915	2.067	1.618	2.328	1.773	1.672	1.457	0.466	2.159	0.837	43.00	28.00	33.00	90.00	62.00	78.00	75.00	81.00	66.00	17.00	74.00	40.00	--	PREDICTED: LOW QUALITY PROTEIN: endogenous retrovirus group K member 113 Pol protein-like [Chinchilla lanigera]	-	-	-	-	-	-	-	--
MSTRG.11632	3.852	7.023	5.935	8.976	4.053	2.497	13.116	10.968	9.075	9.755	2.300	11.885	61.00	95.00	79.00	146.00	57.00	31.00	261.00	279.00	165.00	148.00	30.00	221.00	Pol	LINE-1 retrotransposable element ORF2 protein [Camelus dromedarius]	-	-	-	-	-	-	-	--
MSTRG.11634	0.467	0.927	0.904	2.780	3.474	0.615	2.050	2.269	0.303	0.165	1.378	0.018	23.00	40.00	38.00	141.00	155.00	24.00	101.00	128.00	16.00	7.00	55.00	1.00	--	-	-	-	-	-	-	-	-	--
MSTRG.11639	1.237	0.784	1.086	1.300	1.667	1.083	9.914	11.056	1.762	1.154	3.134	1.519	36.00	20.00	27.00	39.00	44.00	25.00	289.00	369.00	55.00	29.00	74.00	50.00	--	IL-23, partial [Sus scrofa]	-	-	-	-	-	-	-	--
MSTRG.1166	10.974	12.118	9.772	10.749	10.091	7.515	6.495	8.425	9.664	5.506	10.677	9.459	626.00	606.00	476.00	632.00	522.00	340.00	371.00	551.00	591.00	271.00	494.00	610.00	--	-	-	-	-	-	-	-	-	--
MSTRG.11662	0.354	0.135	0.276	0.343	0.130	0.297	0.589	0.309	0.110	0.410	0.873	0.104	3.00	1.00	2.00	3.00	1.00	2.00	5.00	3.00	1.00	3.00	6.00	1.00	--	-	-	-	-	-	-	-	-	--
MSTRG.11674	8.979	9.242	7.861	9.954	6.811	7.352	5.323	8.564	9.172	8.279	6.086	7.477	220.00	194.00	161.00	256.00	160.00	141.00	147.00	251.00	235.00	178.00	123.00	219.00	--	vesicle-trafficking protein SEC22a isoform X4 [Sus scrofa]	-	-	-	-	-	-	-	--
MSTRG.11678	1.907	2.393	1.507	3.561	3.259	1.503	6.380	6.445	1.023	0.332	1.822	0.843	40.00	44.00	27.00	77.00	62.00	25.00	134.00	155.00	23.00	6.00	31.00	20.00	--	-	-	-	-	-	-	-	-	--
MSTRG.11681	0.112	0.254	0.196	0.325	0.123	0.000	2.172	1.411	0.260	0.129	0.206	0.049	2.00	4.00	3.00	6.00	2.00	0.00	39.00	29.00	5.00	2.00	3.00	1.00	--	-	-	-	-	-	-	-	-	--
MSTRG.11696	4.870	4.019	5.311	7.500	8.261	7.655	6.910	7.712	6.892	8.932	8.097	6.600	292.15	202.15	237.17	461.85	453.20	316.04	454.16	623.17	495.48	528.83	461.91	480.47	L1RE1	LINE-1 type transposase domain-containing 1-like protein [Babesia ovata]	-	-	-	-	GO:0000323//lytic vacuole;GO:0036464//cytoplasmic ribonucleoprotein granule	GO:0003723//RNA binding;GO:0005515//protein binding;GO:0043566//structure-specific DNA binding	GO:0032196//transposition	--
MSTRG.117	0.902	0.411	0.528	0.437	0.895	0.455	0.991	1.494	0.252	2.299	1.779	0.558	10.00	4.00	5.00	5.00	9.00	4.00	11.00	19.00	3.00	22.00	16.00	7.00	--	LIN1 transcriptase, partial [Crocuta crocuta]	-	-	-	-	-	-	-	--
MSTRG.11708	8.615	10.619	7.719	8.134	11.859	10.279	10.856	6.960	13.645	12.531	17.180	13.042	149.00	161.00	114.00	145.00	186.00	141.00	188.00	138.00	253.00	187.00	241.00	255.00	--	-	-	-	-	-	-	-	-	--
MSTRG.11709	24.142	36.534	28.784	37.496	28.500	23.935	32.812	20.464	11.895	12.524	4.381	14.854	496.00	658.00	505.00	794.00	531.00	390.00	675.00	482.00	262.00	222.00	73.00	345.00	--	-	-	-	-	-	-	-	-	--
MSTRG.11710	162.243	174.375	173.450	180.769	168.379	138.393	347.482	294.530	333.510	199.913	134.495	165.264	4110.00	3634.00	3458.00	4675.00	4127.00	2851.00	8527.00	8740.00	9403.00	4470.00	2990.00	5059.00	--	-	-	-	-	-	-	-	-	--
MSTRG.11712	8.464	8.758	8.667	13.432	10.670	7.910	14.379	16.880	8.471	10.968	11.222	12.247	398.00	361.00	348.00	651.00	455.00	295.00	677.00	910.00	427.00	445.00	428.00	651.00	--	-	-	-	-	-	-	-	-	--
MSTRG.11717	42.048	39.211	46.475	43.219	46.166	51.014	62.446	47.965	46.169	27.472	32.807	29.081	926.00	757.00	874.00	981.00	922.00	891.00	1377.00	1211.00	1090.00	522.00	586.00	724.00	--	-	-	-	-	-	-	-	-	--
MSTRG.11718	0.100	0.057	0.000	0.000	0.825	0.189	0.349	0.696	0.233	0.405	2.276	0.265	2.00	1.00	0.00	0.00	15.00	3.00	7.00	16.00	5.00	7.00	37.00	6.00	--	-	-	-	-	-	-	-	-	--
MSTRG.1172	8.050	9.405	7.971	10.519	7.069	9.304	19.576	17.178	13.093	8.263	3.907	9.208	201.00	213.00	175.00	282.00	165.00	186.00	493.00	500.00	356.00	182.00	89.00	262.00	--	cullin-7 isoform X1 [Sus scrofa]	-	-	-	-	-	-	-	--
MSTRG.11726	7.965	8.958	6.392	8.754	6.050	4.530	1.530	1.409	4.208	6.165	0.206	6.528	286.00	282.00	196.00	324.00	197.00	129.00	55.00	58.00	162.00	191.00	6.00	265.00	--	-	-	-	-	-	-	-	-	--
MSTRG.11727	0.125	0.214	0.440	0.365	0.622	0.079	1.628	1.695	0.058	0.000	0.000	0.000	2.00	3.00	6.00	6.00	9.00	1.00	26.00	31.00	1.00	0.00	0.00	0.00	--	cullin-7 isoform X1 [Sus scrofa]	-	-	-	-	-	-	-	--
MSTRG.11729	1.081	0.622	0.880	1.493	2.154	0.678	7.501	5.670	0.265	0.279	1.436	0.982	20.72	10.44	14.40	29.48	37.43	10.30	143.90	124.55	5.45	4.61	22.31	21.27	--	cullin-7 isoform X1 [Sus scrofa]	-	-	-	-	-	-	-	--
MSTRG.11730	0.828	0.787	1.567	0.432	0.762	0.274	1.859	0.875	0.417	1.251	2.056	1.905	10.28	8.56	16.60	5.52	8.57	2.70	23.10	12.45	5.55	13.39	20.69	26.73	--	-	-	-	-	-	-	-	-	--
MSTRG.11731	0.986	0.406	1.563	1.775	0.874	2.280	6.550	3.858	2.952	2.968	1.463	1.847	71.00	24.00	77.00	83.00	40.00	83.00	335.00	213.00	167.00	125.00	63.00	112.00	Pol	LORF2 protein, partial [Crocuta crocuta]	-	-	-	-	-	GO:0004519//endonuclease activity;GO:0016779//nucleotidyltransferase activity	GO:0006259//DNA metabolic process;GO:0032196//transposition	--
MSTRG.11732	0.950	0.358	0.490	0.456	0.807	0.461	3.286	4.553	1.108	0.983	0.930	0.434	22.00	6.00	8.00	9.00	14.00	7.00	71.00	118.00	24.00	17.00	16.00	11.00	--	-	-	-	-	-	-	-	-	--
MSTRG.11735	1.626	1.436	1.000	3.944	3.520	1.984	3.705	2.225	1.247	3.207	5.100	4.048	38.00	29.00	20.00	95.00	75.00	37.00	84.00	59.00	32.00	66.00	99.00	108.00	--	-	-	-	-	-	-	-	-	--
MSTRG.11737	1.151	1.881	1.656	2.617	2.419	2.319	14.057	14.582	1.511	2.140	0.987	2.198	35.00	44.00	43.00	83.00	59.00	49.00	301.00	359.00	44.00	51.00	26.00	66.00	--	-	-	-	-	-	-	-	-	--
MSTRG.1174	0.000	0.637	0.327	0.000	0.308	0.176	0.000	0.000	0.130	0.000	0.172	0.494	0.00	4.00	2.00	0.00	2.00	1.00	0.00	0.00	1.00	0.00	1.00	4.00	--	-	-	-	-	-	-	-	-	--
MSTRG.11744	3.024	2.694	2.759	3.830	4.311	5.672	3.999	4.012	3.098	4.075	6.730	5.989	113.00	88.00	92.00	149.00	150.00	182.00	176.00	203.00	138.00	140.00	202.00	277.00	--	-	-	-	-	-	-	-	-	--
MSTRG.11749	1.194	0.341	0.210	0.637	1.317	0.376	0.596	1.094	0.780	0.761	1.178	0.845	20.00	5.00	3.00	11.00	20.00	5.00	10.00	21.00	14.00	11.00	16.00	16.00	--	-	-	-	-	-	-	-	-	--
MSTRG.1175	6.076	6.269	6.236	3.776	1.430	1.980	7.261	8.397	14.424	1.424	0.968	3.321	178.00	161.00	156.00	114.00	38.00	46.00	213.00	282.00	453.00	36.00	23.00	110.00	--	hypothetical protein Cadr_000005534 [Camelus dromedarius]	-	-	-	-	-	-	-	--
MSTRG.11756	1.669	1.142	0.782	0.648	0.946	0.240	0.428	0.499	0.534	0.221	0.294	0.801	35.00	21.00	14.00	14.00	18.00	4.00	9.00	12.00	12.00	4.00	5.00	19.00	--	-	-	-	-	-	-	-	-	--
MSTRG.1176	1.553	2.165	2.071	2.009	2.521	1.795	1.551	1.731	0.483	1.400	8.244	3.358	36.00	44.00	41.00	48.00	53.00	33.00	36.00	46.00	12.00	28.00	155.00	88.00	--	-	-	-	-	-	-	-	-	--
MSTRG.11764	0.808	0.066	0.609	1.289	1.592	0.146	1.845	2.720	0.269	0.134	1.068	0.102	14.00	1.00	9.00	23.00	25.00	2.00	32.00	54.00	5.00	2.00	15.00	2.00	--	E2F-associated phosphoprotein isoform X3 [Ursus maritimus]	-	-	-	-	-	-	-	--
MSTRG.11767	1.027	1.622	3.515	0.460	0.174	0.199	2.682	2.136	1.179	0.092	0.390	0.000	13.00	18.00	38.00	6.00	2.00	2.00	34.00	31.00	16.00	1.00	4.00	0.00	--	-	-	-	-	-	-	-	-	--
MSTRG.11768	3.341	2.353	3.430	3.232	3.946	3.595	16.915	16.189	4.049	2.032	3.824	2.684	109.00	67.00	95.00	107.00	117.00	95.00	546.00	594.00	138.00	59.00	100.00	98.00	--	-	-	-	-	-	-	-	-	--
MSTRG.11769	0.972	0.957	0.724	0.600	0.828	0.167	0.441	0.655	0.371	0.666	2.070	0.234	22.00	19.00	14.00	14.00	17.00	3.00	10.00	17.00	9.00	13.00	38.00	6.00	--	cullin-7 isoform X1 [Sus scrofa]	-	-	-	-	-	-	-	--
MSTRG.11771	3.326	5.972	4.052	8.963	7.354	4.178	12.705	9.846	5.625	4.314	13.037	3.752	46.00	73.00	47.00	129.00	94.00	47.00	174.00	155.00	85.00	52.00	145.00	58.00	--	-	-	-	-	-	-	-	-	--
MSTRG.11776	88.036	70.939	71.342	82.704	90.619	105.254	98.872	86.969	94.585	85.877	60.434	74.810	1602.62	1132.08	1109.03	1551.76	1496.01	1519.63	1802.23	1815.07	1845.90	1348.85	892.33	1539.56	--	-	-	-	-	-	-	-	-	--
MSTRG.11777	30.182	28.436	36.379	41.032	40.289	38.253	54.628	49.353	50.743	38.957	26.338	40.181	772.38	637.92	794.97	1082.24	934.99	776.37	1399.77	1447.93	1392.10	860.15	546.67	1162.44	--	-	-	-	-	-	-	-	-	--
MSTRG.11783	0.393	1.472	0.460	0.054	0.186	0.566	0.336	0.343	0.419	0.130	1.661	0.546	7.00	23.00	7.00	1.00	3.00	8.00	6.00	7.00	8.00	2.00	24.00	11.00	--	-	-	-	-	-	-	-	-	--
MSTRG.11789	6.029	2.873	5.078	6.056	6.521	6.573	1.521	2.126	2.282	7.604	8.085	5.226	295.00	124.00	215.00	305.00	291.00	267.00	77.00	125.00	125.00	323.00	315.00	290.00	--	cullin-7 isoform X1 [Sus scrofa]	-	-	-	-	-	-	-	--
MSTRG.118	0.887	0.639	1.257	1.087	1.595	1.177	1.491	1.954	1.959	2.271	1.036	1.651	19.00	12.00	23.00	24.00	31.00	20.00	32.00	48.00	45.00	42.00	18.00	40.00	--	cullin-7 isoform X1 [Sus scrofa]	-	-	-	-	-	-	-	--
MSTRG.1180	0.931	0.566	0.254	0.572	0.719	0.509	1.209	1.137	0.347	0.935	0.153	0.220	30.00	16.00	7.00	19.00	21.00	13.00	39.00	42.00	12.00	26.00	4.00	8.00	--	-	-	-	-	-	-	-	-	--
MSTRG.11800	0.177	0.000	0.104	0.602	0.391	0.112	1.949	0.542	0.745	1.028	0.766	0.863	2.00	0.00	1.00	7.00	4.00	1.00	22.00	7.00	9.00	10.00	7.00	11.00	--	-	-	-	-	-	-	-	-	--
MSTRG.11802	6.316	5.639	6.014	7.449	4.090	3.265	6.522	5.670	8.736	3.080	3.068	2.286	87.00	66.00	73.00	102.00	53.00	33.00	89.00	89.00	131.00	34.00	34.00	32.00	--	vesicle-trafficking protein SEC22a isoform X4 [Sus scrofa]	-	-	-	-	-	-	-	--
MSTRG.11805	5.795	5.977	7.743	12.612	12.692	7.302	16.992	17.575	15.502	9.881	11.045	7.866	590.00	526.00	668.00	1312.00	1166.00	592.00	1742.00	2054.00	1657.00	858.00	921.00	894.00	--	-	-	-	-	-	-	-	-	--
MSTRG.11808	38.999	45.799	42.611	34.960	33.192	33.321	93.590	72.242	51.036	29.859	23.304	29.681	881.00	907.00	822.00	814.00	680.00	597.00	2117.00	1871.00	1236.00	582.00	427.00	758.00	--	-	-	-	-	-	-	-	-	--
MSTRG.11809	3.718	4.595	3.058	4.982	4.686	2.233	23.608	14.093	4.253	3.848	1.146	4.072	84.00	91.00	59.00	116.00	96.00	40.00	534.00	365.00	103.00	75.00	21.00	104.00	--	-	-	-	-	-	-	-	-	--
MSTRG.11810	0.448	1.636	1.049	2.087	0.988	0.565	1.521	1.407	0.418	0.104	0.331	0.079	5.00	16.00	10.00	24.00	10.00	5.00	17.00	18.00	5.00	1.00	3.00	1.00	--	-	-	-	-	-	-	-	-	--
MSTRG.11811	6.436	6.943	6.134	9.062	7.598	5.759	24.182	22.832	19.465	9.237	8.819	10.149	285.00	266.00	228.00	414.00	303.00	201.00	1069.00	1152.00	920.00	353.00	314.00	505.00	--	-	-	-	-	-	-	-	-	--
MSTRG.11812	0.361	0.514	0.422	0.000	0.298	0.000	2.965	1.883	0.589	0.105	0.441	0.316	4.00	5.00	4.00	0.00	3.00	0.00	33.00	24.00	7.00	1.00	4.00	4.00	--	-	-	-	-	-	-	-	-	--
MSTRG.11815	5.366	6.696	5.365	1.701	2.014	0.584	7.791	6.277	5.609	0.180	0.144	0.739	138.00	148.00	118.00	45.00	47.00	12.00	201.00	185.00	152.00	4.00	3.00	21.00	--	hCG1820449 [Homo sapiens]	-	-	-	-	-	-	-	--
MSTRG.11816	0.461	0.528	0.662	1.142	1.325	0.355	1.736	1.635	0.615	1.060	1.796	1.193	18.00	18.00	22.00	46.00	47.00	11.00	68.00	74.00	26.00	36.00	59.00	53.00	--	-	-	-	-	-	-	-	-	--
MSTRG.11817	29.136	30.556	28.216	30.422	31.601	43.762	69.969	67.999	110.001	32.342	12.605	29.291	922.00	852.00	783.00	1003.00	894.00	1104.00	2160.00	2427.00	3599.00	903.00	314.00	1078.00	--	-	-	-	-	-	-	-	-	--
MSTRG.11818	14.956	24.064	17.790	29.097	28.035	21.239	16.194	15.242	20.926	12.772	7.376	11.767	190.00	268.00	193.00	381.00	323.00	214.00	206.00	222.00	285.00	140.00	76.00	169.00	--	-	-	-	-	-	-	-	-	--
MSTRG.11819	10.481	13.306	10.764	15.610	14.493	15.807	16.082	14.847	4.161	9.275	2.291	10.661	126.00	139.00	112.00	197.00	160.00	151.00	196.00	204.00	53.00	97.00	23.00	146.00	--	-	-	-	-	-	-	-	-	--
MSTRG.11820	3.259	2.205	2.524	3.816	5.222	1.571	24.488	19.781	6.881	3.653	6.451	5.988	60.00	36.00	40.00	73.00	87.00	23.00	450.00	416.00	135.00	58.00	97.00	125.00	--	-	-	-	-	-	-	-	-	--
MSTRG.11822	2.986	2.876	2.698	6.644	4.632	3.053	17.425	15.047	3.111	4.949	6.149	4.613	92.01	77.71	71.00	211.02	129.44	74.62	537.70	531.61	102.78	131.59	153.70	160.72	--	-	-	-	-	-	-	-	-	--
MSTRG.11823	0.985	1.200	1.394	3.328	1.801	1.892	2.824	4.144	2.512	1.289	3.780	1.040	31.99	36.29	38.00	111.98	54.56	51.38	98.30	169.39	89.22	36.41	100.30	38.28	--	-	-	-	-	-	-	-	-	--
MSTRG.11825	19.933	22.487	19.525	11.851	12.017	13.034	15.056	14.053	34.537	25.757	22.031	24.546	495.00	272.00	317.00	476.00	475.00	389.00	407.00	559.00	613.00	865.00	697.00	934.00	--	PREDICTED: protein FAM171A1 [Bison bison bison]	-	-	-	-	-	-	-	--
MSTRG.11827	6.033	6.020	6.277	6.446	10.563	5.057	23.089	17.127	5.778	9.164	7.559	11.990	177.00	155.00	153.00	186.00	266.00	104.00	578.00	504.00	170.00	187.00	120.00	350.00	--	LORF2 protein, partial [Crocuta crocuta]	-	-	-	-	-	GO:0016787//hydrolase activity	GO:0006259//DNA metabolic process	--
MSTRG.11828	57.691	55.760	59.311	67.128	58.325	51.374	50.238	50.322	51.536	54.611	10.472	50.789	3593.41	3010.48	3265.00	4686.72	3677.00	2655.00	2983.02	3397.84	3418.00	3166.00	614.12	3876.00	--	-	-	-	-	-	-	-	-	--
MSTRG.11829	208.217	226.720	226.305	245.221	165.975	138.985	932.671	756.390	156.955	96.485	94.705	118.407	4599.59	4390.52	4269.00	5583.28	3325.00	2435.00	20629.98	19156.16	3717.00	1839.00	1696.88	2957.00	--	-	-	-	-	-	-	-	-	--
MSTRG.1183	0.659	0.571	0.596	1.280	0.896	1.512	4.835	3.758	1.181	2.220	1.216	1.113	27.00	18.00	18.00	47.00	34.00	37.00	190.22	177.00	52.00	82.03	56.00	48.00	--	-	-	-	-	-	-	-	-	--
MSTRG.11831	8.146	10.358	6.490	6.608	5.227	5.809	14.603	9.144	11.024	4.334	1.399	5.434	122.00	136.00	83.00	102.00	71.00	69.00	219.00	157.00	177.00	56.00	17.00	92.00	--	-	-	-	-	-	-	-	-	--
MSTRG.11832	3.618	4.097	3.429	5.618	3.438	2.230	33.370	34.312	7.381	5.434	6.288	6.332	73.00	69.00	61.00	118.00	67.00	38.00	656.00	774.00	151.00	99.96	90.76	143.00	--	-	-	-	-	-	-	-	-	--
MSTRG.11833	0.000	0.000	0.000	0.000	0.000	0.000	0.000	0.000	0.000	0.001	0.722	0.000	0.00	0.00	0.00	0.00	0.00	0.00	0.00	0.00	0.00	0.04	27.24	0.00	--	-	-	-	-	-	-	-	-	--
MSTRG.11837	55.678	63.005	52.352	41.036	52.076	62.631	42.759	48.694	58.125	29.172	97.758	48.792	1502.00	1490.00	1206.00	1141.00	1274.00	1340.00	1155.00	1506.00	1681.00	679.00	2139.00	1488.00	--	-	-	-	-	-	-	-	-	--
MSTRG.11858	0.257	0.990	0.715	0.655	0.992	0.729	1.348	1.934	0.120	0.298	0.159	0.227	8.00	27.00	19.00	21.00	28.00	18.00	42.00	69.00	4.00	8.00	4.00	8.00	RNF31	PREDICTED: E3 ubiquitin-protein ligase RNF31 [Capra hircus]	Cellular Processes;Organismal Systems	Cell growth and death;Immune system	ko04217//Necroptosis;ko04621//NOD-like receptor signaling pathway	K11974;K11974	GO:0000151//ubiquitin ligase complex;GO:0005886//plasma membrane;GO:0043235//receptor complex;GO:0044444//cytoplasmic part	GO:0019787//ubiquitin-like protein transferase activity;GO:0032182//ubiquitin-like protein binding;GO:0044389//ubiquitin-like protein ligase binding;GO:0046914//transition metal ion binding;GO:0070735//protein-glycine ligase activity;GO:0070739//protein-glutamic acid ligase activity	GO:0000209//protein polyubiquitination;GO:0010822//positive regulation of mitochondrion organization;GO:0043069//negative regulation of programmed cell death;GO:0043122//regulation of I-kappaB kinase/NF-kappaB signaling;GO:0050851//antigen receptor-mediated signaling pathway;GO:0051091//positive regulation of sequence-specific DNA binding transcription factor activity	--
MSTRG.11859	0.094	0.641	0.110	1.090	1.032	0.236	0.280	0.653	0.000	0.000	0.231	0.000	1.00	6.00	1.00	12.00	10.00	2.00	3.00	8.00	0.00	0.00	2.00	0.00	--	E3 ubiquitin-protein ligase RNF31 isoform X2 [Cavia porcellus]	-	-	-	-	GO:0044464//cell part	-	-	--
MSTRG.11869	6.171	11.620	7.424	11.101	9.385	4.040	8.547	7.482	5.140	3.517	6.337	3.390	128.61	212.29	132.13	238.46	177.38	66.77	178.35	178.77	114.83	63.24	107.11	79.87	--	classical arabinogalactan protein 9-like [Sus scrofa]	-	-	-	-	-	-	-	--
MSTRG.1187	3.885	2.604	4.607	0.471	0.750	1.041	5.141	3.685	4.394	1.182	0.000	0.129	80.00	47.00	81.00	10.00	14.00	17.00	106.00	87.00	97.00	21.00	0.00	3.00	--	-	-	-	-	-	-	-	-	--
MSTRG.11870	0.000	0.472	0.270	0.335	1.211	0.131	12.120	8.453	0.537	0.000	0.426	0.275	0.00	4.00	2.00	3.00	10.00	1.00	112.00	88.00	5.00	0.00	3.00	3.00	--	-	-	-	-	-	-	-	-	--
MSTRG.11871	0.254	0.193	0.248	0.781	0.561	0.107	1.524	1.886	0.198	0.344	0.627	0.600	6.00	4.00	5.00	19.00	12.00	2.00	36.00	51.00	5.00	7.00	12.00	16.00	--	cullin-7 isoform X1 [Sus scrofa]	-	-	-	-	-	-	-	--
MSTRG.11872	0.234	0.267	0.137	0.114	0.388	0.000	1.229	0.767	0.000	0.000	0.000	0.052	4.00	4.00	2.00	2.00	6.00	0.00	21.00	15.00	0.00	0.00	0.00	1.00	--	LOW QUALITY PROTEIN: zinc finger BED domain-containing protein 5-like [Manduca sexta]	-	-	-	-	-	-	-	--
MSTRG.11881	0.955	0.670	0.688	0.143	0.486	0.278	1.027	0.513	0.343	0.766	0.906	0.130	13.00	8.00	8.00	2.00	6.00	3.00	14.00	8.00	5.00	9.00	10.00	2.00	--	-	-	-	-	-	-	-	-	--
MSTRG.11896	212.571	349.077	271.485	412.317	422.647	274.478	188.809	136.420	286.800	329.270	883.672	496.222	1850.00	2662.00	2019.00	3699.00	3338.00	1893.00	1649.00	1369.00	2682.00	2476.00	6258.00	4899.00	--	cullin-7 isoform X1 [Sus scrofa]	-	-	-	-	-	-	-	--
MSTRG.11898	14.997	24.438	13.123	34.376	35.254	17.870	15.142	9.631	21.829	28.077	80.662	49.418	91.00	130.00	68.00	215.00	194.00	86.00	92.00	67.00	142.00	147.00	397.00	339.00	--	cullin-7 isoform X1 [Sus scrofa]	-	-	-	-	-	-	-	--
MSTRG.11908	1.097	0.313	0.722	0.532	0.605	0.432	0.479	0.418	0.448	1.033	4.563	0.546	16.00	4.00	9.00	8.00	8.00	5.00	7.00	7.00	7.00	13.00	54.00	9.00	TRAV22	TPA: TRA@ protein-like [Bos taurus]	-	-	-	-	-	-	-	--
MSTRG.1191	1.101	0.648	0.746	1.670	1.309	0.955	2.956	2.702	1.075	1.237	0.212	0.609	64.00	33.00	37.00	100.00	69.00	44.00	172.00	180.00	67.00	62.00	10.00	40.00	--	-	-	-	-	-	-	-	-	--
MSTRG.1193	1.761	2.721	2.505	2.596	2.210	0.702	6.996	6.757	2.003	2.439	2.510	2.823	44.11	68.60	53.57	77.13	57.50	15.31	153.18	165.44	50.52	54.90	50.70	78.80	NDUFB3	NADH dehydrogenase [ubiquinone] 1 beta subcomplex subunit 3 isoform X2 [Bubalus bubalis]	Metabolism;Organismal Systems;Human Diseases;Human Diseases;Human Diseases;Organismal Systems;Human Diseases;Metabolism	Global and overview maps;Environmental adaptation;Neurodegenerative disease;Neurodegenerative disease;Endocrine and metabolic disease;Nervous system;Neurodegenerative disease;Energy metabolism	ko01100//Metabolic pathways;ko04714//Thermogenesis;ko05016//Huntington disease;ko05010//Alzheimer disease;ko04932//Non-alcoholic fatty liver disease;ko04723//Retrograde endocannabinoid signaling;ko05012//Parkinson disease;ko00190//Oxidative phosphorylation	K03959;K03959;K03959;K03959;K03959;K03959;K03959;K03959	GO:0019866//organelle inner membrane;GO:0031224//intrinsic component of membrane;GO:0031988//membrane-bounded vesicle;GO:0044455//mitochondrial membrane part	-	GO:0006091//generation of precursor metabolites and energy;GO:0044710//single-organism metabolic process;GO:0051234//establishment of localization	--
MSTRG.11933	1.007	1.039	1.010	2.186	1.903	0.423	5.601	3.052	1.207	0.611	1.536	1.102	21.00	19.00	18.00	47.00	36.00	7.00	117.00	73.00	27.00	11.00	26.00	26.00	--	-	-	-	-	-	-	-	-	--
MSTRG.11934	1.546	2.024	2.137	5.927	2.795	2.173	24.756	17.554	4.705	2.996	3.625	3.072	61.00	70.00	72.00	241.00	100.00	68.00	978.00	794.00	199.00	102.00	116.00	137.00	CCNB1IP1	E3 ubiquitin-protein ligase CCNB1IP1 [Camelus dromedarius]	-	-	-	-	GO:0044454//nuclear chromosome part	GO:0004842//ubiquitin-protein transferase activity;GO:0046914//transition metal ion binding;GO:0070735//protein-glycine ligase activity;GO:0070739//protein-glutamic acid ligase activity	GO:0007281//germ cell development;GO:0022402//cell cycle process;GO:0022607//cellular component assembly;GO:0032446//protein modification by small protein conjugation;GO:0048646//anatomical structure formation involved in morphogenesis	--
MSTRG.1195	2.248	1.955	2.896	0.463	1.208	0.779	3.283	2.622	3.774	0.521	0.346	0.895	80.00	61.00	88.00	17.00	39.00	22.00	117.00	107.00	144.00	16.00	10.00	36.00	--	40S ribosomal protein SA [Cricetulus griseus]	-	-	-	-	-	-	-	--
MSTRG.11951	0.410	0.156	0.000	0.000	0.000	0.172	0.000	0.358	0.127	0.000	0.168	0.364	3.00	1.00	0.00	0.00	0.00	1.00	0.00	3.00	1.00	0.00	1.00	3.01	OOSP3	placenta-specific protein 1-like isoform X2 [Sus scrofa]	-	-	-	-	-	-	-	--
MSTRG.11966	109.531	86.469	106.103	53.102	52.522	65.076	116.774	117.164	136.023	59.676	36.458	48.841	4159.58	2878.72	3440.89	2078.51	1808.84	1960.03	4440.44	5101.13	5537.85	1955.38	1123.00	2096.84	OR4F6	olfactory receptor 4F15-like [Sus scrofa]	Organismal Systems	Sensory system	ko04740//Olfactory transduction	K04257	-	-	-	--
MSTRG.1197	0.988	0.912	0.747	0.438	0.175	0.000	0.940	0.901	2.782	0.162	1.136	0.433	23.00	19.00	13.00	8.00	4.00	0.00	22.00	24.00	70.00	2.00	15.00	7.00	--	-	-	-	-	-	-	-	-	--
MSTRG.11970	7.845	7.976	8.089	7.860	8.557	7.952	9.708	5.207	15.829	11.168	37.848	16.368	92.00	82.00	81.00	95.00	91.00	73.96	114.00	70.00	199.00	113.00	360.00	217.00	--	classical arabinogalactan protein 9-like [Sus scrofa]	-	-	-	-	-	-	-	--
MSTRG.11971	0.175	0.000	0.051	0.128	0.048	0.000	0.657	0.497	0.123	0.102	1.569	0.194	4.00	0.00	1.00	3.00	1.00	0.00	15.00	13.00	3.00	2.00	29.00	5.00	--	Retrovirus-related Pol polyprotein LINE-1 [Bos mutus]	-	-	-	-	GO:0031090//organelle membrane	GO:0015179//L-amino acid transmembrane transporter activity	GO:0006575//cellular modified amino acid metabolic process;GO:0006643//membrane lipid metabolic process;GO:0015807//L-amino acid transport;GO:0043085//positive regulation of catalytic activity	--
MSTRG.1198	5.491	3.280	4.535	4.599	3.968	4.027	6.913	6.504	4.179	5.560	2.352	1.393	380.00	199.00	268.00	328.00	249.00	221.00	479.00	516.00	310.00	332.00	132.00	109.00	--	-	-	-	-	-	-	-	-	--
MSTRG.11989	1.626	3.611	2.242	3.537	3.619	1.687	83.856	47.027	3.127	1.842	4.028	2.981	47.00	83.00	50.00	99.00	90.00	37.00	2127.00	1377.00	94.00	42.00	90.00	90.00	--	-	-	-	-	-	-	-	-	--
MSTRG.1199	2.253	1.234	1.321	2.513	4.137	3.006	36.203	42.344	5.351	4.496	4.866	3.657	41.57	19.96	20.82	47.79	69.24	44.00	668.96	895.86	105.87	71.58	72.84	76.30	--	hCG1997831, isoform CRA_a, partial [Homo sapiens]	-	-	-	-	-	-	-	--
MSTRG.11996	5.879	9.850	8.288	15.862	17.448	7.814	41.946	35.920	6.374	9.662	8.975	9.605	115.00	150.00	122.00	265.00	282.00	134.00	1532.00	1581.00	183.00	205.00	194.00	251.00	--	-	-	-	-	-	-	-	-	--
MSTRG.11998	2.813	2.012	3.320	3.552	5.440	4.391	6.466	9.444	2.062	5.201	6.385	5.312	126.00	79.00	127.00	164.00	221.00	156.00	290.00	485.00	99.00	201.00	232.00	269.00	--	-	-	-	-	-	-	-	-	--
MSTRG.1200	0.148	0.027	0.059	0.918	0.298	0.000	2.179	1.945	0.046	0.118	0.769	0.116	6.43	1.04	2.18	41.21	11.76	0.00	95.04	97.14	2.13	4.42	27.16	5.70	--	-	-	-	-	-	-	-	-	--
MSTRG.12002	0.000	0.134	0.069	0.114	0.389	0.297	1.234	1.488	0.165	0.136	0.073	0.052	0.00	2.00	1.00	2.00	6.00	4.00	21.00	29.00	3.00	2.00	1.00	1.00	--	-	-	-	-	-	-	-	-	--
MSTRG.12004	0.485	0.415	0.213	0.235	0.468	0.459	0.303	0.317	0.622	0.281	1.793	0.643	8.00	6.00	3.00	4.00	7.00	6.00	5.00	6.00	11.00	4.00	24.00	12.00	--	-	-	-	-	-	-	-	-	--
MSTRG.12005	13.959	16.486	17.383	18.800	17.172	12.584	50.267	50.828	17.716	17.999	21.827	19.770	415.00	424.00	472.00	637.00	515.00	325.00	1768.00	2103.00	651.00	414.00	649.00	637.00	--	-	-	-	-	-	-	-	-	--
MSTRG.12009	0.030	0.139	0.392	0.384	0.503	0.077	2.794	2.308	0.113	0.176	0.037	0.054	1.00	4.00	11.00	13.00	15.00	2.00	92.00	87.00	4.00	5.00	1.00	2.00	--	cullin-7 isoform X1 [Sus scrofa]	-	-	-	-	-	-	-	--
MSTRG.12010	0.373	0.284	0.219	0.825	0.480	0.366	2.568	2.550	0.658	0.601	0.562	0.348	18.00	12.00	9.00	41.00	21.00	14.00	124.00	141.00	34.00	25.00	22.00	19.00	--	-	-	-	-	-	-	-	-	--
MSTRG.12020	0.117	0.534	0.137	0.227	0.258	0.000	4.675	3.777	0.327	0.000	0.577	0.207	1.00	4.00	1.00	2.00	2.00	0.00	40.00	37.00	3.00	0.00	4.00	2.00	--	-	-	-	-	-	-	-	-	--
MSTRG.12021	0.858	1.835	1.118	1.847	1.987	1.168	10.585	11.905	1.470	1.631	0.028	1.179	38.00	65.00	34.00	58.00	55.08	41.00	163.58	212.79	65.00	56.00	1.00	59.00	--	cullin-7 isoform X1 [Sus scrofa]	-	-	-	-	-	-	-	--
MSTRG.12022	0.000	0.081	0.000	0.623	0.544	0.000	2.024	2.501	0.000	0.083	0.264	0.000	0.00	1.00	0.00	9.00	6.92	0.00	28.42	40.21	0.00	1.00	3.00	0.00	--	-	-	-	-	-	-	-	-	--
MSTRG.12030	0.683	1.312	1.263	1.221	2.259	1.994	2.370	2.571	2.917	3.250	1.551	2.480	19.00	32.00	30.00	35.00	57.00	44.00	66.00	82.00	87.00	78.00	35.00	78.00	--	hypothetical protein HJG63_009192 [Rousettus aegyptiacus]	-	-	-	-	-	-	-	--
MSTRG.12036	2.570	2.905	2.927	1.441	0.858	1.130	2.119	2.633	2.947	0.629	1.134	0.334	109.00	108.00	106.00	63.00	33.00	38.00	90.00	128.00	134.00	23.00	39.00	16.00	--	-	-	-	-	-	-	-	-	--
MSTRG.12045	0.962	0.696	0.511	0.863	1.058	1.349	1.197	2.255	1.505	0.885	1.401	0.774	43.00	27.00	20.00	37.00	43.00	47.00	51.00	108.00	55.00	35.00	49.00	38.00	--	LORF2 protein, partial [Crocuta crocuta]	-	-	-	-	-	-	-	--
MSTRG.12046	0.000	0.572	0.117	0.389	0.553	0.000	2.002	0.787	0.093	0.348	0.000	0.443	0.00	5.00	1.00	4.00	5.00	0.00	20.00	9.00	1.00	3.00	0.00	5.00	--	-	-	-	-	-	-	-	-	--
MSTRG.12050	0.635	0.959	1.006	1.106	1.298	0.730	1.959	2.021	0.436	0.693	0.369	0.595	34.00	45.00	46.00	61.00	63.00	31.00	105.00	124.00	25.00	32.00	16.00	36.00	--	uncharacterized protein LOC102166862 [Sus scrofa]	-	-	-	-	-	-	-	--
MSTRG.12052	0.324	0.591	0.607	0.503	0.071	0.163	0.453	0.452	0.544	0.601	0.000	0.401	5.00	8.00	8.00	8.00	1.00	2.00	7.00	8.00	9.00	8.00	0.00	7.00	--	kelch-like protein 1 isoform X1 [Sus scrofa]	-	-	-	-	-	-	-	--
MSTRG.12055	0.442	1.177	0.259	0.215	0.325	0.929	0.515	0.707	0.481	0.085	0.091	0.261	6.00	14.00	3.00	3.00	4.00	10.00	7.00	11.00	7.00	1.00	1.00	4.00	--	-	-	-	-	-	-	-	-	--
MSTRG.12056	1.476	1.263	1.458	2.282	1.526	2.152	2.856	1.810	2.366	1.924	5.573	1.714	32.00	24.00	27.00	51.00	30.00	37.00	62.00	45.00	55.00	36.00	98.00	42.00	--	-	-	-	-	-	-	-	-	--
MSTRG.12057	13.146	17.304	15.288	12.604	13.020	21.829	33.036	37.609	27.100	17.473	21.697	18.960	292.00	307.00	280.00	274.00	277.00	360.00	991.00	1240.00	698.00	299.00	367.00	418.00	--	-	-	-	-	-	-	-	-	--
MSTRG.12078	0.000	0.000	0.000	0.299	0.438	0.167	0.969	1.923	0.000	0.153	0.000	0.234	0.00	0.00	0.00	7.00	9.00	3.00	22.00	50.00	0.00	3.00	0.00	6.00	--	-	-	-	-	-	-	-	-	--
MSTRG.12082	0.362	0.118	0.121	0.200	0.342	0.391	1.960	1.126	0.096	0.000	0.000	0.183	7.00	2.00	2.00	4.00	6.00	6.00	38.00	25.00	2.00	0.00	0.00	4.00	--	-	-	-	-	-	-	-	-	--
MSTRG.12094	1.786	0.886	2.140	2.895	2.610	0.924	5.333	5.812	2.779	5.899	7.235	3.945	29.00	9.00	23.00	33.00	39.00	8.00	85.00	93.00	55.00	73.00	76.00	57.00	--	-	-	-	-	-	-	-	-	--
MSTRG.12097	5.530	6.363	5.040	4.129	3.579	4.244	5.979	6.900	3.925	2.480	2.372	2.680	230.00	232.00	179.00	177.00	135.00	140.00	249.00	329.00	175.00	89.00	80.00	126.00	--	-	-	-	-	-	-	-	-	--
MSTRG.12100	7.249	6.303	5.818	3.049	4.919	4.666	8.353	8.401	11.727	4.759	3.375	6.188	143.00	109.00	98.00	62.00	88.00	73.00	165.00	190.00	248.00	81.00	54.00	138.00	--	-	-	-	-	-	-	-	-	--
MSTRG.12105	6.534	6.912	7.068	10.980	7.233	5.814	8.035	9.246	4.730	8.483	6.154	5.410	200.00	192.00	188.00	341.00	203.00	138.00	279.00	371.00	190.00	229.00	169.00	186.00	--	-	-	-	-	-	-	-	-	--
MSTRG.12106	2.752	5.095	3.652	5.282	4.144	2.205	4.515	3.974	1.716	2.998	2.128	1.756	46.04	61.00	59.01	84.01	62.01	33.00	73.02	77.00	30.02	45.00	27.02	33.00	--	vesicle-trafficking protein SEC22a isoform X3 [Sus scrofa]	-	-	-	-	-	-	-	--
MSTRG.12107	0.309	0.141	0.000	0.959	0.818	0.468	2.037	2.911	0.058	0.000	0.152	0.109	5.00	2.00	0.00	16.00	12.00	6.00	33.00	54.00	1.00	0.00	2.00	2.00	--	-	-	-	-	-	-	-	-	--
MSTRG.12113	0.706	0.363	0.992	0.685	0.389	0.891	1.375	0.893	2.306	0.737	0.958	0.562	20.00	9.00	24.00	20.00	10.00	20.00	39.00	29.00	70.00	18.00	22.00	18.00	--	cullin-7 isoform X1 [Sus scrofa]	-	-	-	-	-	-	-	--
MSTRG.12132	1.852	2.057	1.826	3.168	2.902	3.256	1.217	1.658	1.091	2.880	3.785	3.836	38.00	37.00	32.00	67.00	54.00	53.00	25.00	39.00	24.00	51.00	63.00	89.00	--	-	-	-	-	-	-	-	-	--
MSTRG.12133	0.444	0.414	0.283	0.822	0.978	0.153	1.410	1.091	0.752	0.327	1.343	0.321	11.00	9.00	6.00	21.00	22.00	3.00	35.00	31.00	20.00	7.00	27.00	9.00	--	hypothetical protein HJG59_008164 [Molossus molossus]	-	-	-	-	-	-	-	--
MSTRG.12168	0.545	0.622	0.399	0.330	0.075	0.000	1.701	0.951	0.318	0.079	0.252	0.241	8.00	8.00	5.00	5.00	1.00	0.00	25.00	16.00	5.00	1.00	3.00	4.00	--	-	-	-	-	-	-	-	-	--
MSTRG.12170	0.110	0.125	0.000	0.000	0.000	0.415	0.986	0.766	0.205	0.000	0.812	0.000	1.00	1.00	0.00	0.00	0.00	3.00	9.00	8.00	2.00	0.00	6.00	0.00	--	-	-	-	-	-	-	-	-	--
MSTRG.12171	1.164	0.361	1.189	0.480	0.953	1.665	0.096	0.168	0.000	0.000	8.494	0.000	14.00	4.00	12.00	6.00	10.00	16.00	1.00	2.00	0.00	0.00	82.00	0.00	--	hypothetical protein DBR06_SOUSAS310129 [Sousa chinensis]	-	-	-	-	-	-	-	--
MSTRG.12172	0.522	0.680	0.937	0.362	0.712	0.659	2.927	1.230	0.413	0.197	0.606	0.602	9.00	7.00	12.00	6.00	9.00	9.00	46.00	30.00	6.00	2.00	8.00	8.00	--	-	-	-	-	-	-	-	-	--
MSTRG.12177	0.481	0.077	0.262	1.001	0.712	0.281	2.639	3.532	0.325	0.343	0.510	0.267	15.00	2.00	9.00	33.00	22.00	7.00	94.00	134.00	14.00	10.00	15.00	9.00	--	coiled-coil domain-containing protein 179 [Sus scrofa]	-	-	-	-	-	-	-	--
MSTRG.1219	36.367	27.302	31.502	27.911	38.632	60.103	55.129	51.726	72.417	43.386	59.016	44.318	1091.00	718.00	807.00	863.00	1051.00	1430.00	1656.00	1779.00	2329.00	1123.00	1436.00	1503.00	--	receptor-type tyrosine-protein phosphatase N2 isoform X2 [Orcinus orca]	-	-	-	-	-	-	-	--
MSTRG.12204	1.515	3.120	2.873	3.456	3.847	2.222	3.563	3.209	3.007	1.713	0.361	2.153	31.00	52.00	39.00	48.00	46.00	25.00	75.00	72.00	58.00	23.00	5.00	36.00	--	cullin-7 isoform X1 [Sus scrofa]	-	-	-	-	-	-	-	--
MSTRG.12210	0.387	1.397	1.057	0.344	0.498	0.691	0.869	1.237	2.045	0.859	0.000	0.456	12.00	38.00	28.00	11.00	14.00	17.00	27.00	44.00	68.00	23.00	0.00	16.00	--	-	-	-	-	-	-	-	-	--
MSTRG.12214	0.217	0.000	0.000	0.105	0.240	0.000	0.977	2.085	0.000	0.000	0.000	0.096	2.00	0.00	0.00	1.00	2.00	0.00	9.00	22.00	0.00	0.00	0.00	1.00	--	-	-	-	-	-	-	-	-	--
MSTRG.12215	1.350	1.540	2.107	2.444	2.778	0.567	6.830	4.631	0.588	0.626	0.444	1.433	15.00	15.00	20.00	28.00	28.00	5.00	76.00	59.00	7.00	6.00	4.00	18.00	--	-	-	-	-	-	-	-	-	--
MSTRG.12216	19.714	26.959	24.616	32.609	26.519	26.355	82.846	62.413	12.020	35.581	11.055	40.445	332.00	398.00	354.00	566.00	405.00	352.00	1397.00	1205.00	217.00	517.00	151.00	770.00	--	-	-	-	-	-	-	-	-	--
MSTRG.12218	4.191	4.900	9.447	7.420	9.511	6.429	1.674	1.858	0.880	3.157	3.057	4.819	120.00	123.00	231.00	219.00	247.00	146.00	48.00	61.00	27.00	78.00	71.00	156.00	--	-	-	-	-	-	-	-	-	--
MSTRG.12219	67.566	53.181	62.866	47.922	51.219	52.784	151.490	135.834	125.388	31.595	36.498	35.079	7253.77	4704.28	5533.22	4127.19	4069.34	4513.43	15397.85	15763.37	13084.90	2209.03	2160.83	3296.00	Pol	endonuclease/reverse transcriptase [Sus scrofa]	Cellular Processes;Cellular Processes;Environmental Information Processing;Genetic Information Processing;Organismal Systems;Cellular Processes	Cell growth and death;Cell growth and death;Signal transduction;Replication and repair;Aging;Cell growth and death	ko04217//Necroptosis;ko04210//Apoptosis;ko04064//NF-kappa B signaling pathway;ko03410//Base excision repair;ko04212//Longevity regulating pathway - worm;ko04214//Apoptosis - fly	K10798;K10798;K10798;K10798;K10798;K10798	GO:0005783//endoplasmic reticulum;GO:0016460//myosin II complex;GO:0031090//organelle membrane;GO:0031224//intrinsic component of membrane;GO:0031674//I band;GO:0031988//membrane-bounded vesicle;GO:0036379//myofilament	GO:0000166//nucleotide binding;GO:0003779//actin binding;GO:0004672//protein kinase activity;GO:0005198//structural molecule activity;GO:0008289//lipid binding;GO:0015179//L-amino acid transmembrane transporter activity;GO:0015666//restriction endodeoxyribonuclease activity;GO:0019900//kinase binding;GO:0033764//steroid dehydrogenase activity, acting on the CH-OH group of donors, NAD or NADP as a…	GO:0001171//reverse transcription;GO:0001932//regulation of protein phosphorylation;GO:0006308//DNA catabolic process;GO:0006575//cellular modified amino acid metabolic process;GO:0006643//membrane lipid metabolic process;GO:0006644//phospholipid metabolic process;GO:0006694//steroid biosynthetic process;GO:0006706//steroid catabolic process;GO:0006941//striated muscle contraction;GO:0007015//act…	--
MSTRG.12222	0.126	0.288	0.074	0.367	0.626	0.079	0.567	1.045	0.176	0.073	0.389	0.167	2.00	4.00	1.00	6.00	9.00	1.00	9.00	19.00	3.00	1.00	5.00	3.00	--	-	-	-	-	-	-	-	-	--
MSTRG.12224	13.155	8.000	8.815	10.291	10.494	15.588	1.129	2.717	0.015	3.941	2.237	5.237	318.00	167.00	187.00	259.00	230.00	300.00	50.00	103.00	1.00	81.00	46.00	146.00	--	-	-	-	-	-	-	-	-	--
MSTRG.12230	1.192	1.111	1.336	0.983	1.355	0.522	4.853	5.873	4.098	0.805	1.204	1.681	30.00	25.00	31.00	27.00	36.00	12.00	137.00	190.00	109.00	18.00	22.00	49.00	--	-	-	-	-	-	-	-	-	--
MSTRG.12231	1.023	0.000	1.065	0.882	1.379	0.717	0.454	0.893	0.848	0.791	0.000	0.503	9.00	0.00	8.00	8.00	11.00	5.00	4.00	9.00	8.00	6.00	0.00	5.00	--	-	-	-	-	-	-	-	-	--
MSTRG.12232	0.225	0.064	0.000	0.109	0.000	0.000	1.461	1.227	0.157	0.130	0.139	0.149	4.00	1.00	0.00	2.00	0.00	0.00	26.00	25.00	3.00	2.00	2.00	3.00	--	-	-	-	-	-	-	-	-	--
MSTRG.12233	8.989	13.644	11.933	11.918	11.709	9.883	4.388	6.278	1.787	9.220	7.438	6.874	199.00	208.00	204.00	237.00	222.00	155.00	124.00	177.00	72.00	213.00	158.00	218.00	--	-	-	-	-	-	-	-	-	--
MSTRG.12239	0.246	0.421	0.144	0.358	0.474	0.310	0.368	0.268	0.172	0.427	0.152	0.598	4.00	6.00	2.00	6.00	7.00	4.00	6.00	5.00	3.00	6.00	2.00	11.00	--	PREDICTED: transcription initiation factor TFIID subunit 4-like [Lipotes vexillifer]	-	-	-	-	-	-	-	--
MSTRG.12243	0.000	0.172	0.354	0.000	0.611	0.698	0.101	0.439	0.235	0.350	2.669	0.534	0.00	3.00	6.00	0.00	11.00	11.00	2.00	10.00	5.00	6.00	43.00	12.00	--	-	-	-	-	-	-	-	-	--
MSTRG.12252	0.828	1.023	0.485	0.401	1.141	0.522	0.964	1.564	0.901	1.119	0.595	1.037	12.00	13.00	6.00	6.00	15.00	6.00	14.00	26.00	14.00	14.00	7.00	17.00	--	-	-	-	-	-	-	-	-	--
MSTRG.12259	0.320	0.365	0.403	0.644	1.031	0.558	1.056	1.824	0.344	0.143	0.576	0.196	13.00	13.00	14.00	27.00	38.00	18.00	43.00	85.00	15.00	5.00	19.00	9.00	--	-	-	-	-	-	-	-	-	--
MSTRG.12267	2.813	2.567	3.576	2.339	1.772	1.621	8.267	5.713	3.298	1.537	0.694	2.986	70.00	56.00	76.00	60.00	40.00	32.00	206.00	163.00	88.00	33.00	14.00	84.00	--	-	-	-	-	-	-	-	-	--
MSTRG.1227	2.558	3.437	2.530	6.012	5.454	2.652	5.450	5.157	2.439	3.163	1.962	4.274	45.00	53.00	38.00	109.00	87.00	37.00	96.00	104.00	46.00	48.00	28.00	85.00	--	-	-	-	-	-	-	-	-	--
MSTRG.12276	0.733	0.152	0.234	0.776	0.441	0.336	4.528	2.908	0.311	0.464	2.137	0.590	11.00	2.00	3.00	12.00	6.00	4.00	68.00	50.00	5.00	6.00	26.00	10.00	--	-	-	-	-	-	-	-	-	--
MSTRG.12277	0.613	0.296	0.189	0.168	0.465	0.436	1.235	0.407	0.444	0.996	1.705	1.258	13.00	6.00	3.00	4.00	10.00	8.00	19.00	8.00	11.00	20.00	34.00	32.00	--	serine/threonine-protein kinase Nek4 isoform X3 [Sus scrofa]	-	-	-	-	-	-	-	--
MSTRG.12278	0.000	0.000	0.000	0.204	0.309	0.171	3.084	1.583	0.065	0.000	0.000	0.000	0.00	0.00	0.00	3.00	4.00	2.00	45.00	26.00	1.00	0.00	0.00	0.00	--	cullin-7 isoform X1 [Sus scrofa]	-	-	-	-	-	-	-	--
MSTRG.1228	1.492	0.786	1.344	0.037	1.308	1.013	1.185	1.201	0.785	0.133	0.047	0.068	39.00	18.00	30.00	1.00	31.00	21.00	31.00	36.00	22.00	3.00	1.00	2.00	--	-	-	-	-	-	-	-	-	--
MSTRG.123	2.037	2.678	1.865	3.931	1.827	1.766	1.825	1.733	3.479	2.129	1.764	1.902	46.00	32.00	24.00	51.00	21.00	30.00	24.00	34.00	53.00	27.00	17.00	40.00	--	-	-	-	-	-	-	-	-	--
MSTRG.12300	0.459	0.279	1.398	0.386	0.270	0.309	0.612	0.561	0.257	0.461	0.000	0.244	15.00	8.00	39.00	13.00	8.00	8.00	20.00	21.00	9.00	13.00	0.00	9.00	--	hypothetical protein EI555_000990 [Monodon monoceros]	-	-	-	-	-	-	-	--
MSTRG.12302	2.803	2.680	2.626	5.231	5.793	3.934	3.214	3.575	2.267	4.632	9.660	3.395	98.00	106.00	72.00	197.00	182.00	86.00	81.00	96.00	57.00	90.00	173.00	99.00	--	cullin-7 isoform X1 [Sus scrofa]	-	-	-	-	-	-	-	--
MSTRG.12303	16.078	26.946	22.062	1.017	0.418	0.286	34.295	18.483	11.951	0.088	0.373	0.441	218.00	319.00	251.00	16.00	5.00	3.00	461.00	285.00	171.00	1.00	4.00	7.00	--	-	-	-	-	-	-	-	-	--
MSTRG.12315	0.313	0.552	0.333	0.248	0.251	0.287	0.881	1.563	0.027	0.165	0.070	0.126	11.00	17.00	10.00	9.00	8.00	8.00	31.00	63.00	1.00	5.00	2.00	5.00	--	-	-	-	-	-	-	-	-	--
MSTRG.12317	11.834	22.496	17.967	33.403	23.910	12.449	11.337	13.528	10.474	3.520	9.792	9.631	108.00	189.00	138.00	323.00	204.00	89.00	111.00	151.00	111.00	31.00	80.00	107.00	--	-	-	-	-	-	-	-	-	--
MSTRG.12321	0.000	0.423	0.434	0.720	0.573	0.468	0.148	0.065	0.069	0.000	0.366	0.394	0.00	5.00	5.00	10.00	7.00	5.00	2.00	1.00	1.00	0.00	4.00	6.00	--	-	-	-	-	-	-	-	-	--
MSTRG.12322	12.749	12.459	14.520	18.291	16.588	11.027	5.318	6.510	13.597	5.586	25.495	6.395	328.00	281.00	319.00	485.00	387.00	225.00	137.00	192.00	375.00	124.00	532.00	186.00	--	cullin-7 isoform X1 [Sus scrofa]	-	-	-	-	-	-	-	--
MSTRG.12332	0.783	1.081	0.772	0.560	1.363	0.416	1.276	1.366	0.615	1.098	2.032	2.004	19.00	23.00	16.00	14.00	30.00	8.00	31.00	38.00	16.00	23.00	40.00	55.00	--	probable phospholipid-transporting ATPase IF isoform X9 [Sus scrofa]	-	-	-	-	-	-	-	--
MSTRG.12354	0.000	0.000	0.000	0.000	1.355	0.155	0.123	0.107	0.000	0.000	0.000	0.000	0.00	0.00	0.00	0.00	10.00	1.00	1.00	1.00	0.00	0.00	0.00	0.00	--	-	-	-	-	-	-	-	-	--
MSTRG.12356	0.000	0.000	0.604	0.626	0.569	0.651	1.289	0.675	0.000	0.000	0.636	0.342	0.00	0.00	4.00	5.00	4.00	4.00	10.00	6.00	0.00	0.00	4.00	3.00	--	-	-	-	-	-	-	-	-	--
MSTRG.12362	0.327	0.560	0.670	0.397	0.721	0.000	0.817	0.713	1.984	0.190	0.101	0.651	4.00	6.00	7.00	5.00	8.00	0.00	10.00	10.00	26.00	2.00	1.00	9.00	--	-	-	-	-	-	-	-	-	--
MSTRG.12363	0.453	0.631	1.060	0.585	0.277	0.380	0.804	0.746	0.985	0.408	2.604	0.934	9.00	11.00	18.00	12.00	5.00	6.00	16.00	17.00	21.00	7.00	42.00	21.00	--	-	-	-	-	-	-	-	-	--
MSTRG.12372	0.510	0.914	0.341	0.271	0.402	0.184	2.019	1.944	1.223	0.155	0.090	0.000	7.00	11.00	4.00	4.00	5.00	2.00	29.00	32.00	18.00	2.00	1.00	0.00	--	-	-	-	-	-	-	-	-	--
MSTRG.12374	1.111	0.645	0.800	1.243	1.131	0.970	0.939	0.522	0.159	0.495	0.211	0.076	13.00	5.00	8.00	15.00	12.00	9.00	11.00	7.00	2.00	5.00	2.00	1.00	--	-	-	-	-	-	-	-	-	--
MSTRG.12392	1.692	2.574	1.211	0.365	0.933	0.711	0.563	0.246	1.403	0.327	0.464	0.083	18.00	24.00	11.00	4.00	9.00	6.00	6.00	3.00	16.00	3.00	4.00	1.00	--	-	-	-	-	-	-	-	-	--
MSTRG.12393	0.399	1.911	0.912	0.888	0.335	0.411	4.428	3.238	0.741	0.000	0.201	0.288	5.00	21.00	10.00	12.00	4.00	4.00	56.00	48.00	10.00	0.00	2.00	4.00	--	-	-	-	-	-	-	-	-	--
MSTRG.12398	0.095	0.326	0.261	0.771	0.456	1.323	0.476	0.305	1.275	0.332	0.000	0.506	3.00	9.00	7.00	25.00	13.00	33.00	15.00	11.00	43.00	9.00	0.00	18.00	--	cullin-7 isoform X1 [Sus scrofa]	-	-	-	-	-	-	-	--
MSTRG.12405	61.607	88.883	67.087	205.537	159.537	58.099	24.097	18.183	21.098	89.034	202.222	104.197	9669.78	11228.48	8784.42	35534.59	22574.36	7116.64	3203.06	2140.98	1333.37	6338.64	14946.00	11274.06	pol	Gag-Pro-Pol-Env protein [Homo sapiens]	-	-	-	-	GO:0044464//cell part	GO:0005488//binding;GO:0016740//transferase activity;GO:0016787//hydrolase activity	GO:0006259//DNA metabolic process	--
MSTRG.12406	0.093	0.229	0.343	0.789	0.611	0.048	0.091	0.049	0.063	0.134	0.000	0.068	13.22	28.52	41.58	115.41	78.64	5.36	12.94	8.02	9.63	16.36	0.00	10.94	--	-	-	-	-	-	-	-	-	--
MSTRG.1242	0.000	0.163	0.168	0.973	0.000	0.000	0.143	0.250	0.267	0.498	0.000	0.254	0.00	1.00	1.00	7.00	0.00	0.00	1.00	2.00	2.00	3.00	0.00	2.00	--	-	-	-	-	-	-	-	-	--
MSTRG.12422	2.264	2.098	2.012	2.706	2.585	2.548	1.635	1.745	1.640	1.991	3.987	2.449	112.00	91.00	85.00	138.00	116.00	100.00	81.00	99.00	87.00	85.00	160.00	137.00	--	cullin-7 isoform X1 [Sus scrofa]	-	-	-	-	-	-	-	--
MSTRG.12429	1.742	1.641	1.373	1.687	1.797	0.432	2.211	1.338	1.710	1.906	2.707	2.652	21.00	17.00	14.00	20.00	19.00	4.00	26.00	18.00	22.00	20.00	25.00	36.00	--	-	-	-	-	-	-	-	-	--
MSTRG.12430	1.185	2.314	3.174	0.800	0.837	0.664	2.291	3.025	3.224	1.480	2.162	1.072	23.00	39.00	55.00	17.00	15.00	10.00	44.00	68.00	69.00	25.00	35.00	25.00	--	-	-	-	-	-	-	-	-	--
MSTRG.12431	0.798	3.187	1.869	0.000	0.330	1.258	0.100	1.479	0.186	0.925	1.107	0.177	8.00	28.00	16.00	0.00	3.00	10.00	1.00	17.00	2.00	8.00	9.00	2.00	--	-	-	-	-	-	-	-	-	--
MSTRG.12433	0.248	0.319	0.145	0.090	0.445	0.939	0.000	0.568	0.000	2.374	0.191	0.823	8.00	9.00	4.00	3.00	13.00	24.00	0.00	21.00	0.00	66.00	5.00	30.00	--	-	-	-	-	-	-	-	-	--
MSTRG.12443	5.936	4.264	5.561	3.455	3.203	2.643	6.836	12.096	6.385	1.083	3.270	1.430	235.00	148.00	188.00	141.00	115.00	83.00	271.00	549.00	271.00	37.00	105.00	64.00	--	hypothetical protein HJG63_008793 [Rousettus aegyptiacus]	-	-	-	-	-	-	-	--
MSTRG.12444	25.740	32.394	20.181	42.439	35.568	14.662	23.732	34.012	21.185	24.994	16.628	14.057	563.00	620.00	376.00	964.00	705.00	251.00	513.00	854.00	491.00	480.00	294.00	350.00	--	-	-	-	-	-	-	-	-	--
MSTRG.12445	8.444	9.201	7.388	9.797	7.874	8.539	3.844	4.509	3.894	5.206	8.222	5.831	985.00	941.00	736.00	1178.00	833.00	790.00	449.00	603.00	487.00	524.00	778.00	769.00	--	cullin-7 isoform X1 [Sus scrofa]	-	-	-	-	-	-	-	--
MSTRG.12447	3.340	4.240	5.283	0.424	0.301	0.184	11.918	9.661	6.382	0.473	0.159	0.422	56.00	64.00	74.00	8.00	5.00	2.00	190.00	176.00	104.00	7.00	2.00	8.00	--	-	-	-	-	-	-	-	-	--
MSTRG.12452	0.851	1.227	0.997	0.304	0.346	1.525	1.074	0.938	1.212	0.571	0.110	1.348	19.00	24.00	19.00	7.00	7.00	27.00	24.00	24.00	29.00	11.00	2.00	34.00	--	-	-	-	-	-	-	-	-	--
MSTRG.12453	2.225	1.269	2.316	0.480	1.363	1.714	2.962	2.911	2.536	3.724	0.762	3.499	18.00	9.00	16.00	4.00	10.00	11.00	24.00	27.00	22.00	26.00	5.00	32.00	--	-	-	-	-	-	-	-	-	--
MSTRG.12454	0.095	0.109	0.112	0.833	0.631	0.181	3.956	5.411	0.579	0.277	0.294	0.296	2.00	2.00	2.00	18.00	12.00	3.00	83.00	130.00	13.00	5.00	5.00	7.00	--	-	-	-	-	-	-	-	-	--
MSTRG.12458	2.115	3.182	1.897	1.964	1.588	2.496	0.494	1.374	0.210	2.451	1.664	1.592	47.00	62.00	36.00	45.00	32.00	44.00	11.00	35.00	5.00	47.00	30.00	40.00	--	-	-	-	-	-	-	-	-	--
MSTRG.12468	2.714	3.698	3.579	3.985	4.926	2.795	3.896	4.368	2.546	2.401	5.613	4.002	134.00	159.00	151.00	201.00	220.00	108.00	189.00	248.00	135.00	104.00	222.00	223.00	--	-	-	-	-	-	-	-	-	--
MSTRG.12469	0.149	1.705	1.401	0.822	0.495	0.880	0.199	0.000	3.579	0.058	0.246	0.132	3.00	30.00	24.00	17.00	9.00	14.00	4.00	0.00	77.00	1.00	4.00	3.00	--	-	-	-	-	-	-	-	-	--
MSTRG.12471	0.894	1.632	0.838	0.087	0.296	0.113	0.982	0.468	1.168	0.311	0.000	0.000	10.00	16.00	8.00	1.00	3.00	1.00	11.00	6.00	14.00	3.00	0.00	0.00	--	cullin-7 isoform X1 [Sus scrofa]	-	-	-	-	-	-	-	--
MSTRG.12472	2.235	1.424	2.386	1.913	2.681	2.527	1.378	2.895	3.219	3.580	0.122	1.889	68.00	38.00	62.00	60.00	74.00	61.00	42.00	101.00	105.00	94.00	3.00	65.00	--	-	-	-	-	-	-	-	-	--
MSTRG.12473	1.063	0.642	1.537	2.122	1.654	2.207	3.995	2.562	0.758	0.724	0.848	1.659	17.00	9.00	21.00	35.00	24.00	28.00	64.00	47.00	13.00	10.00	11.00	30.00	--	-	-	-	-	-	-	-	-	--
MSTRG.12474	0.527	1.577	0.809	2.107	2.831	1.494	0.526	1.033	0.460	0.648	1.704	0.611	16.00	42.00	21.00	66.00	78.00	36.00	16.00	36.00	15.00	17.00	42.00	21.00	--	vesicle-trafficking protein SEC22a isoform X3 [Sus scrofa]	-	-	-	-	-	-	-	--
MSTRG.12477	2.989	4.451	4.334	5.148	4.587	1.424	7.266	7.426	8.602	2.743	1.657	3.959	88.00	121.00	133.00	156.00	104.00	29.00	271.00	317.00	200.00	66.00	45.00	136.00	--	cullin-7 isoform X1 [Sus scrofa]	-	-	-	-	-	-	-	--
MSTRG.12478	0.597	0.702	0.155	0.322	0.623	0.586	2.253	0.763	0.143	0.267	0.000	0.340	9.00	9.00	2.00	5.00	8.00	7.00	32.00	12.00	2.00	3.00	0.00	5.00	--	-	-	-	-	-	-	-	-	--
MSTRG.12480	12.157	15.562	12.322	11.236	8.905	7.889	30.394	20.485	14.306	13.496	3.999	10.355	341.00	313.00	271.00	270.00	272.00	176.00	506.00	427.00	385.00	372.00	63.00	485.00	--	-	-	-	-	-	-	-	-	--
MSTRG.12481	2.216	3.421	2.163	1.964	2.460	1.844	1.535	7.913	1.392	5.103	0.018	2.013	150.00	203.00	125.00	137.00	151.00	99.00	104.00	614.00	101.00	298.00	1.00	154.00	--	-	-	-	-	-	-	-	-	--
MSTRG.12483	5.845	5.074	7.275	7.935	11.106	10.892	17.805	19.110	36.826	23.006	16.565	21.070	318.00	242.00	338.00	445.00	548.00	470.00	970.00	1192.00	2148.00	1080.00	731.00	1296.00	--	-	-	-	-	-	-	-	-	--
MSTRG.12484	4.873	4.128	7.919	2.275	3.599	3.553	10.370	8.369	4.474	2.455	3.074	2.262	128.00	93.00	147.00	57.00	72.00	71.00	252.00	237.00	167.00	67.00	67.00	73.00	--	-	-	-	-	-	-	-	-	--
MSTRG.12485	1.126	3.128	2.076	4.197	2.602	3.185	6.036	5.566	1.041	1.426	4.369	2.699	19.00	42.00	48.00	62.00	54.00	41.00	158.00	154.00	20.00	29.00	108.00	56.00	--	-	-	-	-	-	-	-	-	--
MSTRG.12487	2.027	3.077	2.864	0.904	1.699	1.175	13.346	8.887	3.259	1.503	2.490	2.167	38.00	49.00	50.00	15.00	24.00	14.00	245.00	177.00	57.00	23.00	45.00	40.00	--	cullin-7 isoform X1 [Sus scrofa]	-	-	-	-	-	-	-	--
MSTRG.12489	0.495	1.091	0.336	2.456	2.587	0.603	0.191	0.417	0.625	2.211	2.034	1.185	7.00	10.00	3.00	32.00	27.00	5.00	2.00	5.00	7.00	21.00	20.00	14.00	--	-	-	-	-	-	-	-	-	--
MSTRG.12491	0.000	0.000	0.000	0.000	0.000	0.000	0.140	0.000	0.000	0.489	0.000	0.497	0.00	0.00	0.00	0.00	0.00	0.00	1.00	0.00	0.00	3.00	0.00	4.00	--	LINE-1 reverse transcriptase like protein [Myotis davidii]	-	-	-	-	-	-	-	--
MSTRG.12493	1.698	1.611	3.475	3.131	2.760	1.052	6.471	5.000	1.409	1.436	2.431	1.229	38.00	26.00	62.00	71.00	56.00	17.00	141.00	131.00	36.00	31.00	46.00	33.00	EEF1A1P5	elongation factor 1-alpha 1-like [Ovis aries]	Genetic Information Processing;Human Diseases	Translation;Infectious disease: bacterial	ko03013//Nucleocytoplasmic transport;ko05134//Legionellosis	K03231;K03231	GO:0030863//cortical cytoskeleton;GO:0031253//cell projection membrane;GO:0031988//membrane-bounded vesicle;GO:0043231//intracellular membrane-bounded organelle;GO:0043234//protein complex;GO:0044297//cell body;GO:0044421//extracellular region part	GO:0008135//translation factor activity, RNA binding;GO:0019900//kinase binding;GO:0032550//purine ribonucleoside binding;GO:0044822//poly(A) RNA binding	GO:0010467//gene expression;GO:0019538//protein metabolic process;GO:0033674//positive regulation of kinase activity;GO:0034645//cellular macromolecule biosynthetic process;GO:0042981//regulation of apoptotic process;GO:0051259//protein oligomerization;GO:0070849//response to epidermal growth factor	--
MSTRG.12494	2.039	2.310	2.620	5.037	4.623	2.503	7.760	7.293	3.603	3.355	4.146	1.959	149.00	141.00	163.00	342.00	287.00	140.00	537.00	608.00	258.00	205.00	244.00	153.00	--	cullin-7 isoform X1 [Sus scrofa]	-	-	-	-	-	-	-	--
MSTRG.12499	1.433	1.469	2.261	2.215	2.687	0.930	5.884	5.999	2.043	1.048	2.646	1.017	74.00	71.00	106.00	139.00	152.00	44.00	355.00	379.00	94.00	55.00	107.00	78.00	Pol	ORF2 contains a reverse transcriptase domain [Homo sapiens]	-	-	-	-	GO:0005635//nuclear envelope;GO:0005783//endoplasmic reticulum;GO:0031090//organelle membrane;GO:0031970//organelle envelope lumen;GO:0044421//extracellular region part	GO:0000166//nucleotide binding;GO:0008289//lipid binding;GO:0015179//L-amino acid transmembrane transporter activity;GO:0015666//restriction endodeoxyribonuclease activity;GO:0016702//oxidoreductase activity, acting on single donors with incorporation of molecular oxygen, incorporation of two atoms of oxygen;GO:0033764//steroid dehydrogenase activity, acting on the CH-OH group of donors, NAD or N…	GO:0001171//reverse transcription;GO:0006308//DNA catabolic process;GO:0006575//cellular modified amino acid metabolic process;GO:0006605//protein targeting;GO:0006636//unsaturated fatty acid biosynthetic process;GO:0006643//membrane lipid metabolic process;GO:0006690//icosanoid metabolic process;GO:0006694//steroid biosynthetic process;GO:0006706//steroid catabolic process;GO:0009991//response t…	--
MSTRG.12516	1.613	2.047	1.649	1.344	0.927	2.005	1.588	1.545	1.695	0.895	0.140	0.904	71.00	79.00	62.00	61.00	37.00	70.00	70.00	78.00	80.00	34.00	5.00	45.00	--	cullin-7 isoform X1 [Sus scrofa]	-	-	-	-	-	-	-	--
MSTRG.12518	2.892	2.749	1.857	4.403	5.379	2.276	3.506	2.955	1.384	1.899	0.495	3.678	64.00	40.00	42.00	87.00	64.00	39.00	51.00	51.00	29.00	32.00	8.00	57.00	--	-	-	-	-	-	-	-	-	--
MSTRG.12520	7.173	6.361	6.918	2.979	3.554	3.871	4.703	4.539	2.284	2.076	0.991	2.053	275.00	212.00	226.00	119.00	123.00	119.00	180.00	199.00	94.00	68.00	32.00	88.00	--	uncharacterized protein LOC123936816 [Meles meles]	-	-	-	-	-	-	-	--
MSTRG.12533	3.103	3.966	2.933	4.244	3.669	1.508	6.272	3.783	2.162	3.380	3.134	4.134	83.00	93.00	67.00	117.00	89.00	32.00	168.00	116.00	62.00	78.00	68.00	125.00	--	-	-	-	-	-	-	-	-	--
MSTRG.12539	1.059	0.470	0.689	0.571	0.259	0.148	3.701	3.284	0.494	0.545	0.725	0.468	18.00	7.00	10.00	10.00	4.00	2.00	63.00	64.00	9.00	8.00	10.00	9.00	--	-	-	-	-	-	-	-	-	--
MSTRG.1254	0.776	0.948	0.195	2.796	2.200	1.258	2.269	2.224	2.068	0.963	3.894	1.275	14.00	15.00	3.00	52.00	36.00	18.00	41.00	46.00	40.00	15.00	57.00	26.00	--	interleukin-1 receptor-associated kinase 1-binding protein 1 isoform X2 [Sus scrofa]	-	-	-	-	-	-	-	--
MSTRG.12543	21.043	17.308	19.952	27.834	32.052	20.519	10.926	11.373	20.148	33.008	33.786	29.217	3441.00	2481.00	2786.00	4691.00	4753.00	2661.00	1789.00	2132.00	3532.00	4657.00	4481.00	5401.00	PDS5A	PREDICTED: sister chromatid cohesion protein PDS5 homolog A isoform X1 [Rhinolophus sinicus]	-	-	-	-	GO:0016020//membrane;GO:0031981//nuclear lumen;GO:0032991//macromolecular complex;GO:0044444//cytoplasmic part;GO:0098687//chromosomal region	GO:0005488//binding	GO:0000087//mitotic M phase;GO:0000278//mitotic cell cycle;GO:0000280//nuclear division;GO:0006275//regulation of DNA replication;GO:0007062//sister chromatid cohesion;GO:0051320//S phase	--
MSTRG.12546	0.074	1.444	0.000	0.217	1.396	1.314	0.595	0.844	0.486	0.000	0.275	0.659	1.00	17.00	0.00	3.00	17.00	14.00	8.00	13.00	7.00	0.00	3.00	10.00	--	-	-	-	-	-	-	-	-	--
MSTRG.12548	1.209	2.574	1.409	3.308	2.156	0.577	1.127	1.052	0.213	7.343	0.564	2.293	16.00	30.00	16.00	45.00	26.00	6.00	15.00	16.00	3.00	84.00	6.00	34.00	--	-	-	-	-	-	-	-	-	--
MSTRG.1255	0.705	0.574	0.354	0.684	0.444	0.571	1.358	1.581	0.235	0.350	0.497	0.312	14.00	10.00	6.00	14.00	8.00	9.00	27.00	36.00	5.00	6.00	8.00	7.00	--	-	-	-	-	-	-	-	-	--
MSTRG.12550	0.926	1.106	1.265	2.075	3.111	0.639	33.332	46.898	2.180	1.584	4.186	2.340	42.00	44.00	49.00	97.00	128.00	23.00	1514.00	2439.00	106.00	62.00	154.00	120.00	--	IL-23, partial [Sus scrofa]	-	-	-	-	-	-	-	--
MSTRG.12552	5.115	5.177	3.856	4.529	5.021	1.817	1.769	2.061	4.337	2.447	4.480	2.431	138.00	109.00	97.00	136.00	105.00	54.00	60.00	71.00	132.00	77.00	86.00	109.00	--	IL-23, partial [Sus scrofa]	-	-	-	-	-	-	-	--
MSTRG.12560	0.385	0.697	0.875	0.549	0.324	0.571	1.379	1.461	0.168	0.735	1.624	0.562	17.00	27.00	33.00	25.01	13.00	20.00	61.00	74.00	7.98	28.00	58.18	28.05	--	cullin-7 isoform X1 [Sus scrofa]	-	-	-	-	-	-	-	--
MSTRG.12561	0.429	0.735	0.452	1.166	1.562	1.570	1.029	1.385	0.561	1.393	1.050	1.215	10.00	15.00	9.00	28.00	33.00	29.00	24.00	37.00	14.00	28.00	19.83	32.00	--	-	-	-	-	-	-	-	-	--
MSTRG.12567	0.321	0.274	0.563	0.622	0.530	0.202	3.682	6.222	0.299	0.093	1.087	0.496	4.00	3.00	6.00	8.00	6.00	2.00	46.00	89.00	4.00	1.00	11.00	7.00	--	-	-	-	-	-	-	-	-	--
MSTRG.1257	21.796	15.300	23.465	20.155	20.833	12.065	71.143	72.694	11.253	18.105	19.814	14.903	533.00	328.00	490.00	508.00	462.00	234.00	1742.00	2038.01	295.00	382.00	393.00	412.00	SUMO1	small ubiquitin-related modifier 1-like [Cervus elaphus]	Genetic Information Processing;Human Diseases	Translation;Cardiovascular disease	ko03013//Nucleocytoplasmic transport;ko05418//Fluid shear stress and atherosclerosis	K12160;K12160	GO:0016604//nuclear body;GO:0031090//organelle membrane;GO:0043005//neuron projection;GO:0043232//intracellular non-membrane-bounded organelle;GO:0046930//pore complex	GO:0003723//RNA binding;GO:0019787//ubiquitin-like protein transferase activity;GO:0044389//ubiquitin-like protein ligase binding	GO:0001959//regulation of cytokine-mediated signaling pathway;GO:0006259//DNA metabolic process;GO:0006355//regulation of transcription, DNA-templated;GO:0018205//peptidyl-lysine modification;GO:0030575//nuclear body organization;GO:0031331//positive regulation of cellular catabolic process;GO:0034504//protein localization to nucleus;GO:0043254//regulation of protein complex assembly;GO:0044767//…	--
MSTRG.12571	26.327	24.867	26.432	24.670	23.143	19.699	84.852	51.985	45.019	5.908	38.214	15.449	809.00	646.00	681.00	714.00	601.00	464.00	2362.00	1680.00	1609.00	146.00	908.00	470.00	--	-	-	-	-	-	-	-	-	--
MSTRG.12572	0.330	0.424	0.387	0.641	0.364	0.260	2.968	2.772	0.732	0.335	0.204	0.694	8.00	9.00	8.00	16.00	8.00	5.00	72.00	77.00	19.00	7.00	4.00	19.00	--	-	-	-	-	-	-	-	-	--
MSTRG.12573	9.634	13.074	10.470	4.110	3.002	4.888	9.045	6.479	12.228	2.072	4.817	2.935	101.00	114.00	105.00	52.00	40.00	33.00	96.00	106.00	169.00	22.00	44.00	39.00	--	-	-	-	-	-	-	-	-	--
MSTRG.12575	4.133	3.506	4.810	3.622	4.036	4.416	3.337	2.663	4.508	2.608	4.498	3.374	283.17	210.60	281.42	255.77	250.77	239.96	228.94	209.16	331.18	154.18	250.01	261.35	KIF3C	kinesin-like protein KIF3C [Trachypithecus francoisi]	-	-	-	-	-	-	-	--
MSTRG.12576	60.841	69.423	70.007	72.168	66.017	83.760	66.114	63.838	87.473	66.365	44.654	85.705	1852.83	1853.40	1820.58	2265.23	1823.23	2023.04	2016.06	2228.84	2855.82	1743.82	1102.99	2950.65	KIF3C	kinesin-like protein KIF3C isoform X2 [Octodon degus]	-	-	-	-	-	-	-	--
MSTRG.12577	0.452	1.477	0.529	0.205	0.232	0.000	0.692	0.972	0.393	1.187	0.037	0.533	15.00	43.00	15.00	7.00	7.00	0.00	23.00	37.00	14.00	34.00	1.00	20.00	--	-	-	-	-	-	-	-	-	--
MSTRG.12582	7.181	5.570	8.503	7.597	9.626	9.475	42.452	45.065	8.580	6.739	9.872	4.936	223.00	164.00	240.00	240.00	244.00	240.00	1082.00	1300.00	309.00	176.00	223.00	159.00	--	IL-23, partial [Sus scrofa]	-	-	-	-	-	-	-	--
MSTRG.12596	0.000	0.000	0.354	0.000	0.111	0.127	1.207	0.878	0.188	0.233	0.000	0.000	0.00	0.00	3.00	0.00	1.00	1.00	12.00	10.00	2.00	2.00	0.00	0.00	--	-	-	-	-	-	-	-	-	--
MSTRG.12601	2.129	2.591	3.214	3.994	3.339	2.685	1.654	1.527	1.545	2.797	8.458	3.892	45.00	48.00	58.00	87.00	64.00	45.00	35.00	37.00	35.00	51.00	145.00	93.00	--	DCN1-like protein 4 [Camelus ferus]	-	-	-	-	-	-	-	--
MSTRG.12606	0.076	0.043	0.089	0.551	0.125	0.048	1.551	1.751	0.035	0.176	0.560	0.134	2.00	1.00	2.00	15.00	3.00	1.00	41.00	53.00	1.00	4.00	12.00	4.00	--	-	-	-	-	-	-	-	-	--
MSTRG.12608	2.961	2.941	2.407	3.144	5.340	5.096	2.436	3.464	4.420	2.584	0.086	1.418	85.00	74.00	59.00	93.00	139.00	116.00	70.00	114.00	136.00	64.00	2.00	46.00	--	-	-	-	-	-	-	-	-	--
MSTRG.12617	0.101	0.116	0.683	0.858	0.601	0.000	1.702	2.415	0.042	0.259	0.110	0.316	2.00	2.00	12.00	19.00	12.00	0.00	37.00	60.00	1.00	5.00	2.00	8.00	--	-	-	-	-	-	-	-	-	--
MSTRG.12628	0.128	0.439	0.150	0.249	0.283	0.000	0.384	0.112	0.479	0.743	0.474	0.227	1.00	3.00	1.00	2.00	2.00	0.00	3.00	1.00	4.00	5.00	3.00	2.00	--	-	-	-	-	-	-	-	-	--
MSTRG.12650	0.896	1.373	1.010	1.418	0.864	0.736	1.588	1.290	0.715	0.822	0.556	0.434	31.09	41.75	29.92	50.67	27.17	20.24	55.16	51.28	26.59	24.61	15.65	17.03	TMEM192	transmembrane protein 192 isoform X2 [Sus scrofa]	-	-	-	-	GO:0000323//lytic vacuole;GO:0005768//endosome;GO:0005774//vacuolar membrane;GO:0031224//intrinsic component of membrane;GO:0031988//membrane-bounded vesicle	GO:0046983//protein dimerization activity	-	--
MSTRG.12681	0.882	0.894	0.918	0.856	1.297	1.236	1.174	1.282	0.457	1.590	0.967	1.040	9.00	8.00	8.00	9.00	12.00	10.00	12.00	15.00	5.00	14.00	8.00	12.00	--	-	-	-	-	-	-	-	-	--
MSTRG.12695	4.248	1.852	1.577	1.005	2.514	2.569	1.276	2.199	5.187	2.362	0.937	1.436	123.00	47.00	39.00	30.00	66.00	59.00	37.00	73.00	161.00	59.00	22.00	47.00	--	-	-	-	-	-	-	-	-	--
MSTRG.12706	23.265	21.529	20.990	17.447	23.788	20.703	20.528	19.898	17.273	19.966	13.145	21.719	1142.07	926.48	879.89	882.73	1059.00	806.02	1009.04	1119.87	909.00	845.65	523.37	1205.30	--	-	-	-	-	-	-	-	-	--
MSTRG.12707	0.214	0.000	0.063	0.364	0.295	0.202	0.588	0.374	0.649	0.993	0.990	0.568	4.00	0.00	1.00	7.00	5.00	3.00	11.00	8.00	13.00	16.00	15.00	12.00	--	-	-	-	-	-	-	-	-	--
MSTRG.12708	0.118	0.341	0.142	1.973	2.331	0.086	0.885	1.311	0.000	0.580	0.455	0.900	6.93	17.52	7.11	119.27	124.00	3.98	51.96	88.13	0.00	29.35	21.63	59.70	--	-	-	-	-	-	-	-	-	--
MSTRG.12709	0.000	0.000	0.000	0.146	0.125	0.095	1.544	1.579	0.000	0.175	0.093	0.033	0.00	0.00	0.00	4.00	3.00	2.00	41.00	48.00	0.00	4.00	2.00	1.00	--	-	-	-	-	-	-	-	-	--
MSTRG.12710	1.505	2.012	2.619	2.713	3.510	2.386	5.971	5.102	3.370	2.443	5.515	5.174	35.00	41.00	52.00	65.00	74.00	44.00	139.00	136.00	84.00	49.00	104.00	136.00	--	-	-	-	-	-	-	-	-	--
MSTRG.12712	0.668	1.166	0.261	0.406	1.446	1.529	1.149	2.277	2.325	2.105	1.876	1.289	27.14	41.50	9.06	17.00	53.26	49.26	46.72	106.00	101.23	73.77	61.79	59.20	--	-	-	-	-	-	-	-	-	--
MSTRG.12713	4.172	3.134	3.892	4.151	4.071	4.244	7.984	8.101	7.696	3.901	2.010	2.268	142.86	99.50	113.94	146.00	119.74	115.74	300.28	363.00	280.77	116.23	57.21	92.80	--	Tctex1 domain containing 1 [Myotis myotis]	-	-	-	-	-	-	-	--
MSTRG.12715	18.323	29.706	25.126	17.351	14.705	11.780	50.527	31.414	18.018	12.467	7.514	13.605	959.00	1363.00	1123.00	936.00	698.00	489.00	2648.00	1885.00	1011.00	563.00	319.00	805.00	--	-	-	-	-	-	-	-	-	--
MSTRG.12716	14.164	9.528	13.994	11.789	17.505	14.687	35.024	16.568	11.827	20.498	53.473	37.564	563.00	332.00	475.00	483.00	631.00	463.00	1394.00	755.00	504.00	703.00	1724.00	1688.00	--	cullin-7 isoform X1 [Sus scrofa]	-	-	-	-	-	-	-	--
MSTRG.12717	77.957	93.831	96.443	94.387	74.894	78.661	71.084	67.540	97.206	27.573	17.015	30.253	1992.00	2171.00	2135.00	2555.00	1814.00	1622.00	1866.00	2006.00	2691.00	627.00	379.00	939.00	--	-	-	-	-	-	-	-	-	--
MSTRG.12718	0.710	1.889	1.801	1.033	0.391	0.298	7.678	8.460	2.427	1.234	0.146	1.465	6.00	14.00	13.00	9.00	3.00	2.00	65.00	82.00	22.00	9.00	1.00	14.00	--	-	-	-	-	-	-	-	-	--
MSTRG.1272	6.282	5.926	7.670	14.789	20.829	15.766	7.701	15.165	16.454	18.684	34.227	11.824	422.00	349.00	440.00	1024.00	1269.00	840.00	518.00	1168.00	1185.00	1083.00	1865.00	898.00	--	cullin-7 isoform X1 [Sus scrofa]	-	-	-	-	-	-	-	--
MSTRG.12720	25.538	19.249	22.138	36.855	38.760	40.549	54.822	53.580	38.831	39.959	25.975	27.412	2314.00	1529.00	1713.00	3442.00	3185.00	2914.00	4974.00	5566.00	3772.00	3124.00	1909.00	2808.00	--	cullin-7 isoform X1 [Sus scrofa]	-	-	-	-	-	-	-	--
MSTRG.12722	0.894	1.020	1.068	1.451	1.690	0.874	1.312	1.894	1.617	1.734	1.462	1.210	49.00	49.00	50.00	82.00	84.00	38.00	72.00	119.00	95.00	82.00	65.00	75.00	Pol	LINE-1 reverse transcriptase-like protein [Bos mutus]	-	-	-	-	GO:0005783//endoplasmic reticulum;GO:0016460//myosin II complex;GO:0031090//organelle membrane;GO:0031674//I band;GO:0031988//membrane-bounded vesicle;GO:0036379//myofilament	GO:0000166//nucleotide binding;GO:0003779//actin binding;GO:0004672//protein kinase activity;GO:0005198//structural molecule activity;GO:0008289//lipid binding;GO:0015179//L-amino acid transmembrane transporter activity;GO:0015666//restriction endodeoxyribonuclease activity;GO:0019900//kinase binding;GO:0033764//steroid dehydrogenase activity, acting on the CH-OH group of donors, NAD or NADP as a…	GO:0001171//reverse transcription;GO:0001932//regulation of protein phosphorylation;GO:0006308//DNA catabolic process;GO:0006575//cellular modified amino acid metabolic process;GO:0006643//membrane lipid metabolic process;GO:0006694//steroid biosynthetic process;GO:0006706//steroid catabolic process;GO:0006941//striated muscle contraction;GO:0007015//actin filament organization;GO:0007420//brain …	--
MSTRG.12723	1.804	1.317	1.602	1.513	2.182	1.490	3.794	3.809	2.217	1.450	2.810	1.309	56.00	34.00	42.00	43.00	60.00	36.00	132.00	140.00	64.00	41.00	66.00	45.00	--	-	-	-	-	-	-	-	-	--
MSTRG.12724	4.312	2.742	4.227	3.631	3.864	5.053	8.509	9.754	6.946	2.815	7.624	2.504	175.00	98.00	145.00	151.00	139.00	160.00	354.00	464.00	306.00	97.00	244.00	113.00	--	-	-	-	-	-	-	-	-	--
MSTRG.12731	3.730	5.644	3.388	5.724	4.632	2.688	12.911	10.911	4.355	3.838	2.018	4.444	98.00	130.00	76.00	155.00	106.00	56.00	327.00	278.00	118.00	87.00	43.00	132.00	--	-	-	-	-	-	-	-	-	--
MSTRG.12732	5.398	11.181	7.437	4.049	4.268	3.468	9.690	7.882	8.587	3.203	4.802	3.513	90.00	159.00	106.00	65.00	60.00	46.00	157.00	146.00	153.00	44.00	65.00	65.00	--	-	-	-	-	-	-	-	-	--
MSTRG.12733	0.173	0.028	0.145	0.048	0.163	0.405	1.480	0.991	0.783	0.315	1.157	0.087	7.00	1.00	5.00	2.00	6.00	13.00	60.00	46.00	34.00	11.00	38.00	4.00	--	interleukin-1 receptor-associated kinase 1-binding protein 1 isoform X2 [Sus scrofa]	-	-	-	-	-	-	-	--
MSTRG.12734	2.554	1.504	2.242	2.003	5.435	4.437	10.511	7.372	6.225	4.399	1.962	3.189	119.00	67.00	90.00	104.00	216.00	165.00	440.00	405.00	308.00	181.00	60.00	165.00	--	-	-	-	-	-	-	-	-	--
MSTRG.12735	1.029	0.621	1.453	1.820	2.569	1.526	4.987	4.593	3.811	2.350	2.239	0.883	34.00	18.00	41.00	62.00	77.00	40.00	165.00	174.00	135.00	67.00	60.00	33.00	--	-	-	-	-	-	-	-	-	--
MSTRG.12737	4.713	5.213	5.418	6.040	7.138	5.493	7.423	7.055	4.033	7.059	5.824	5.727	326.16	255.16	317.00	495.50	484.00	294.00	447.84	519.00	299.19	473.16	377.41	537.18	--	cullin-7 isoform X1 [Sus scrofa]	-	-	-	-	-	-	-	--
MSTRG.12738	12.957	20.190	16.823	7.027	9.089	11.613	31.242	25.264	26.014	12.040	11.180	14.114	274.84	375.74	304.89	154.50	176.00	196.97	660.07	612.00	590.74	221.84	193.59	339.80	--	-	-	-	-	-	-	-	-	--
MSTRG.12739	0.096	1.222	1.142	0.843	0.106	0.247	1.165	0.421	0.906	0.336	0.000	0.259	1.00	11.10	10.11	9.00	1.00	2.03	12.09	5.00	10.07	3.00	0.00	3.03	--	-	-	-	-	-	-	-	-	--
MSTRG.12740	1.032	0.449	0.701	1.707	1.314	1.094	2.986	3.595	2.217	1.414	2.225	1.405	52.00	31.00	35.00	94.00	89.00	45.00	204.00	283.00	130.00	59.00	137.00	80.00	--	-	-	-	-	-	-	-	-	--
MSTRG.12741	20.293	21.847	22.606	30.518	33.980	30.893	25.498	30.360	35.084	39.353	44.899	38.506	562.00	518.00	526.00	887.63	929.00	696.00	763.00	1061.07	1155.00	1032.00	1143.00	1248.96	--	-	-	-	-	-	-	-	-	--
MSTRG.12742	6.900	7.524	3.631	5.969	7.781	4.923	3.737	4.202	7.524	6.054	6.360	3.631	111.00	117.00	50.00	95.00	126.00	67.00	60.00	84.00	129.00	85.00	88.00	72.00	--	-	-	-	-	-	-	-	-	--
MSTRG.12744	0.097	0.331	0.283	0.187	0.746	0.670	4.100	2.149	0.315	0.616	0.238	0.299	2.00	6.00	5.00	4.00	14.00	11.00	85.00	51.00	7.00	11.00	4.00	7.00	--	sperm-associated antigen 7 isoform X1 [Sus scrofa]	-	-	-	-	-	-	-	--
MSTRG.12745	1.279	1.250	0.963	0.864	0.655	0.777	7.252	5.119	2.918	0.476	0.619	0.343	56.00	48.00	36.00	39.00	26.00	27.00	318.00	257.00	137.00	18.00	22.00	17.00	--	-	-	-	-	-	-	-	-	--
MSTRG.12747	9.170	7.466	10.579	6.551	5.894	7.308	8.606	9.688	15.459	10.314	10.865	10.015	391.14	274.58	394.00	291.19	226.59	254.39	392.11	501.02	686.35	360.24	353.34	466.40	MAD1L1	PREDICTED: mitotic spindle assembly checkpoint protein MAD1 isoform X1 [Cercocebus atys]	Human Diseases;Cellular Processes;Organismal Systems	Cancer: overview;Cell growth and death;Endocrine system	ko05203//Viral carcinogenesis;ko04110//Cell cycle;ko04914//Progesterone-mediated oocyte maturation	K06638;K06638;K06638	GO:0000776//kinetochore;GO:0005815//microtubule organizing center;GO:0005819//spindle;GO:0043231//intracellular membrane-bounded organelle;GO:0044444//cytoplasmic part;GO:0046930//pore complex	GO:0005488//binding	GO:0000087//mitotic M phase;GO:0000280//nuclear division;GO:0007346//regulation of mitotic cell cycle;GO:0035556//intracellular signal transduction;GO:0042129//regulation of T cell proliferation;GO:0048534//hematopoietic or lymphoid organ development;GO:0051983//regulation of chromosome segregation;GO:0071173//spindle assembly checkpoint	--
MSTRG.12752	0.553	1.187	0.876	0.600	0.394	0.328	0.422	0.652	1.244	1.621	0.321	1.208	17.00	32.00	23.00	19.00	11.00	8.00	13.00	23.00	41.00	43.00	8.00	42.00	TMSB4	thymosin beta-4-like [Pipistrellus kuhlii]	Cellular Processes	Cell motility	ko04810//Regulation of actin cytoskeleton	K05764	GO:0034774//secretory granule lumen;GO:0043232//intracellular non-membrane-bounded organelle	GO:0003723//RNA binding;GO:0003779//actin binding	GO:0001775//cell activation;GO:0003143//embryonic heart tube morphogenesis;GO:0006355//regulation of transcription, DNA-templated;GO:0007599//hemostasis;GO:0014910//regulation of smooth muscle cell migration;GO:0030837//negative regulation of actin filament polymerization;GO:0051149//positive regulation of muscle cell differentiation	--
MSTRG.12753	2.628	2.534	2.216	3.430	2.580	2.767	3.163	4.964	9.292	6.047	1.750	4.139	200.00	169.00	144.00	269.00	178.00	167.00	241.00	433.00	758.00	397.00	108.00	356.00	Pol	coiled-coil domain-containing protein 169 isoform X1 [Phocoena sinus]	-	-	-	-	-	-	-	--
MSTRG.12754	14.291	11.107	14.910	20.298	23.749	15.348	38.480	40.713	27.584	17.684	25.955	16.312	1070.00	707.00	896.00	1506.00	1442.00	822.00	2353.00	2977.00	2153.00	1019.00	1165.00	1147.00	Pol	endonuclease reverse transcriptase [Bos taurus]	-	-	-	-	GO:0005783//endoplasmic reticulum;GO:0031090//organelle membrane;GO:0044425//membrane part	GO:0000166//nucleotide binding;GO:0008289//lipid binding;GO:0015179//L-amino acid transmembrane transporter activity;GO:0015666//restriction endodeoxyribonuclease activity;GO:0033764//steroid dehydrogenase activity, acting on the CH-OH group of donors, NAD or NADP as acceptor;GO:0034061//DNA polymerase activity	GO:0001171//reverse transcription;GO:0006308//DNA catabolic process;GO:0006575//cellular modified amino acid metabolic process;GO:0006643//membrane lipid metabolic process;GO:0006694//steroid biosynthetic process;GO:0006706//steroid catabolic process;GO:0006796//phosphate-containing compound metabolic process;GO:0009991//response to extracellular stimulus;GO:0010906//regulation of glucose metabol…	--
MSTRG.12756	8.794	7.556	8.837	5.516	8.806	7.103	20.943	17.427	12.083	7.473	2.701	5.559	231.00	178.00	205.00	152.00	206.00	149.00	665.00	648.00	373.00	161.00	55.00	155.00	--	-	-	-	-	-	-	-	-	--
MSTRG.12758	9.088	11.315	11.301	16.570	11.716	12.814	5.521	12.120	16.053	18.422	22.266	9.423	335.00	329.00	324.00	601.00	403.00	377.00	194.00	507.00	663.00	569.00	710.00	342.00	--	IL-23, partial [Sus scrofa]	-	-	-	-	-	-	-	--
MSTRG.12759	1.070	1.474	1.658	2.649	2.035	1.566	2.270	3.109	2.537	2.175	1.772	1.572	48.00	59.00	58.00	102.00	73.00	44.00	91.00	152.00	106.00	74.00	79.00	65.00	--	-	-	-	-	-	-	-	-	--
MSTRG.12760	0.238	0.000	0.000	0.347	0.197	0.000	5.233	3.376	0.056	0.000	0.000	0.000	4.00	0.00	0.00	6.00	3.00	0.00	88.00	65.00	1.00	0.00	0.00	0.00	--	-	-	-	-	-	-	-	-	--
MSTRG.12773	1.070	1.492	0.766	0.346	1.770	1.200	1.247	1.452	0.555	0.138	0.660	0.105	18.00	22.00	11.00	6.00	27.00	16.00	21.00	28.00	10.00	2.00	9.00	2.00	--	-	-	-	-	-	-	-	-	--
MSTRG.12778	4.961	5.300	4.695	7.199	9.586	5.671	6.653	8.006	6.748	7.431	16.983	7.352	350.00	336.00	298.00	551.00	624.00	326.00	482.00	667.00	514.00	459.00	997.00	587.00	--	mucin-2-like [Vulpes lagopus]	-	-	-	-	-	-	-	--
MSTRG.12783	0.727	1.235	0.603	1.481	0.876	0.488	7.050	4.021	0.676	1.066	0.527	1.097	8.00	13.00	6.00	21.00	10.00	6.00	93.00	62.00	13.00	18.00	8.00	18.00	--	-	-	-	-	-	-	-	-	--
MSTRG.12789	12.998	11.917	13.756	12.401	12.581	15.296	24.304	22.654	31.591	24.104	12.672	23.506	540.00	434.00	488.00	531.00	474.00	504.00	1011.00	1079.00	1407.00	864.00	427.00	1104.00	--	-	-	-	-	-	-	-	-	--
MSTRG.12792	0.364	0.415	0.792	0.252	0.631	0.197	1.247	2.586	0.194	0.603	0.577	0.460	7.00	7.00	13.00	5.00	11.00	3.00	24.00	57.00	4.00	10.00	9.00	10.00	--	-	-	-	-	-	-	-	-	--
MSTRG.12799	5.140	4.154	4.990	6.205	5.013	6.376	5.359	5.550	7.645	5.763	4.727	5.391	614.00	435.00	509.00	764.00	543.00	604.00	641.00	760.00	979.00	594.00	458.00	728.00	--	hypothetical protein PANDA_017931, partial [Ailuropoda melanoleuca]	-	-	-	-	-	-	-	--
MSTRG.12831	0.432	0.555	0.751	0.958	1.282	0.459	2.261	1.880	0.420	1.620	2.157	2.042	11.00	12.00	16.00	26.00	31.00	9.00	56.00	55.00	12.00	35.00	44.00	60.00	--	-	-	-	-	-	-	-	-	--
MSTRG.12836	0.328	0.375	0.240	0.398	0.453	0.932	0.984	1.575	1.034	0.476	2.176	1.053	8.00	8.00	5.00	10.00	10.00	18.00	24.00	44.00	27.00	10.00	43.00	29.00	--	-	-	-	-	-	-	-	-	--
MSTRG.12837	49.736	59.181	58.940	122.047	151.866	116.142	38.634	30.938	20.348	61.812	56.406	105.204	4862.00	5429.00	5425.00	14379.00	15631.00	8653.00	3294.00	2977.00	1652.00	4778.00	4053.00	10844.00	--	-	-	-	-	-	-	-	-	--
MSTRG.12842	0.810	0.900	1.082	2.921	2.364	0.681	0.446	0.326	0.291	1.191	1.773	1.506	156.00	152.00	178.00	580.00	413.00	104.00	86.00	72.00	60.00	198.00	277.00	328.00	--	tropomyosin alpha-3 chain-like isoform X1 [Odocoileus virginianus texanus]	Human Diseases;Organismal Systems;Human Diseases;Human Diseases;Organismal Systems;Human Diseases	Cancer: overview;Circulatory system;Cardiovascular disease;Cardiovascular disease;Circulatory system;Cancer: specific types	ko05200//Pathways in cancer;ko04261//Adrenergic signaling in cardiomyocytes;ko05414//Dilated cardiomyopathy;ko05410//Hypertrophic cardiomyopathy;ko04260//Cardiac muscle contraction;ko05216//Thyroid cancer	K09290;K09290;K09290;K09290;K09290;K09290	GO:0031988//membrane-bounded vesicle;GO:0032155//cell division site part;GO:0032432//actin filament bundle;GO:0043005//neuron projection;GO:0043234//protein complex;GO:0044444//cytoplasmic part	GO:0005488//binding	GO:0003012//muscle system process;GO:0007417//central nervous system development;GO:0033275//actin-myosin filament sliding	--
MSTRG.12847	0.000	1.660	0.204	2.447	2.718	1.322	1.228	1.415	1.362	0.605	2.806	0.769	0.00	19.00	2.00	25.00	28.00	12.00	16.00	20.00	16.00	6.00	33.00	10.00	--	-	-	-	-	-	-	-	-	--
MSTRG.12852	0.373	1.170	0.437	0.090	1.234	0.823	3.165	2.846	0.000	0.000	0.000	0.495	4.00	11.00	4.00	1.00	12.00	7.00	34.00	35.00	0.00	0.00	0.00	6.00	--	-	-	-	-	-	-	-	-	--
MSTRG.12869	0.769	0.877	0.901	0.896	0.848	1.164	1.767	1.610	0.215	0.178	0.285	1.089	10.00	10.00	10.00	12.00	10.00	12.00	23.00	24.00	3.00	2.00	3.00	16.00	--	-	-	-	-	-	-	-	-	--
MSTRG.12870	1.103	0.252	0.387	0.321	0.892	0.232	5.580	5.996	1.269	1.022	1.314	1.171	30.00	6.00	9.00	9.00	22.00	5.00	152.00	187.00	37.00	24.00	29.00	36.00	--	interleukin-1 receptor-associated kinase 1-binding protein 1 isoform X2 [Sus scrofa]	-	-	-	-	-	-	-	--
MSTRG.12871	0.423	0.362	0.248	1.129	1.050	0.600	0.898	0.692	0.345	1.471	2.413	1.637	8.00	6.00	4.00	22.00	18.00	9.00	17.00	15.00	7.00	24.00	37.00	35.00	--	-	-	-	-	-	-	-	-	--
MSTRG.12872	26.629	21.853	25.577	12.896	12.714	15.483	26.270	25.950	13.054	6.733	8.235	5.760	1264.65	898.00	1021.48	620.00	539.94	578.32	1246.06	1379.66	656.99	274.33	316.08	311.04	--	-	-	-	-	-	-	-	-	--
MSTRG.12873	7.753	0.000	4.410	0.000	0.681	6.180	10.228	12.615	5.161	0.752	2.079	0.361	151.35	0.00	73.52	0.00	12.06	95.68	199.94	282.34	108.01	12.67	32.92	7.96	--	-	-	-	-	-	-	-	-	--
MSTRG.12874	16.018	11.529	10.618	13.662	12.186	6.736	50.758	46.733	27.467	6.496	7.754	7.806	481.00	297.00	286.00	412.00	326.00	154.00	1481.00	1569.00	907.00	169.00	204.00	281.00	--	-	-	-	-	-	-	-	-	--
MSTRG.12875	4.086	2.160	3.501	3.143	1.429	1.131	2.140	3.999	1.394	0.173	1.106	0.309	82.00	38.00	60.00	65.00	26.00	18.00	43.00	92.00	30.00	3.00	18.00	7.00	--	-	-	-	-	-	-	-	-	--
MSTRG.12878	1.017	1.611	0.926	5.097	3.488	0.570	14.610	14.436	1.265	3.339	5.571	3.847	18.00	25.00	14.00	93.00	56.00	8.00	259.00	293.00	24.00	51.00	80.00	77.00	--	uncharacterized protein LOC105481280 isoform X4 [Macaca nemestrina]	-	-	-	-	-	-	-	--
MSTRG.12890	0.451	0.193	0.198	1.148	0.621	0.142	2.644	5.553	0.158	0.065	0.695	0.100	8.00	3.00	3.00	21.00	10.00	2.00	47.00	113.00	3.00	1.00	10.00	2.00	--	-	-	-	-	-	-	-	-	--
MSTRG.12891	21.812	7.615	13.334	16.267	19.631	15.802	52.856	57.344	69.756	29.097	43.827	23.959	820.00	251.00	428.00	630.00	669.00	471.00	1990.00	2471.00	2811.00	944.00	1336.00	1018.00	--	IL-23, partial [Sus scrofa]	-	-	-	-	-	-	-	--
MSTRG.12893	22.465	27.320	24.338	31.902	26.945	18.064	84.777	56.734	19.763	6.792	30.323	9.624	314.00	335.00	291.00	460.00	342.00	198.00	1203.00	921.00	292.00	79.00	331.00	147.00	--	-	-	-	-	-	-	-	-	--
MSTRG.12894	11.166	8.605	13.465	14.092	12.418	13.947	34.155	34.049	12.947	9.421	17.958	10.442	223.00	156.00	244.00	349.00	254.00	259.00	853.00	1010.00	283.00	161.00	300.00	234.00	--	-	-	-	-	-	-	-	-	--
MSTRG.12898	8.293	6.595	5.182	6.762	7.424	4.575	20.876	20.563	7.057	10.003	17.096	7.110	330.00	226.00	172.00	259.00	258.00	134.00	826.00	874.00	317.00	328.00	511.00	313.00	--	-	-	-	-	-	-	-	-	--
MSTRG.12900	28.952	31.370	19.144	21.716	20.301	8.380	32.653	22.455	26.507	30.545	18.460	54.058	379.00	360.00	214.00	293.00	241.00	87.00	428.00	337.00	372.00	345.00	196.00	800.00	--	-	-	-	-	-	-	-	-	--
MSTRG.1291	0.472	0.662	0.765	0.880	1.440	0.869	2.246	1.424	0.305	0.799	0.671	0.225	13.00	16.00	18.00	25.00	36.00	19.00	62.00	45.00	9.00	19.00	15.00	7.00	--	-	-	-	-	-	-	-	-	--
MSTRG.12910	0.170	0.000	0.100	0.248	0.375	1.288	0.340	0.371	0.318	0.493	1.049	0.376	2.00	0.00	1.00	3.00	4.00	12.00	4.00	5.00	4.00	5.00	10.00	5.00	--	-	-	-	-	-	-	-	-	--
MSTRG.12912	0.000	0.109	0.000	0.093	0.316	0.121	0.096	0.000	0.089	0.111	0.590	0.254	0.00	1.00	0.00	1.00	3.00	1.00	1.00	0.00	1.00	1.00	5.00	3.00	--	-	-	-	-	-	-	-	-	--
MSTRG.12919	3.237	3.031	3.556	3.693	4.883	3.164	5.118	7.100	2.331	5.634	6.383	7.070	307.00	252.00	288.00	361.00	420.00	238.00	486.00	772.00	237.00	461.00	491.00	758.00	--	cullin-7 isoform X1 [Sus scrofa]	-	-	-	-	-	-	-	--
MSTRG.12924	3.378	2.498	2.933	3.041	2.573	3.267	2.816	3.234	2.483	4.446	5.365	4.102	236.00	153.00	175.00	219.00	163.00	181.00	197.00	259.00	186.00	268.00	304.00	324.00	--	bridging integrator 3 isoform X3 [Sus scrofa]	-	-	-	-	-	-	-	--
MSTRG.12926	1.129	1.733	1.046	5.231	3.773	0.911	3.766	2.792	0.743	11.870	0.430	11.824	21.00	27.00	17.00	94.00	62.00	13.00	65.00	55.00	16.00	171.00	7.00	224.00	--	-	-	-	-	-	-	-	-	--
MSTRG.12927	0.480	0.411	0.563	0.583	0.618	0.959	0.640	1.013	0.523	1.253	1.382	0.531	12.00	9.00	12.00	15.00	14.00	19.00	16.00	29.00	14.00	27.00	28.00	15.00	--	-	-	-	-	-	-	-	-	--
MSTRG.12934	1.769	2.947	1.330	2.390	1.449	1.527	0.917	3.087	1.830	0.462	0.419	0.706	22.00	31.00	14.00	29.00	16.00	15.00	12.00	44.00	27.00	6.00	4.00	10.00	--	-	-	-	-	-	-	-	-	--
MSTRG.12940	6.066	9.411	7.672	19.436	19.592	8.465	9.028	10.700	13.638	16.793	41.584	13.713	225.00	306.00	243.00	743.00	659.00	249.00	335.28	455.00	542.28	537.42	1251.00	575.00	L1RE1	transposase [Sus scrofa]	-	-	-	-	GO:0000323//lytic vacuole;GO:0036464//cytoplasmic ribonucleoprotein granule	GO:0003723//RNA binding;GO:0005515//protein binding;GO:0043566//structure-specific DNA binding	GO:0032196//transposition	--
MSTRG.12942	1.601	1.826	1.827	1.951	1.765	0.466	2.337	2.757	0.766	0.095	0.152	0.036	39.00	39.00	38.00	49.00	39.00	9.00	57.00	77.00	20.00	2.00	3.00	1.00	--	-	-	-	-	-	-	-	-	--
MSTRG.12959	22.300	22.286	22.645	23.045	29.614	35.299	28.698	38.579	55.921	44.230	30.759	27.157	783.00	686.00	679.00	834.00	943.00	983.00	1009.00	1553.00	2105.00	1340.00	876.00	1078.00	--	-	-	-	-	-	-	-	-	--
MSTRG.12960	19.370	17.589	15.350	9.436	11.916	15.628	12.238	9.147	6.813	3.222	4.346	2.323	484.00	386.00	331.00	241.00	266.00	315.00	310.00	269.00	180.00	72.00	87.00	67.00	--	-	-	-	-	-	-	-	-	--
MSTRG.12969	0.353	0.483	0.165	0.616	0.933	0.267	1.056	1.046	0.197	0.409	1.217	0.249	5.00	6.00	2.00	9.00	12.00	3.00	15.00	17.00	3.00	5.00	14.00	4.00	--	-	-	-	-	-	-	-	-	--
MSTRG.12970	1.392	3.038	3.473	5.250	3.404	2.137	9.909	9.601	0.858	1.688	2.537	1.616	23.00	44.00	49.00	89.00	51.00	28.00	162.00	180.00	15.00	24.00	34.00	30.00	--	-	-	-	-	-	-	-	-	--
MSTRG.12971	4.440	4.940	4.770	5.234	3.521	2.823	6.780	5.154	2.294	1.616	1.900	1.720	121.00	118.00	111.00	147.00	87.00	61.00	185.00	161.00	67.00	38.00	42.00	53.00	--	-	-	-	-	-	-	-	-	--
MSTRG.12974	1.435	0.226	0.522	0.720	1.474	0.686	1.087	0.907	0.369	1.262	0.000	0.963	29.00	4.00	9.00	15.00	27.00	11.00	22.00	21.00	8.00	22.00	0.00	22.00	--	-	-	-	-	-	-	-	-	--
MSTRG.12978	0.873	0.697	0.307	0.762	0.770	0.330	0.698	0.152	0.000	0.202	0.108	0.541	10.00	7.00	3.00	9.00	8.00	3.00	8.00	2.00	0.00	2.00	1.00	7.00	--	-	-	-	-	-	-	-	-	--
MSTRG.12979	73.034	57.078	73.059	45.401	43.666	66.228	116.160	114.603	219.614	38.523	14.599	57.437	1705.00	1087.00	1380.00	1022.00	868.00	1087.00	2734.00	3150.00	4754.00	742.00	308.00	1468.00	--	-	-	-	-	-	-	-	-	--
MSTRG.12980	0.204	1.341	0.479	0.099	0.000	0.322	0.510	0.446	0.191	0.237	0.126	0.000	4.00	23.00	8.00	2.00	0.00	5.00	10.00	10.00	4.00	4.00	2.00	0.00	--	-	-	-	-	-	-	-	-	--
MSTRG.12985	3.759	5.171	5.073	5.560	7.113	4.899	8.905	8.028	5.084	5.067	15.443	5.615	144.00	156.00	153.48	235.75	210.00	138.00	376.04	342.39	277.00	177.24	298.00	227.41	--	-	-	-	-	-	-	-	-	--
MSTRG.12988	0.479	0.000	0.374	0.387	0.088	0.503	0.957	0.557	1.862	0.740	0.000	1.060	6.00	0.00	4.00	5.00	1.00	5.00	12.00	8.00	25.00	8.00	0.00	15.00	--	-	-	-	-	-	-	-	-	--
MSTRG.12989	1.564	2.402	2.162	3.097	2.120	1.588	4.200	3.098	2.086	1.722	0.589	2.675	52.00	72.00	63.00	102.00	68.00	39.00	133.00	116.00	87.00	50.00	18.00	102.00	--	-	-	-	-	-	-	-	-	--
MSTRG.12990	32.161	28.530	31.621	21.297	29.179	31.972	64.771	75.226	73.541	34.810	19.430	29.768	1521.00	1161.00	1238.00	1139.00	1318.00	1216.00	2856.00	3648.00	3324.00	1422.88	1191.86	1650.00	HHEX	hematopoietically-expressed homeobox protein HHEX [Manis javanica]	Human Diseases;Human Diseases	Cancer: overview;Endocrine and metabolic disease	ko05202//Transcriptional misregulation in cancer;ko04950//Maturity onset diabetes of the young	K08024;K08024	GO:0032991//macromolecular complex;GO:0043231//intracellular membrane-bounded organelle	GO:0000977//RNA polymerase II regulatory region sequence-specific DNA binding;GO:0000982//transcription factor activity, RNA polymerase II core promoter proximal region sequence-specific binding;GO:0008134//transcription factor binding;GO:0019904//protein domain specific binding;GO:0031369//translation initiation factor binding;GO:0046983//protein dimerization activity	GO:0000079//regulation of cyclin-dependent protein serine/threonine kinase activity;GO:0003002//regionalization;GO:0006357//regulation of transcription from RNA polymerase II promoter;GO:0006406//mRNA export from nucleus;GO:0006950//response to stress;GO:0007166//cell surface receptor signaling pathway;GO:0008283//cell proliferation;GO:0009725//response to hormone;GO:0009855//determination of bil…	--
MSTRG.12992	0.857	1.014	1.003	0.585	0.629	0.581	1.695	1.796	2.969	1.169	0.391	0.931	18.00	18.00	20.00	12.00	12.00	9.00	38.00	45.00	67.00	19.00	6.00	19.00	--	-	-	-	-	-	-	-	-	--
MSTRG.12993	0.878	1.215	0.661	2.493	2.073	0.632	1.315	1.148	0.702	0.654	0.309	0.499	14.00	17.00	9.00	41.00	30.00	8.00	21.00	21.00	12.00	9.00	4.00	9.00	--	-	-	-	-	-	-	-	-	--
MSTRG.12994	5.185	5.472	5.971	6.586	6.599	5.733	14.185	11.641	1.635	7.070	5.417	5.681	328.00	357.00	332.00	495.00	506.00	316.00	1346.00	1281.00	167.00	481.00	303.00	492.00	--	cullin-7 isoform X1 [Sus scrofa]	-	-	-	-	-	-	-	--
MSTRG.12995	12.101	16.289	12.253	19.594	19.066	12.741	21.871	20.497	15.273	24.263	28.988	27.996	533.00	634.00	465.00	895.00	763.00	437.00	938.00	1003.00	709.00	926.00	1022.00	1395.00	--	A3Z2_1 [Sus scrofa]	-	-	-	-	-	-	-	--
MSTRG.12996	3.750	5.329	4.707	5.410	10.681	7.544	47.239	44.606	8.671	8.413	2.935	7.730	143.00	168.00	115.00	210.00	402.00	249.00	1729.00	2019.00	341.00	288.00	95.00	313.00	--	-	-	-	-	-	-	-	-	--
MSTRG.12997	7.474	4.948	5.164	6.260	5.923	2.818	23.100	31.819	12.127	10.096	0.607	6.696	622.00	361.00	367.00	537.00	447.00	186.00	1925.00	3036.00	1082.00	725.00	41.00	630.00	Pol	RecName: Full=LINE-1 retrotransposable element ORF2 protein; Short=ORF2p; AltName: Full=Long interspersed element-1; Short=L1; AltName: Full=Retrovirus-related Pol polyprotein LINE-1; Includes: RecName: Full=Reverse transcriptase; Includes: RecName: Full=Endonuclease [Mus musculus]	-	-	-	-	GO:0005783//endoplasmic reticulum;GO:0031090//organelle membrane	GO:0000166//nucleotide binding;GO:0004519//endonuclease activity;GO:0008289//lipid binding;GO:0016779//nucleotidyltransferase activity;GO:0033764//steroid dehydrogenase activity, acting on the CH-OH group of donors, NAD or NADP as acceptor	GO:0006278//RNA-dependent DNA replication;GO:0006694//steroid biosynthetic process;GO:0006706//steroid catabolic process;GO:0009991//response to extracellular stimulus;GO:0010906//regulation of glucose metabolic process;GO:0032196//transposition;GO:0032355//response to estradiol;GO:0042537//benzene-containing compound metabolic process;GO:0044248//cellular catabolic process;GO:0044255//cellular l…	--
MSTRG.12999	5.365	2.525	2.986	4.365	6.234	5.339	18.380	14.626	14.699	11.850	12.902	7.640	223.00	92.00	106.00	187.00	235.00	176.00	765.00	697.00	655.00	425.00	435.00	359.00	Pol	endonuclease/reverse transcriptase [Sus scrofa]	-	-	-	-	GO:0031090//organelle membrane	GO:0015179//L-amino acid transmembrane transporter activity;GO:0015666//restriction endodeoxyribonuclease activity;GO:0034061//DNA polymerase activity	GO:0001171//reverse transcription;GO:0006308//DNA catabolic process;GO:0006575//cellular modified amino acid metabolic process;GO:0006643//membrane lipid metabolic process;GO:0015807//L-amino acid transport;GO:0032196//transposition;GO:0043085//positive regulation of catalytic activity	--
MSTRG.13000	1.898	1.495	1.829	1.802	1.209	2.391	1.207	1.604	2.335	1.821	1.635	1.736	57.38	45.36	50.37	52.00	34.27	64.14	45.12	70.89	78.84	48.34	50.41	64.13	--	-	-	-	-	-	-	-	-	--
MSTRG.13001	16.485	20.995	22.170	18.715	17.175	14.394	10.584	10.106	19.273	8.786	58.250	9.902	340.62	339.64	405.63	395.00	299.73	247.86	202.88	233.11	482.16	136.66	1288.59	209.87	--	-	-	-	-	-	-	-	-	--
MSTRG.13003	0.385	0.160	0.246	0.407	0.347	0.088	2.096	1.708	0.261	0.608	0.561	0.588	11.00	4.00	6.00	12.00	9.00	2.00	60.00	56.00	8.00	15.00	13.00	19.00	--	CREB-regulated transcription coactivator 2 isoform X3 [Sus scrofa]	-	-	-	-	-	-	-	--
MSTRG.13006	21.472	17.053	21.620	26.593	24.555	21.253	32.548	34.094	52.651	27.844	46.046	27.294	996.00	680.00	868.00	1141.00	933.00	756.00	1436.00	1774.00	2834.00	1030.00	1523.00	1327.00	--	-	-	-	-	-	-	-	-	--
MSTRG.13007	4.046	3.205	3.685	3.907	4.451	4.672	28.219	17.258	11.756	5.298	9.944	7.007	215.00	165.00	152.00	263.00	228.00	242.00	654.00	641.00	335.00	171.00	162.00	232.00	--	-	-	-	-	-	-	-	-	--
MSTRG.13012	1.466	1.306	1.511	3.407	1.059	0.978	1.049	0.969	0.998	15.487	1.557	17.357	8.96	7.00	7.89	21.47	5.87	4.74	6.42	6.79	6.54	81.69	7.72	119.96	--	-	-	-	-	-	-	-	-	--
MSTRG.13013	1.570	2.417	0.829	1.925	0.545	0.703	4.079	2.179	1.693	5.101	1.150	7.179	29.04	39.00	13.11	36.53	9.13	10.26	75.58	46.21	33.46	80.31	17.28	148.04	--	-	-	-	-	-	-	-	-	--
MSTRG.13015	1.359	2.214	0.834	0.942	1.070	1.142	0.840	0.508	1.811	1.650	0.718	3.320	21.00	30.00	11.00	15.00	15.00	14.00	13.00	9.00	30.00	22.00	9.00	58.00	--	-	-	-	-	-	-	-	-	--
MSTRG.13016	3.896	2.550	3.478	3.996	5.282	6.442	6.155	6.267	4.736	7.439	14.487	6.864	122.00	70.00	93.00	129.00	150.00	160.00	193.00	225.00	159.00	201.00	368.00	243.00	--	cullin-7 isoform X1 [Sus scrofa]	-	-	-	-	-	-	-	--
MSTRG.13017	0.324	0.492	0.505	0.105	0.000	0.000	0.431	0.188	0.302	0.000	0.000	0.000	3.00	4.00	4.00	1.00	0.00	0.00	4.00	2.00	3.00	0.00	0.00	0.00	--	-	-	-	-	-	-	-	-	--
MSTRG.13019	1.077	2.363	1.759	2.155	1.899	0.979	9.274	6.584	1.206	0.356	1.140	0.652	26.04	39.94	27.00	47.07	37.48	19.79	193.00	151.22	24.34	6.04	19.03	18.03	--	cullin-7 isoform X1 [Sus scrofa]	-	-	-	-	-	-	-	--
MSTRG.1302	7.287	6.787	5.995	5.191	6.713	8.258	5.574	4.144	1.549	4.597	2.161	5.957	158.00	129.00	111.00	116.00	132.00	142.00	121.00	103.00	36.00	86.00	38.00	146.00	--	-	-	-	-	-	-	-	-	--
MSTRG.13026	4.277	3.596	4.141	3.405	4.565	5.289	2.738	2.750	2.174	5.433	4.090	7.954	156.00	115.00	129.00	128.00	151.00	153.00	100.00	115.00	85.00	171.00	121.00	328.00	--	hypothetical protein DBR06_SOUSAS8810060, partial [Sousa chinensis]	-	-	-	-	-	-	-	--
MSTRG.13036	1.692	0.618	0.991	1.182	1.530	1.195	2.028	1.683	2.210	1.098	1.711	1.108	50.00	16.00	25.00	36.00	41.00	28.00	60.00	57.00	70.00	28.00	41.00	37.00	--	hypothetical protein HJG59_010711 [Molossus molossus]	-	-	-	-	-	-	-	--
MSTRG.13037	1.126	0.360	0.369	3.233	5.413	0.965	3.059	4.085	0.378	0.679	0.500	0.837	25.00	7.00	7.00	74.00	109.00	17.00	68.00	104.00	9.00	13.00	9.00	21.00	--	-	-	-	-	-	-	-	-	--
MSTRG.13038	0.418	0.894	0.490	1.673	2.190	0.857	1.357	1.687	0.292	1.090	0.709	0.416	8.00	15.00	8.00	33.00	38.00	13.00	26.00	37.00	6.00	18.00	11.00	9.00	--	-	-	-	-	-	-	-	-	--
MSTRG.1304	1.816	2.727	2.835	2.320	2.369	1.526	5.289	6.177	0.085	2.876	1.642	2.998	60.00	79.00	80.00	79.00	71.00	40.00	175.00	234.00	3.00	82.00	44.00	112.00	--	-	-	-	-	-	-	-	-	--
MSTRG.13040	63.728	76.971	71.120	59.748	52.898	107.463	23.024	28.925	140.245	20.421	56.437	23.768	1409.00	1459.00	1336.00	1141.00	882.00	1866.00	587.00	812.00	2868.00	460.00	616.00	685.00	--	sperm-associated antigen 7 isoform X1 [Sus scrofa]	-	-	-	-	-	-	-	--
MSTRG.13042	25.839	21.837	25.831	34.110	35.823	31.076	67.861	52.675	45.938	32.853	30.301	32.659	652.00	480.00	561.00	874.00	842.00	680.00	1683.00	1566.00	1283.00	709.00	642.00	925.00	--	-	-	-	-	-	-	-	-	--
MSTRG.13043	0.140	0.447	0.131	0.109	0.432	0.071	0.810	1.415	0.261	1.037	0.276	1.014	5.00	14.00	4.00	4.00	14.00	2.00	29.00	58.00	10.00	32.00	8.00	41.00	--	-	-	-	-	-	-	-	-	--
MSTRG.13044	0.693	0.692	0.406	0.000	0.287	0.109	0.346	0.529	0.242	0.000	0.000	0.077	8.00	7.00	4.00	0.00	3.00	1.00	4.00	7.00	3.00	0.00	0.00	1.00	--	lysosome-associated membrane glycoprotein 3 isoform X1 [Sus scrofa]	-	-	-	-	-	-	-	--
MSTRG.13045	0.733	1.645	0.869	1.994	1.379	0.352	6.638	5.244	0.934	0.766	1.035	0.871	19.00	22.00	21.00	45.00	34.00	8.00	155.00	167.00	19.00	24.00	17.00	30.00	--	-	-	-	-	-	-	-	-	--
MSTRG.13047	0.734	1.379	1.972	0.587	0.667	0.218	13.584	11.337	5.720	0.551	0.479	0.191	17.00	28.00	39.00	14.00	14.00	4.00	315.00	301.00	142.00	11.00	9.00	5.00	--	-	-	-	-	-	-	-	-	--
MSTRG.13048	4.437	3.913	4.125	3.232	3.681	2.877	3.215	4.218	4.653	4.404	5.265	3.540	204.00	157.00	165.00	146.00	148.00	115.00	155.00	233.00	226.00	150.00	150.00	167.00	--	-	-	-	-	-	-	-	-	--
MSTRG.1305	14.836	18.198	16.700	17.875	17.305	14.252	44.229	33.631	14.159	7.549	9.148	7.428	365.00	379.00	340.00	466.00	387.00	290.00	1147.00	998.00	415.00	178.00	207.00	213.00	--	-	-	-	-	-	-	-	-	--
MSTRG.13051	53.480	53.085	53.126	58.927	71.747	40.134	171.606	159.542	40.753	25.589	38.041	29.951	1371.00	1193.00	1163.00	1557.00	1668.00	816.00	4405.00	4689.00	1120.00	566.00	791.00	868.00	--	-	-	-	-	-	-	-	-	--
MSTRG.13052	6.088	5.461	5.355	4.280	3.975	3.376	13.351	11.664	8.115	5.415	5.366	3.379	263.00	211.00	209.00	186.00	163.00	119.00	576.00	563.00	386.00	193.00	188.00	164.00	--	cullin-7 isoform X1 [Sus scrofa]	-	-	-	-	-	-	-	--
MSTRG.13053	5.199	4.526	5.512	5.071	7.543	8.729	4.482	10.478	13.452	9.419	6.984	5.107	190.00	145.00	172.00	191.00	250.00	253.00	164.00	439.00	527.00	297.00	207.00	211.00	--	-	-	-	-	-	-	-	-	--
MSTRG.13054	5.739	2.537	6.889	6.218	8.834	6.181	12.968	13.496	9.882	2.605	6.162	2.581	240.00	93.00	246.00	268.00	335.00	205.00	543.00	647.00	443.00	94.00	209.00	122.00	--	IL-23, partial [Sus scrofa]	-	-	-	-	-	-	-	--
MSTRG.13057	3.366	1.311	1.827	5.177	3.621	2.898	0.492	0.143	2.221	1.047	3.138	2.396	41.00	14.00	19.00	65.00	40.00	28.00	6.00	2.00	29.00	11.00	31.00	33.00	--	-	-	-	-	-	-	-	-	--
MSTRG.13058	17.746	16.598	20.431	18.141	16.547	21.785	5.319	5.510	19.057	18.635	88.730	20.176	306.78	246.59	312.18	278.78	258.47	316.74	109.50	143.07	349.75	252.67	1276.85	320.36	--	-	-	-	-	-	-	-	-	--
MSTRG.13059	13.969	9.603	9.355	8.100	6.453	14.486	1.502	1.282	7.563	9.882	16.869	18.541	636.22	383.41	363.82	380.22	266.53	523.26	68.50	66.93	369.25	388.33	623.15	954.64	--	-	-	-	-	-	-	-	-	--
MSTRG.1306	0.120	0.205	0.772	0.000	0.132	0.302	0.599	0.837	0.336	1.251	1.183	0.477	2.00	3.00	11.00	0.00	2.00	4.00	10.00	16.00	6.00	18.00	16.00	9.00	--	-	-	-	-	-	-	-	-	--
MSTRG.13061	20.859	16.806	18.312	15.134	19.324	18.707	30.305	38.831	51.283	28.660	25.939	21.723	966.00	659.00	742.00	751.00	843.00	723.00	1308.00	1956.00	2468.00	1223.00	914.00	1203.00	--	-	-	-	-	-	-	-	-	--
MSTRG.13067	2.631	2.910	3.160	3.440	3.300	1.639	4.410	5.371	2.962	4.693	2.810	3.071	126.00	123.00	129.00	169.00	142.00	62.00	211.00	294.00	151.00	193.00	109.00	165.00	--	-	-	-	-	-	-	-	-	--
MSTRG.1307	0.338	0.386	0.238	0.460	0.224	0.256	2.231	1.889	0.442	0.078	0.000	0.180	5.00	5.00	3.00	7.00	3.00	3.00	33.00	32.00	7.00	1.00	0.00	3.00	--	cullin-7 isoform X1 [Sus scrofa]	-	-	-	-	-	-	-	--
MSTRG.13075	2.928	2.396	2.100	4.714	5.989	2.734	2.606	2.274	3.676	1.907	10.247	5.119	62.00	48.00	39.00	102.00	104.00	49.00	52.00	67.00	79.00	38.00	141.00	98.00	Pol	LORF2 protein, partial [Crocuta crocuta]	-	-	-	-	-	-	-	--
MSTRG.13078	2.451	2.021	2.193	2.622	3.063	1.949	1.757	2.675	3.599	3.846	4.029	4.291	195.00	141.00	149.00	215.00	221.00	123.00	140.00	244.00	307.00	264.00	260.00	386.00	BBS7	Bardet-Biedl syndrome 7 protein isoform X1 [Lagenorhynchus obliquidens]	-	-	-	-	-	-	-	--
MSTRG.13082	22.117	47.301	25.538	5.641	6.455	4.188	113.856	56.253	46.046	4.733	0.361	5.798	461.00	725.00	407.00	146.00	181.00	124.00	1957.00	1305.00	1032.00	147.00	11.00	189.00	--	cullin-7 isoform X1 [Sus scrofa]	-	-	-	-	-	-	-	--
MSTRG.13084	194.384	171.109	186.276	105.285	96.268	94.550	195.328	178.209	263.611	101.362	47.952	119.751	11108.00	8385.00	9009.00	8509.00	6864.00	4458.00	10891.00	11510.00	14310.00	5599.00	2870.00	8115.00	Pol	LINE-1 reverse transcriptase -like protein [Trichinella sp. T6]	-	-	-	-	GO:0005783//endoplasmic reticulum;GO:0016460//myosin II complex;GO:0031090//organelle membrane;GO:0031674//I band;GO:0031988//membrane-bounded vesicle;GO:0036379//myofilament	GO:0003779//actin binding;GO:0004672//protein kinase activity;GO:0005198//structural molecule activity;GO:0015666//restriction endodeoxyribonuclease activity;GO:0019900//kinase binding;GO:0033764//steroid dehydrogenase activity, acting on the CH-OH group of donors, NAD or NADP as acceptor;GO:0034061//DNA polymerase activity;GO:0046872//metal ion binding;GO:0051393//alpha-actinin binding;GO:009715…	GO:0001171//reverse transcription;GO:0001932//regulation of protein phosphorylation;GO:0006308//DNA catabolic process;GO:0006941//striated muscle contraction;GO:0007015//actin filament organization;GO:0007420//brain development;GO:0007507//heart development;GO:0008202//steroid metabolic process;GO:0008610//lipid biosynthetic process;GO:0010038//response to metal ion;GO:0014897//striated muscle hy…	--
MSTRG.13089	0.190	0.232	0.539	0.749	0.747	0.205	1.651	2.351	1.580	1.115	0.200	0.767	14.00	15.00	34.00	57.00	50.00	12.00	122.00	199.00	125.00	71.00	12.00	64.00	--	pyroglutamylated RF-amide peptide receptor [Tursiops truncatus]	-	-	-	-	-	-	-	--
MSTRG.1309	0.500	0.285	0.273	0.339	0.294	0.231	2.230	1.366	0.218	0.212	0.123	0.147	30.00	15.00	14.00	21.00	16.00	11.00	134.00	94.00	14.00	11.00	6.00	10.00	--	-	-	-	-	-	-	-	-	--
MSTRG.13091	1.069	0.229	0.391	0.519	0.958	2.106	0.434	0.729	0.748	0.929	8.568	0.414	32.00	6.00	10.00	16.00	26.00	50.00	13.00	25.00	24.00	24.00	208.00	14.00	--	cullin-7 isoform X1 [Sus scrofa]	-	-	-	-	-	-	-	--
MSTRG.13093	2.205	1.559	1.311	3.389	4.547	3.075	5.330	11.006	1.818	2.523	2.326	1.657	101.27	62.84	51.52	160.03	189.12	111.91	244.56	578.21	89.68	99.13	86.69	85.59	--	-	-	-	-	-	-	-	-	--
MSTRG.13094	1.517	2.901	2.064	6.906	6.752	3.109	8.010	10.283	4.557	3.443	0.428	2.590	158.73	266.16	184.48	744.97	640.88	258.09	839.44	1233.79	511.32	310.87	36.31	306.41	--	cullin-7 isoform X1 [Sus scrofa]	-	-	-	-	-	-	-	--
MSTRG.131	1.272	1.241	1.094	1.331	2.282	2.174	5.738	4.547	6.582	0.333	0.148	0.286	37.00	31.00	26.00	39.00	59.00	48.00	162.00	149.00	201.00	8.00	4.00	9.00	--	-	-	-	-	-	-	-	-	--
MSTRG.13100	0.699	0.630	0.780	1.049	0.357	0.075	3.867	4.323	0.444	0.242	0.053	0.211	23.00	16.00	20.00	33.00	9.00	2.00	102.00	140.00	16.00	7.00	1.00	8.00	--	-	-	-	-	-	-	-	-	--
MSTRG.13107	2.040	3.191	1.843	3.675	3.792	1.764	4.598	3.863	2.881	1.824	2.515	2.629	35.00	48.00	27.00	65.00	59.00	24.00	79.00	76.00	53.00	27.00	35.00	51.00	--	-	-	-	-	-	-	-	-	--
MSTRG.1311	0.437	0.000	0.292	0.363	0.551	0.315	2.119	1.742	0.175	0.145	0.077	0.000	7.00	0.00	4.00	6.00	8.00	4.00	34.00	32.00	3.00	2.00	1.00	0.00	--	-	-	-	-	-	-	-	-	--
MSTRG.13112	58.408	31.692	44.536	24.685	19.543	42.432	6.111	5.516	5.313	7.710	94.399	8.690	2232.74	1062.03	1453.79	972.56	677.49	1286.42	233.90	241.74	217.75	254.29	2926.87	375.52	C4orf3	C4orf3 isoform 1 [Pan troglodytes]	-	-	-	-	-	-	-	--
MSTRG.13122	3.234	4.228	4.577	1.504	2.155	2.889	2.221	2.704	4.086	1.484	11.381	1.192	48.00	55.00	58.00	23.00	29.00	34.00	33.00	46.00	65.00	19.00	137.00	20.00	--	-	-	-	-	-	-	-	-	--
MSTRG.13126	10.344	13.117	13.404	12.125	14.243	9.997	12.585	9.893	11.853	8.581	5.179	9.243	197.00	219.00	218.00	238.00	246.00	151.00	240.00	216.00	242.00	141.00	80.00	199.00	--	-	-	-	-	-	-	-	-	--
MSTRG.13127	0.387	0.481	1.030	0.444	0.737	0.577	2.705	2.730	1.181	0.938	0.650	0.342	11.00	12.00	25.00	13.00	19.00	13.00	77.00	89.00	36.00	23.00	15.00	11.00	--	-	-	-	-	-	-	-	-	--
MSTRG.13130	13.732	12.910	11.693	9.712	8.816	13.387	7.954	10.039	18.635	3.773	1.953	3.860	383.00	314.00	278.00	278.00	224.00	295.00	220.85	318.00	554.00	90.00	44.00	123.00	--	cullin-7 isoform X1 [Sus scrofa]	-	-	-	-	-	-	-	--
MSTRG.13131	0.509	0.747	0.000	0.141	0.000	0.000	0.810	0.634	0.204	0.000	0.000	0.000	7.00	9.00	0.00	2.00	0.00	0.00	11.15	10.00	3.00	0.00	0.00	0.00	--	-	-	-	-	-	-	-	-	--
MSTRG.13132	6.663	8.123	5.703	14.358	17.836	8.085	9.870	11.509	10.127	11.635	3.092	13.205	506.00	559.57	439.00	1165.00	1180.00	480.40	621.00	897.00	721.00	750.00	180.00	1007.91	GLDC	glycine decarboxylase (predicted), isoform CRA_e [Rattus norvegicus]	Metabolism;Metabolism;Metabolism;Metabolism	Global and overview maps;Global and overview maps;Amino acid metabolism;Carbohydrate metabolism	ko01100//Metabolic pathways;ko01200//Carbon metabolism;ko00260//Glycine, serine and threonine metabolism;ko00630//Glyoxylate and dicarboxylate metabolism	K00281;K00281;K00281;K00281	GO:0043231//intracellular membrane-bounded organelle;GO:0044444//cytoplasmic part	GO:0016597//amino acid binding;GO:0016642//oxidoreductase activity, acting on the CH-NH2 group of donors, disulfide as acceptor;GO:0046983//protein dimerization activity	GO:0006546//glycine catabolic process	--
MSTRG.13133	3.110	2.965	3.370	9.232	19.551	5.677	3.847	3.644	6.624	4.734	3.033	4.516	67.00	56.00	62.00	205.00	382.00	97.00	83.00	90.00	153.00	88.00	53.00	110.00	--	-	-	-	-	-	-	-	-	--
MSTRG.13134	0.000	0.265	0.272	0.338	0.000	0.439	0.812	1.114	0.108	0.000	1.145	0.000	0.00	2.00	2.00	3.00	0.00	3.00	7.00	11.00	1.00	0.00	8.00	0.00	--	-	-	-	-	-	-	-	-	--
MSTRG.13135	0.771	0.442	0.633	0.671	0.170	0.824	0.500	0.571	3.741	0.269	0.333	0.306	20.00	10.00	14.00	18.00	4.00	17.00	13.00	17.00	104.00	6.00	7.00	9.00	--	-	-	-	-	-	-	-	-	--
MSTRG.13137	10.589	9.470	14.221	7.256	8.019	10.669	5.527	6.982	49.662	1.802	13.280	0.850	463.00	363.00	531.00	327.00	318.00	370.00	242.00	350.00	2328.00	68.00	471.00	42.00	--	hypothetical protein FD755_012952 [Muntiacus reevesi]	-	-	-	-	-	-	-	--
MSTRG.13140	1.655	2.039	2.043	4.669	4.013	1.478	28.048	25.290	0.831	4.232	1.333	5.075	40.00	53.00	50.00	89.00	85.00	32.00	513.00	540.00	25.00	78.00	16.00	116.00	--	-	-	-	-	-	-	-	-	--
MSTRG.13141	2.239	1.515	2.177	2.266	3.234	1.822	2.701	2.264	1.552	1.821	2.557	1.813	54.00	34.00	46.00	47.00	70.00	32.00	73.00	71.00	34.00	37.00	44.00	39.00	--	-	-	-	-	-	-	-	-	--
MSTRG.13143	2.603	2.633	2.760	2.906	2.166	2.353	1.275	1.842	2.016	2.106	1.574	1.564	53.00	47.00	48.00	61.00	40.00	38.00	26.00	43.00	44.00	37.00	26.00	36.00	--	-	-	-	-	-	-	-	-	--
MSTRG.13144	4.538	5.200	3.529	3.699	2.440	1.375	4.919	4.345	6.405	3.562	7.717	3.019	114.00	102.00	69.00	83.00	45.00	29.00	83.00	93.00	144.00	56.00	137.00	58.00	--	-	-	-	-	-	-	-	-	--
MSTRG.13145	0.582	0.663	0.757	1.191	0.285	0.081	0.516	0.169	1.205	0.524	1.912	0.057	9.00	9.00	10.00	19.00	4.00	1.00	8.00	3.00	20.00	7.00	24.00	1.00	--	-	-	-	-	-	-	-	-	--
MSTRG.13147	0.607	0.000	2.267	0.000	0.087	1.056	32.188	23.337	2.727	0.000	1.034	0.000	5.56	0.00	18.17	0.00	1.35	7.67	297.10	245.05	27.54	0.00	11.92	0.00	--	-	-	-	-	-	-	-	-	--
MSTRG.13148	27.861	19.077	33.608	37.179	40.042	22.142	188.118	188.910	41.251	8.360	63.904	8.319	1309.44	786.00	1348.83	1801.00	1706.65	825.33	8852.90	10178.95	2078.46	339.00	2436.08	442.00	--	-	-	-	-	-	-	-	-	--
MSTRG.13149	2.343	1.824	2.373	1.816	1.501	2.280	1.634	2.194	2.309	1.385	6.121	0.729	40.00	27.00	34.00	32.00	24.00	31.00	27.00	41.00	40.00	20.00	82.00	14.00	--	-	-	-	-	-	-	-	-	--
MSTRG.1315	2.253	2.419	1.824	5.143	4.238	2.674	13.071	10.289	5.007	2.573	0.531	3.224	68.00	64.00	47.00	160.00	116.00	64.00	395.00	356.00	162.00	67.00	13.00	110.00	--	-	-	-	-	-	-	-	-	--
MSTRG.13151	0.098	0.896	0.173	0.429	0.162	0.186	0.098	0.086	0.000	0.171	0.303	0.174	2.00	16.00	3.00	9.00	3.00	3.00	2.00	2.00	0.00	3.00	5.00	4.00	--	-	-	-	-	-	-	-	-	--
MSTRG.13155	0.098	0.112	0.000	0.000	0.108	0.123	0.391	0.171	0.456	0.227	0.964	0.346	1.00	1.00	0.00	0.00	1.00	1.00	4.00	2.00	5.00	2.00	8.00	4.00	--	-	-	-	-	-	-	-	-	--
MSTRG.13159	0.391	0.000	0.275	0.760	0.259	0.000	0.938	0.273	0.511	0.454	0.386	0.485	5.00	0.00	3.00	10.00	3.00	0.00	12.00	4.00	7.00	5.00	4.00	7.00	--	IL-23, partial [Sus scrofa]	-	-	-	-	-	-	-	--
MSTRG.13173	6.700	4.236	4.351	3.202	4.038	5.582	5.663	6.069	4.380	1.848	0.310	1.712	152.00	82.00	85.00	76.00	85.00	101.00	129.00	161.00	106.00	36.00	6.00	44.00	--	-	-	-	-	-	-	-	-	--
MSTRG.13174	0.064	0.220	0.226	1.061	0.284	0.000	0.835	0.224	0.000	0.224	0.159	0.000	1.00	3.00	3.00	17.00	4.00	0.00	13.00	4.00	0.00	3.00	2.00	0.00	--	-	-	-	-	-	-	-	-	--
MSTRG.13176	1.613	2.729	1.563	1.565	1.963	1.192	0.833	1.019	0.778	2.128	4.389	1.476	29.00	43.00	24.00	29.00	32.00	17.00	15.00	21.00	15.00	33.00	64.00	30.00	--	-	-	-	-	-	-	-	-	--
MSTRG.13177	1.957	0.447	1.284	2.583	3.022	1.974	1.251	0.956	0.511	1.361	0.869	0.485	25.00	5.00	14.00	34.00	35.00	20.00	16.00	14.00	7.00	15.00	9.00	7.00	--	-	-	-	-	-	-	-	-	--
MSTRG.13181	0.273	0.360	0.098	1.077	1.050	0.679	6.281	6.977	0.866	0.811	0.219	0.808	9.70	12.00	3.00	37.31	36.37	19.19	207.14	252.34	32.97	21.43	6.21	26.52	--	CREB-regulated transcription coactivator 2 isoform X3 [Sus scrofa]	-	-	-	-	-	-	-	--
MSTRG.13182	0.232	0.832	0.520	0.544	0.477	0.672	1.611	1.955	0.267	0.572	1.322	0.491	7.30	23.00	14.00	17.69	13.63	16.81	50.86	70.66	9.03	15.57	33.79	17.48	--	uncharacterized protein LOC123479031 [Desmodus rotundus]	-	-	-	-	-	-	-	--
MSTRG.13185	0.560	2.682	1.049	4.019	3.210	1.553	2.125	0.879	1.253	4.801	5.798	5.744	5.00	21.00	8.00	37.00	26.00	11.00	19.00	9.00	12.00	37.00	42.00	58.00	--	-	-	-	-	-	-	-	-	--
MSTRG.13186	1.058	0.664	0.867	1.283	2.216	0.800	0.845	1.061	0.740	0.674	0.000	0.234	20.00	11.00	14.00	25.00	38.00	12.00	16.00	23.00	15.00	11.00	0.00	5.00	--	-	-	-	-	-	-	-	-	--
MSTRG.13201	6.461	5.486	5.700	3.313	2.619	4.997	4.176	5.017	2.765	4.509	2.089	2.163	210.00	157.00	155.00	115.00	87.00	125.00	150.00	202.00	103.00	134.00	61.00	85.00	--	cullin-7 isoform X1 [Sus scrofa]	-	-	-	-	-	-	-	--
MSTRG.13203	1.697	2.085	1.733	4.518	4.655	1.372	3.303	2.923	3.004	6.255	6.654	4.966	39.00	42.00	34.00	107.00	97.00	25.00	76.00	77.00	74.00	124.00	124.00	129.00	--	-	-	-	-	-	-	-	-	--
MSTRG.13204	0.489	0.239	0.164	0.000	0.308	0.088	1.953	0.853	0.521	0.486	0.000	0.988	7.00	3.00	2.00	0.00	4.00	1.00	28.00	14.00	8.00	6.00	0.00	16.00	--	-	-	-	-	-	-	-	-	--
MSTRG.13205	5.509	4.670	2.513	4.870	6.615	4.835	1.921	1.779	0.572	6.648	5.069	3.054	95.00	68.00	36.00	85.00	101.00	63.00	32.00	38.00	12.00	102.00	68.00	57.00	--	uncharacterized protein LOC111547851 [Piliocolobus tephrosceles]	-	-	-	-	-	-	-	--
MSTRG.1321	3.777	2.967	3.363	3.017	4.079	4.093	6.968	6.212	4.068	1.848	0.478	1.706	101.01	74.84	81.80	83.00	107.98	90.65	194.97	210.79	119.38	42.99	10.58	53.32	--	-	-	-	-	-	-	-	-	--
MSTRG.13213	57.716	44.999	59.011	27.162	35.142	54.945	63.204	53.500	68.160	38.051	59.548	25.940	2041.00	1395.00	1782.00	990.00	1127.00	1541.00	2238.00	2169.00	2584.00	1161.00	1708.00	1037.00	--	ubiquitin carboxyl-terminal hydrolase 12 isoform X3 [Equus asinus]	-	-	-	-	-	-	-	--
MSTRG.13215	12.151	15.331	12.612	17.505	19.184	14.276	11.583	12.044	18.890	13.229	12.030	14.657	132.00	146.00	117.00	196.00	189.00	123.00	126.00	150.00	220.00	124.00	106.00	180.00	--	-	-	-	-	-	-	-	-	--
MSTRG.13217	4.777	4.376	5.203	6.810	6.005	4.868	50.594	56.983	18.485	8.317	20.408	8.873	118.00	90.00	103.00	164.00	129.00	92.00	1318.00	1736.00	453.00	164.00	382.00	224.00	--	-	-	-	-	-	-	-	-	--
MSTRG.13218	0.078	0.177	0.000	0.151	0.086	0.098	5.357	3.797	0.145	0.991	1.438	0.756	1.00	2.00	0.00	2.00	1.00	1.00	69.00	56.00	2.00	11.00	15.00	11.00	--	-	-	-	-	-	-	-	-	--
MSTRG.13219	2.605	1.615	3.448	2.472	1.748	1.856	3.337	2.569	2.747	0.722	0.000	0.451	46.00	25.00	52.00	45.00	28.00	26.00	59.00	52.00	52.00	11.00	0.00	9.00	--	-	-	-	-	-	-	-	-	--
MSTRG.1322	1.730	2.007	1.627	2.047	2.316	2.473	1.936	2.207	2.275	2.071	2.465	2.040	181.99	185.16	146.20	222.00	221.02	206.35	204.03	266.21	256.62	188.01	210.42	242.68	--	vesicle-trafficking protein SEC22a isoform X4 [Sus scrofa]	-	-	-	-	-	-	-	--
MSTRG.13220	1.102	0.370	0.987	0.723	1.179	1.062	3.333	2.657	1.330	3.117	0.799	1.376	34.00	10.00	26.00	23.00	33.00	26.00	103.00	94.00	44.00	83.00	20.00	48.00	--	-	-	-	-	-	-	-	-	--
MSTRG.13224	1.956	3.718	1.603	4.111	2.875	3.370	4.557	2.900	3.466	4.911	0.563	2.306	30.00	50.00	21.00	65.00	40.00	41.00	70.00	51.00	57.00	65.00	7.00	40.00	--	-	-	-	-	-	-	-	-	--
MSTRG.1323	0.125	0.284	0.000	0.000	0.137	0.000	8.465	6.197	0.000	0.000	0.154	0.221	1.00	2.00	0.00	0.00	1.00	0.00	68.00	57.00	0.00	0.00	1.00	2.00	--	-	-	-	-	-	-	-	-	--
MSTRG.13237	5.712	7.793	7.955	7.902	9.406	8.614	15.997	14.106	8.029	5.368	5.235	6.214	148.00	177.00	176.00	211.00	221.00	177.00	415.00	419.00	223.00	120.00	110.00	182.00	--	-	-	-	-	-	-	-	-	--
MSTRG.1324	76.201	70.881	78.755	68.522	71.531	63.399	192.859	179.445	165.699	83.644	75.852	87.539	3003.00	2206.00	2495.00	2387.00	2501.00	1918.00	5885.00	6859.00	7563.00	2824.00	2299.00	3778.00	--	-	-	-	-	-	-	-	-	--
MSTRG.13242	0.827	1.214	1.419	1.147	2.281	1.416	2.275	1.959	3.666	2.123	0.546	2.300	28.00	36.00	41.00	40.00	70.00	38.00	77.10	76.00	133.00	62.00	15.00	88.00	--	cullin-7 isoform X1 [Sus scrofa]	-	-	-	-	-	-	-	--
MSTRG.13243	0.586	0.568	0.455	0.947	0.725	0.584	1.372	1.374	0.251	0.139	0.170	0.174	39.19	33.33	26.00	65.32	44.00	31.00	91.96	105.42	18.00	8.00	9.25	13.17	--	A disintegrin and metalloproteinase with thrombospondin motifs 5 isoform X2 [Sus scrofa]	-	-	-	-	-	-	-	--
MSTRG.13244	2.305	4.152	4.280	1.826	1.071	0.817	2.636	1.718	1.597	0.804	0.442	0.730	49.81	78.67	79.00	40.68	21.00	14.00	57.04	42.58	37.00	15.00	7.75	17.83	--	-	-	-	-	-	-	-	-	--
MSTRG.13246	89.770	120.365	93.525	227.629	158.913	81.037	546.009	551.369	247.249	94.730	153.434	122.558	3677.89	4272.34	3309.35	8916.44	6368.91	3284.78	16311.46	18437.45	11142.28	5177.17	8394.73	8068.12	--	hypothetical protein FD754_025121 [Muntiacus muntjak]	-	-	-	-	-	-	-	--
MSTRG.13247	9.319	10.760	9.350	10.735	5.260	2.922	23.012	17.217	22.299	4.269	1.597	3.998	45.11	45.66	38.65	53.56	23.09	11.22	111.54	95.55	115.72	17.83	6.27	21.88	--	-	-	-	-	-	-	-	-	--
MSTRG.13249	5.670	11.202	11.405	21.924	25.008	16.829	18.531	21.864	36.818	22.857	42.911	21.333	209.00	362.00	359.00	833.00	836.00	492.00	684.00	924.00	1455.00	727.00	1283.00	889.00	--	-	-	-	-	-	-	-	-	--
MSTRG.13250	0.385	0.594	0.544	0.451	0.943	0.486	4.025	3.455	0.180	0.135	0.712	0.256	4.00	5.00	4.00	4.00	8.00	4.00	41.00	38.00	2.00	1.00	6.00	3.00	--	-	-	-	-	-	-	-	-	--
MSTRG.13252	0.728	0.000	1.046	0.546	0.912	0.626	3.304	3.694	0.031	0.882	0.082	0.380	22.00	0.00	27.00	17.00	25.00	15.00	100.00	128.00	1.00	23.00	2.00	13.00	--	-	-	-	-	-	-	-	-	--
MSTRG.13254	5.404	4.052	2.735	1.747	1.902	1.222	24.754	20.773	9.982	2.421	2.016	1.843	195.00	137.00	93.00	65.00	55.00	35.00	509.00	476.00	366.00	59.00	42.00	49.00	--	cullin-7 isoform X1 [Sus scrofa]	-	-	-	-	-	-	-	--
MSTRG.13256	0.000	0.060	0.368	0.000	0.404	0.198	1.881	1.780	0.342	0.606	0.710	0.093	0.00	1.00	6.00	0.00	7.00	3.00	36.00	39.00	7.00	10.00	11.00	2.00	--	-	-	-	-	-	-	-	-	--
MSTRG.13257	0.863	0.141	0.649	0.120	0.272	0.466	0.615	0.968	0.690	0.571	1.140	0.382	14.00	2.00	9.00	2.00	4.00	6.00	10.00	18.00	12.00	8.00	15.00	7.00	--	-	-	-	-	-	-	-	-	--
MSTRG.13263	0.000	0.248	0.128	0.211	0.120	0.137	0.870	0.095	0.914	0.000	0.000	0.578	0.00	2.00	1.00	2.00	1.00	1.00	8.00	1.00	9.00	0.00	0.00	6.00	--	-	-	-	-	-	-	-	-	--
MSTRG.13264	28.228	24.073	28.725	43.007	45.221	41.696	78.001	58.637	60.069	29.060	35.272	27.327	519.00	388.00	451.00	815.00	754.00	608.00	1436.00	1236.00	1184.00	461.00	526.00	568.00	--	-	-	-	-	-	-	-	-	--
MSTRG.13274	1.592	0.731	1.010	0.515	0.658	0.112	2.230	1.524	1.403	1.845	1.063	1.408	72.00	29.00	39.00	24.00	27.00	4.00	101.00	79.00	68.00	72.00	39.00	72.00	--	-	-	-	-	-	-	-	-	--
MSTRG.13277	0.281	0.321	0.395	0.601	0.558	0.000	2.900	1.781	1.287	0.065	0.000	0.149	5.00	5.00	6.00	11.00	9.00	0.00	55.00	37.00	26.00	1.00	0.00	3.00	--	-	-	-	-	-	-	-	-	--
MSTRG.13281	35.030	30.051	34.296	35.737	41.715	52.068	57.169	52.622	36.483	54.188	30.431	36.906	738.00	555.00	617.00	776.00	797.00	870.00	1206.00	1271.00	824.00	985.00	520.00	879.00	--	-	-	-	-	-	-	-	-	--
MSTRG.13282	5.857	3.072	3.322	2.535	5.392	4.235	5.883	8.761	12.979	3.729	0.894	3.660	286.00	132.00	139.00	129.00	247.00	167.00	293.00	495.00	687.00	161.00	38.00	205.00	--	-	-	-	-	-	-	-	-	--
MSTRG.13288	0.103	0.352	0.241	0.150	0.057	0.065	0.821	0.628	0.575	0.000	0.063	0.136	2.00	6.00	4.00	3.00	1.00	1.00	16.00	14.00	12.00	0.00	1.00	3.00	--	-	-	-	-	-	-	-	-	--
MSTRG.13289	0.140	0.000	0.164	0.182	0.448	0.088	0.631	0.245	0.842	0.407	3.493	0.186	2.00	0.00	2.00	1.00	3.00	1.00	9.00	4.00	6.00	5.00	21.00	3.00	--	-	-	-	-	-	-	-	-	--
MSTRG.13295	4.539	6.076	5.245	4.287	3.671	4.731	2.357	3.907	3.162	6.033	9.551	6.210	75.00	88.00	74.00	73.00	55.00	62.00	39.00	74.00	56.00	86.00	128.00	116.00	--	-	-	-	-	-	-	-	-	--
MSTRG.13296	0.188	0.000	0.229	0.000	0.216	0.000	1.165	0.670	0.000	0.445	0.232	0.166	1.00	0.00	1.00	0.00	1.00	0.00	6.00	4.00	0.00	2.00	1.00	1.00	--	-	-	-	-	-	-	-	-	--
MSTRG.13297	1.238	1.412	2.971	1.501	1.706	1.483	1.607	2.105	1.963	1.076	0.763	1.259	20.00	20.00	41.00	25.00	25.00	19.00	26.00	39.00	34.00	15.00	10.00	23.00	--	-	-	-	-	-	-	-	-	--
MSTRG.1330	3.310	2.026	3.285	1.234	1.959	5.421	4.939	6.003	8.472	3.205	0.995	2.392	164.00	88.00	139.00	63.00	88.00	213.00	245.00	341.00	450.00	137.00	40.00	134.00	YARS2	tyrosine--tRNA ligase, mitochondrial [Rousettus aegyptiacus]	Genetic Information Processing	Translation	ko00970//Aminoacyl-tRNA biosynthesis	K01866	GO:0005739//mitochondrion	GO:0003723//RNA binding;GO:0004812//aminoacyl-tRNA ligase activity;GO:0016597//amino acid binding;GO:0046983//protein dimerization activity	GO:0000959//mitochondrial RNA metabolic process;GO:0006412//translation;GO:0043039//tRNA aminoacylation	--
MSTRG.13309	0.696	2.479	1.367	1.493	1.701	2.408	2.679	2.053	2.206	2.210	2.531	1.797	24.12	60.31	42.00	51.00	57.00	67.00	107.54	88.65	82.27	69.83	69.34	68.56	--	LORF2 protein, partial [Crocuta crocuta]	-	-	-	-	-	GO:0004519//endonuclease activity;GO:0016779//nucleotidyltransferase activity	GO:0006278//RNA-dependent DNA replication;GO:0032196//transposition	--
MSTRG.13310	6.737	5.177	5.108	4.131	2.268	4.073	4.419	3.775	3.311	3.358	4.307	3.623	173.88	116.69	112.00	110.00	53.00	83.00	113.46	111.35	91.73	74.17	89.66	105.44	--	-	-	-	-	-	-	-	-	--
MSTRG.13316	15.203	20.846	18.327	12.516	10.416	9.361	33.511	35.893	31.278	17.118	14.595	14.734	357.00	419.00	352.00	314.00	250.00	182.00	726.00	968.00	819.00	392.00	342.00	413.00	--	-	-	-	-	-	-	-	-	--
MSTRG.13318	0.178	0.000	0.059	0.204	0.065	0.127	4.633	3.123	0.000	0.000	0.124	0.000	3.00	0.00	1.00	4.00	1.00	2.00	84.00	64.00	0.00	0.00	2.00	0.00	--	-	-	-	-	-	-	-	-	--
MSTRG.13319	1.721	3.228	2.152	3.929	3.992	1.677	14.290	12.122	3.321	2.518	1.167	3.511	26.00	44.00	33.00	60.00	65.00	19.00	140.00	135.00	57.00	39.00	17.00	69.00	--	CREB-regulated transcription coactivator 2 isoform X3 [Sus scrofa]	-	-	-	-	-	-	-	--
MSTRG.13320	4.717	5.293	2.354	3.676	4.178	3.608	1.699	1.889	5.410	4.571	1.525	5.678	61.00	60.00	26.00	49.00	49.00	37.00	22.00	28.00	75.00	51.00	16.00	83.00	--	-	-	-	-	-	-	-	-	--
MSTRG.13324	13.248	21.214	14.590	13.505	11.364	8.189	8.049	7.437	9.794	10.811	14.448	8.232	195.41	274.30	183.76	205.31	152.01	95.80	118.88	125.76	154.86	137.58	172.85	137.26	--	-	-	-	-	-	-	-	-	--
MSTRG.13325	1.091	1.854	0.978	2.259	1.164	0.459	1.999	2.008	0.500	0.845	2.615	2.374	18.59	27.70	14.24	39.69	17.99	6.20	34.12	39.24	9.14	12.42	36.15	45.74	--	-	-	-	-	-	-	-	-	--
MSTRG.13330	1.804	2.430	1.919	3.739	3.788	1.279	4.769	4.895	4.092	2.868	13.617	3.659	58.00	69.00	55.00	120.00	129.00	40.00	270.00	308.00	140.00	73.00	283.00	93.00	--	-	-	-	-	-	-	-	-	--
MSTRG.13332	3.295	1.717	0.216	2.021	3.317	4.429	16.730	7.448	0.541	0.085	0.000	0.162	90.00	41.00	5.00	57.00	82.00	96.00	459.00	234.00	16.00	2.00	0.00	5.00	--	-	-	-	-	-	-	-	-	--
MSTRG.13333	0.055	0.000	0.000	0.000	0.301	0.000	2.835	1.429	0.000	0.063	0.000	0.000	1.00	0.00	0.00	0.00	5.00	0.00	52.00	30.00	0.00	1.00	0.00	0.00	--	-	-	-	-	-	-	-	-	--
MSTRG.13335	0.713	0.246	0.896	0.672	1.945	1.459	2.548	3.582	4.540	1.591	0.965	1.495	25.09	9.02	21.00	21.01	51.35	31.00	80.17	138.70	137.00	45.00	30.00	54.05	--	cullin-7 isoform X1 [Sus scrofa]	-	-	-	-	-	-	-	--
MSTRG.13347	0.000	0.000	0.000	0.000	0.000	0.000	1.036	0.905	0.774	0.000	0.000	0.000	0.00	0.00	0.00	0.00	0.00	0.00	5.00	5.00	4.00	0.00	0.00	0.00	--	-	-	-	-	-	-	-	-	--
MSTRG.1335	1.726	1.700	0.964	0.647	2.638	1.434	0.940	1.095	1.097	1.227	5.995	1.665	44.00	38.00	21.00	17.00	61.00	29.00	24.00	32.00	30.00	27.00	124.00	48.00	--	-	-	-	-	-	-	-	-	--
MSTRG.13357	0.346	0.632	0.649	1.614	1.452	0.349	0.692	0.544	0.323	0.000	0.683	0.490	5.00	8.00	8.00	24.00	19.00	4.00	10.00	9.00	5.00	0.00	8.00	8.00	--	-	-	-	-	-	-	-	-	--
MSTRG.13359	196.739	171.903	180.488	162.447	164.822	69.273	406.173	250.786	179.862	122.431	45.191	169.624	2410.00	1846.00	1888.00	2051.00	1831.00	673.00	4982.00	3522.00	2362.00	1294.00	449.00	2349.00	--	-	-	-	-	-	-	-	-	--
MSTRG.13360	0.147	0.782	0.172	0.665	0.324	0.309	1.026	1.153	0.959	0.454	0.905	0.952	3.00	14.00	3.00	14.00	6.00	5.00	21.00	27.00	21.00	8.00	15.00	22.00	--	vesicle-trafficking protein SEC22a isoform X3 [Sus scrofa]	-	-	-	-	-	-	-	--
MSTRG.13367	1.038	1.039	0.555	1.908	1.052	1.218	4.964	5.729	1.937	4.229	3.663	2.039	17.00	17.00	8.00	33.00	17.00	15.00	75.00	100.00	36.00	65.00	37.00	34.00	--	-	-	-	-	-	-	-	-	--
MSTRG.13369	1.740	2.126	1.737	3.234	4.427	1.597	3.049	2.428	1.527	2.220	1.443	1.665	35.00	36.00	29.00	66.00	80.00	25.00	61.00	56.00	32.00	37.00	23.00	37.00	--	-	-	-	-	-	-	-	-	--
MSTRG.13373	1.003	0.572	0.587	0.730	0.968	2.450	1.127	1.312	0.702	0.799	2.627	1.719	16.00	8.00	8.00	12.00	14.00	31.00	18.00	24.00	12.00	11.00	34.00	31.00	--	-	-	-	-	-	-	-	-	--
MSTRG.13379	2.136	2.729	1.801	1.368	0.754	0.970	0.384	0.335	0.080	0.050	0.000	0.869	50.00	56.00	36.00	33.00	16.00	18.00	9.00	9.00	2.00	1.00	0.00	23.00	--	-	-	-	-	-	-	-	-	--
MSTRG.1338	0.662	0.203	0.179	0.519	0.618	0.450	1.705	1.089	0.618	0.325	0.220	0.563	26.00	7.00	6.00	21.00	22.00	14.00	67.00	49.00	26.00	11.00	7.00	25.00	--	cullin-7 isoform X1 [Sus scrofa]	-	-	-	-	-	-	-	--
MSTRG.13383	0.000	0.184	0.047	0.196	0.356	0.000	0.888	1.304	0.000	0.000	0.100	0.107	0.00	4.00	1.00	5.00	8.00	0.00	22.00	37.00	0.00	0.00	2.00	3.00	--	-	-	-	-	-	-	-	-	--
MSTRG.13388	4.143	2.856	5.137	5.011	7.375	7.570	8.753	9.308	9.447	5.645	4.406	7.908	91.00	53.00	101.00	112.00	149.00	135.00	195.00	240.00	240.00	100.00	67.00	198.00	--	-	-	-	-	-	-	-	-	--
MSTRG.13392	1.579	1.002	1.187	0.780	0.752	0.859	3.343	4.190	2.269	1.127	0.694	1.215	40.00	23.00	25.00	20.00	18.00	19.00	82.00	120.00	61.00	26.00	16.00	35.00	--	-	-	-	-	-	-	-	-	--
MSTRG.13404	7.098	8.659	8.351	9.182	8.262	7.458	3.807	3.382	4.046	5.903	17.138	8.139	216.00	231.00	217.00	288.00	228.00	180.00	116.00	118.00	132.00	155.00	423.00	280.00	--	-	-	-	-	-	-	-	-	--
MSTRG.13407	1.575	1.107	1.393	2.532	2.006	4.887	2.190	2.766	2.128	2.865	7.816	3.764	37.00	22.00	31.00	65.00	50.00	81.00	50.00	69.00	61.00	57.00	116.00	106.00	--	-	-	-	-	-	-	-	-	--
MSTRG.13411	30.388	39.398	39.151	26.750	31.335	26.249	37.089	29.674	68.120	26.548	49.956	32.370	489.00	543.00	531.00	435.00	449.00	334.00	587.00	539.00	1157.00	365.00	645.00	582.00	--	-	-	-	-	-	-	-	-	--
MSTRG.13412	0.781	1.164	1.405	2.305	2.228	0.985	1.632	1.588	1.579	2.418	4.117	2.856	34.00	44.42	52.25	103.44	88.00	34.00	71.16	79.28	73.70	90.86	145.41	140.58	--	-	-	-	-	-	-	-	-	--
MSTRG.13413	3.783	4.015	5.012	4.975	4.264	5.071	13.005	16.567	5.445	6.108	1.502	5.866	111.00	102.00	124.00	148.00	112.00	118.00	378.00	551.00	168.00	152.00	35.00	192.00	--	IL-23, partial [Sus scrofa]	-	-	-	-	-	-	-	--
MSTRG.13414	0.785	0.536	0.471	0.165	0.000	0.000	2.085	3.089	0.045	0.266	1.087	0.444	21.00	12.58	10.75	4.56	0.00	0.00	55.84	94.72	1.30	6.14	23.59	13.42	--	-	-	-	-	-	-	-	-	--
MSTRG.13421	0.253	0.405	0.119	0.344	0.727	0.767	0.709	0.531	0.189	0.646	1.750	0.852	5.00	7.00	2.00	7.00	13.00	12.00	14.00	12.00	4.00	11.00	28.00	19.00	--	-	-	-	-	-	-	-	-	--
MSTRG.13429	0.573	0.050	0.000	0.911	0.133	0.386	2.208	1.778	0.327	0.152	1.228	0.371	11.00	1.00	0.00	18.00	2.00	7.00	44.00	40.00	8.00	3.00	17.00	8.00	--	-	-	-	-	-	-	-	-	--
MSTRG.13431	0.574	0.364	0.747	0.371	0.000	0.804	0.318	0.834	0.535	0.296	0.000	0.451	9.00	5.00	10.00	6.00	0.00	10.00	5.00	15.00	9.00	4.00	0.00	8.00	--	-	-	-	-	-	-	-	-	--
MSTRG.13447	0.272	1.936	0.477	0.856	1.872	0.428	1.153	1.066	0.760	0.236	0.837	0.300	4.00	25.00	6.00	13.00	25.00	5.00	17.00	18.00	12.00	3.00	10.00	5.00	--	-	-	-	-	-	-	-	-	--
MSTRG.13450	1.341	0.736	0.698	0.434	0.821	0.063	0.992	1.256	1.621	0.863	0.918	1.318	27.00	13.00	12.00	9.00	15.00	1.00	20.00	29.00	35.00	15.00	15.00	30.00	--	-	-	-	-	-	-	-	-	--
MSTRG.13453	0.000	0.434	0.148	0.738	0.000	0.320	0.253	0.111	0.473	0.000	2.032	0.673	0.00	3.00	1.00	6.00	0.00	2.00	2.00	1.00	4.00	0.00	13.00	6.00	--	-	-	-	-	-	-	-	-	--
MSTRG.13454	14.027	18.082	10.688	18.363	23.200	7.026	8.731	6.369	18.102	5.790	22.623	8.923	146.00	165.00	95.00	197.00	219.00	58.00	91.00	76.00	202.00	52.00	191.00	105.00	--	-	-	-	-	-	-	-	-	--
MSTRG.13456	3.705	7.749	4.882	10.635	8.172	4.672	4.934	4.713	8.353	10.736	15.418	11.335	24.00	44.00	27.00	71.00	48.00	24.00	32.00	35.00	58.00	60.00	81.00	83.00	--	cullin-7 isoform X1 [Sus scrofa]	-	-	-	-	-	-	-	--
MSTRG.1346	33.110	34.298	42.858	27.384	27.085	28.055	77.090	63.183	34.529	11.053	9.788	10.586	1686.00	1362.00	1648.00	1405.00	1339.00	1123.00	4105.00	3941.00	1812.00	468.00	447.00	611.00	--	-	-	-	-	-	-	-	-	--
MSTRG.13461	0.566	0.874	0.780	1.228	0.514	1.554	5.722	4.300	0.590	0.618	1.232	0.412	17.00	23.00	20.00	38.00	14.00	37.00	172.00	148.00	19.00	16.00	30.00	14.00	--	bridging integrator 3 isoform X3 [Sus scrofa]	-	-	-	-	-	-	-	--
MSTRG.13462	0.000	0.206	0.000	0.175	0.199	0.114	0.000	0.315	0.084	0.000	1.667	0.239	0.00	2.00	0.00	2.00	2.00	1.00	0.00	4.00	1.00	0.00	15.00	3.00	--	-	-	-	-	-	-	-	-	--
MSTRG.13467	3.127	2.655	3.577	2.117	1.925	2.476	1.453	1.015	2.307	2.444	3.407	2.316	43.00	32.00	42.00	30.00	24.00	27.00	20.00	16.00	34.00	29.00	38.00	36.00	--	-	-	-	-	-	-	-	-	--
MSTRG.1349	10.448	11.306	10.635	18.308	13.333	9.225	9.791	9.561	12.238	22.182	22.596	17.767	928.70	880.93	807.22	1677.25	1074.76	650.31	871.37	974.30	1166.16	1701.13	1629.04	1785.28	Pol	transposase [Sus scrofa]	-	-	-	-	GO:0000323//lytic vacuole;GO:0005635//nuclear envelope;GO:0031090//organelle membrane;GO:0031988//membrane-bounded vesicle;GO:0036464//cytoplasmic ribonucleoprotein granule;GO:0044421//extracellular region part;GO:0044425//membrane part	GO:0003723//RNA binding;GO:0005515//protein binding;GO:0015179//L-amino acid transmembrane transporter activity;GO:0015666//restriction endodeoxyribonuclease activity;GO:0016702//oxidoreductase activity, acting on single donors with incorporation of molecular oxygen, incorporation of two atoms of oxygen;GO:0034061//DNA polymerase activity;GO:0043566//structure-specific DNA binding;GO:0046914//tra…	GO:0001171//reverse transcription;GO:0001676//long-chain fatty acid metabolic process;GO:0006308//DNA catabolic process;GO:0006575//cellular modified amino acid metabolic process;GO:0006636//unsaturated fatty acid biosynthetic process;GO:0006643//membrane lipid metabolic process;GO:0006644//phospholipid metabolic process;GO:0006690//icosanoid metabolic process;GO:0006954//inflammatory response;GO…	--
MSTRG.13491	0.158	0.180	0.000	0.000	0.522	0.000	10.395	9.217	0.000	0.000	0.389	0.419	1.00	1.00	0.00	0.00	3.00	0.00	66.00	67.00	0.00	0.00	2.00	3.00	--	-	-	-	-	-	-	-	-	--
MSTRG.13508	0.722	0.593	0.879	0.980	1.242	0.983	0.404	0.277	0.350	0.468	1.139	0.332	25.00	18.00	26.00	35.00	39.00	27.00	14.00	11.00	13.00	14.00	32.00	13.00	ERVV-2	endogenous retrovirus group V member 1 Env polyprotein [Gorilla gorilla gorilla]	-	-	-	-	-	-	-	--
MSTRG.1352	57.331	94.599	75.870	85.739	83.130	59.485	96.963	81.998	89.894	50.688	24.395	70.825	617.62	906.66	710.77	968.98	820.10	512.14	1072.90	1037.61	1035.39	471.22	209.42	873.48	--	-	-	-	-	-	-	-	-	--
MSTRG.1353	26.314	31.234	30.650	32.697	30.199	30.730	38.222	32.552	42.515	31.211	26.466	29.727	1369.38	1419.34	1357.23	1756.02	1434.90	1270.86	1998.10	1946.39	2389.61	1395.78	1115.58	1746.52	--	-	-	-	-	-	-	-	-	--
MSTRG.13536	5.001	7.526	5.016	7.020	6.424	2.885	3.507	2.181	0.546	2.343	0.787	3.247	188.00	248.00	161.00	272.00	219.00	86.00	132.00	94.00	22.00	76.00	24.00	138.00	--	-	-	-	-	-	-	-	-	--
MSTRG.13538	0.237	0.450	0.000	0.077	0.522	0.398	0.473	0.138	0.956	0.274	0.389	0.977	3.00	5.00	0.00	1.00	6.00	4.00	6.00	2.00	13.00	3.00	4.00	14.00	--	-	-	-	-	-	-	-	-	--
MSTRG.13541	2.233	0.810	1.605	0.886	1.399	2.112	3.345	2.479	3.172	1.235	1.064	2.290	44.00	14.00	27.00	18.00	25.00	33.00	66.00	56.00	67.00	21.00	17.00	51.00	--	-	-	-	-	-	-	-	-	--
MSTRG.1355	1.057	1.639	1.138	0.820	0.932	0.426	0.929	1.364	1.222	0.588	0.625	0.897	25.00	34.00	23.00	20.00	20.00	8.00	22.00	37.00	31.00	12.00	12.00	24.00	--	-	-	-	-	-	-	-	-	--
MSTRG.1356	0.953	0.078	1.169	0.748	0.175	0.315	0.747	0.692	2.327	1.367	0.000	1.244	42.00	3.00	44.00	34.00	7.00	11.00	33.00	35.00	110.00	52.00	0.00	62.00	Pol	coiled-coil domain-containing protein 169 isoform X1 [Phocoena sinus]	-	-	-	-	GO:0005783//endoplasmic reticulum;GO:0031090//organelle membrane;GO:0031988//membrane-bounded vesicle;GO:0044425//membrane part	GO:0000166//nucleotide binding;GO:0008289//lipid binding;GO:0015179//L-amino acid transmembrane transporter activity;GO:0015666//restriction endodeoxyribonuclease activity;GO:0033764//steroid dehydrogenase activity, acting on the CH-OH group of donors, NAD or NADP as acceptor;GO:0034061//DNA polymerase activity	GO:0001171//reverse transcription;GO:0006308//DNA catabolic process;GO:0006575//cellular modified amino acid metabolic process;GO:0006643//membrane lipid metabolic process;GO:0006644//phospholipid metabolic process;GO:0006694//steroid biosynthetic process;GO:0006706//steroid catabolic process;GO:0009991//response to extracellular stimulus;GO:0010906//regulation of glucose metabolic process;GO:001…	--
MSTRG.13561	433.931	564.804	485.677	790.603	557.860	1036.190	106.743	181.454	508.356	605.450	169.723	356.166	11834.22	13503.28	11310.82	22223.15	13797.16	22412.24	2914.90	5673.41	14862.82	14246.72	3754.32	10980.96	MT-CO1	cytochrome oxidase subunit 1, partial [Praomys hartwigi]	Metabolism;Organismal Systems;Human Diseases;Human Diseases;Human Diseases;Human Diseases;Metabolism;Organismal Systems	Global and overview maps;Environmental adaptation;Neurodegenerative disease;Neurodegenerative disease;Endocrine and metabolic disease;Neurodegenerative disease;Energy metabolism;Circulatory system	ko01100//Metabolic pathways;ko04714//Thermogenesis;ko05016//Huntington disease;ko05010//Alzheimer disease;ko04932//Non-alcoholic fatty liver disease;ko05012//Parkinson disease;ko00190//Oxidative phosphorylation;ko04260//Cardiac muscle contraction	K02256;K02256;K02256;K02256;K02256;K02256;K02256;K02256	GO:0019866//organelle inner membrane;GO:0031224//intrinsic component of membrane;GO:0043231//intracellular membrane-bounded organelle	GO:0003824//catalytic activity;GO:0009055//electron carrier activity;GO:0046906//tetrapyrrole binding;GO:0046914//transition metal ion binding	GO:0015992//proton transport;GO:0045333//cellular respiration	--
MSTRG.13613	283.198	309.638	287.014	550.161	430.206	222.972	78.369	65.334	226.711	307.175	52.906	220.543	14837.57	13388.04	12858.14	30831.90	22345.28	10309.98	4369.01	4437.14	13425.35	14937.07	4007.86	13413.89	--	cullin-7 isoform X1 [Sus scrofa]	-	-	-	-	-	-	-	--
MSTRG.13617	34.366	33.560	31.073	58.037	44.111	19.417	10.747	9.473	24.165	31.654	9.314	21.673	18840.58	16129.24	14547.36	32794.43	21931.27	8442.65	5899.49	5953.81	14202.42	14973.31	4141.87	13432.63	--	cullin-7 isoform X1 [Sus scrofa]	-	-	-	-	-	-	-	--
MSTRG.1362	0.074	0.084	0.000	0.430	0.570	0.093	0.147	0.644	0.069	0.428	1.638	0.261	1.00	1.00	0.00	6.00	7.00	1.00	2.00	10.00	1.00	5.00	18.00	4.00	--	-	-	-	-	-	-	-	-	--
MSTRG.13620	0.048	0.055	0.056	0.000	0.000	0.000	0.915	0.379	0.045	0.056	0.000	0.000	1.00	1.00	1.00	0.00	0.00	0.00	19.00	9.00	1.00	1.00	0.00	0.00	--	-	-	-	-	-	-	-	-	--
MSTRG.13621	0.000	0.000	0.000	0.430	0.488	0.000	0.000	0.000	0.000	0.856	0.000	1.045	0.00	0.00	0.00	3.00	3.00	0.00	0.00	0.00	0.00	5.00	0.00	8.00	--	-	-	-	-	-	-	-	-	--
MSTRG.13623	0.000	0.000	0.000	0.112	0.508	0.000	0.000	0.301	0.107	0.400	0.000	1.019	0.00	0.00	0.00	1.00	4.00	0.00	0.00	3.00	1.00	3.00	0.00	10.00	--	-	-	-	-	-	-	-	-	--
MSTRG.1366	8.438	8.671	7.861	18.444	17.509	14.029	6.801	10.111	10.319	20.295	32.950	19.416	579.00	464.00	459.00	1199.00	1034.00	596.00	457.00	661.00	654.00	1041.00	1309.00	1297.00	ZNF532	zinc finger protein 532 isoform X1 [Camelus dromedarius]	-	-	-	-	GO:0043231//intracellular membrane-bounded organelle	GO:0003676//nucleic acid binding;GO:0043169//cation binding	GO:0010468//regulation of gene expression;GO:0034645//cellular macromolecule biosynthetic process	--
MSTRG.13675	0.000	1.122	0.691	0.954	0.506	0.248	2.358	1.716	0.551	1.216	2.425	1.044	0.00	15.00	9.00	15.00	7.00	3.00	36.00	30.00	9.00	16.00	30.00	18.00	--	-	-	-	-	-	-	-	-	--
MSTRG.1368	0.131	0.150	0.308	0.223	0.036	0.083	1.410	1.604	0.674	0.685	0.243	0.726	4.00	4.00	8.00	7.00	1.00	2.00	43.00	56.00	22.00	18.00	6.00	25.00	--	-	-	-	-	-	-	-	-	--
MSTRG.13686	0.089	0.000	0.207	0.258	0.390	0.000	1.238	1.236	0.083	0.103	0.000	0.000	1.00	0.00	2.00	3.00	4.00	0.00	14.00	16.00	1.00	1.00	0.00	0.00	--	-	-	-	-	-	-	-	-	--
MSTRG.1369	0.000	0.000	0.000	0.000	0.000	0.000	0.995	0.724	0.000	0.000	0.000	0.000	0.00	0.00	0.00	0.00	0.00	0.00	12.00	10.00	0.00	0.00	0.00	0.00	--	-	-	-	-	-	-	-	-	--
MSTRG.13695	0.721	1.013	1.137	4.684	4.252	1.014	4.184	4.912	0.336	0.450	1.026	0.810	26.00	32.00	35.00	174.00	139.00	29.00	151.00	203.00	13.00	14.00	30.00	33.00	--	-	-	-	-	-	-	-	-	--
MSTRG.13698	0.703	7.046	4.189	5.933	8.295	7.942	6.596	4.214	0.827	5.245	1.621	6.951	23.00	202.00	117.00	200.00	246.00	206.00	216.00	158.00	29.00	148.00	43.00	257.00	--	-	-	-	-	-	-	-	-	--
MSTRG.1370	1.204	0.932	1.233	2.440	1.730	1.409	10.240	9.150	0.441	0.648	0.742	0.513	56.00	38.00	49.00	117.00	73.00	52.00	477.00	488.04	22.00	26.00	28.00	27.00	--	vesicle-trafficking protein SEC22a isoform X3 [Sus scrofa]	-	-	-	-	-	-	-	--
MSTRG.13726	0.714	1.880	2.251	2.345	2.484	0.623	11.850	9.966	3.433	1.273	2.235	1.895	13.00	30.00	35.00	44.00	41.00	9.00	216.00	208.00	67.00	20.00	33.00	39.00	--	glycerophosphodiester phosphodiesterase domain-containing protein 4-like, partial [Odocoileus virginianus texanus]	-	-	-	-	-	-	-	--
MSTRG.13728	0.339	0.559	0.044	0.366	1.537	0.712	2.182	1.314	1.265	1.310	2.694	0.600	9.00	13.00	1.00	10.00	37.00	15.00	58.00	40.00	36.00	30.00	58.00	18.00	--	-	-	-	-	-	-	-	-	--
MSTRG.13737	1.402	1.213	0.128	0.182	0.000	0.412	1.972	0.574	0.000	0.000	0.000	0.000	13.00	10.00	1.00	2.00	0.00	3.00	21.00	7.00	0.00	0.00	0.00	0.00	--	-	-	-	-	-	-	-	-	--
MSTRG.1375	0.754	1.570	1.334	2.489	1.821	0.834	2.739	2.733	1.062	0.503	1.659	0.968	22.00	36.00	32.00	72.00	50.00	17.00	78.00	97.00	37.00	14.00	49.00	32.00	--	-	-	-	-	-	-	-	-	--
MSTRG.13752	0.392	1.193	0.842	0.507	0.433	0.824	0.588	0.399	0.366	0.909	0.242	0.578	6.00	16.00	11.00	8.00	6.00	10.00	9.00	7.00	6.00	12.00	3.00	10.00	--	-	-	-	-	-	-	-	-	--
MSTRG.13753	1.613	0.438	1.259	2.384	1.694	1.840	1.304	1.407	2.722	1.869	1.704	2.106	21.00	5.00	14.00	32.00	20.00	19.00	17.00	21.00	38.00	21.00	18.00	31.00	--	-	-	-	-	-	-	-	-	--
MSTRG.13754	3.453	3.481	4.317	3.062	3.189	3.620	11.481	10.197	9.761	3.280	2.416	2.856	140.00	107.00	124.00	106.00	91.00	93.00	306.00	341.00	381.00	110.00	50.00	110.00	--	cullin-7 isoform X1 [Sus scrofa]	-	-	-	-	-	-	-	--
MSTRG.13755	12.790	13.076	13.537	7.835	9.184	7.660	20.427	20.360	17.161	9.957	9.725	11.163	345.00	279.00	314.00	233.00	251.00	188.00	616.00	699.00	578.00	253.00	289.00	362.00	--	-	-	-	-	-	-	-	-	--
MSTRG.13756	5.253	1.553	3.767	3.692	3.609	5.275	5.903	8.101	0.990	2.365	0.931	3.808	179.00	45.00	107.00	129.00	110.00	143.00	204.00	321.00	35.00	73.00	25.00	152.00	--	-	-	-	-	-	-	-	-	--
MSTRG.13757	4.866	4.913	2.787	3.176	3.733	3.215	3.858	4.711	6.839	1.516	4.913	1.067	125.00	89.00	55.00	62.00	73.00	59.00	83.00	149.00	241.00	31.00	89.00	33.00	--	-	-	-	-	-	-	-	-	--
MSTRG.13758	16.675	21.010	19.935	23.129	28.909	13.550	184.133	179.816	30.103	20.722	21.574	24.649	526.00	581.00	537.00	752.00	827.00	339.00	5816.00	6503.00	1018.00	564.00	552.00	879.00	--	-	-	-	-	-	-	-	-	--
MSTRG.13759	101.798	111.389	121.444	103.988	93.295	104.671	62.391	61.044	102.795	132.552	85.971	116.136	2116.89	2030.60	2156.56	2228.80	1759.39	1726.29	1299.12	1455.33	2291.64	2378.28	1450.05	2730.19	--	cullin-7 isoform X1 [Sus scrofa]	-	-	-	-	-	-	-	--
MSTRG.13760	6.047	4.806	6.742	7.802	6.029	3.326	3.437	5.555	9.811	7.866	4.560	4.154	188.00	131.00	179.00	250.00	170.00	82.00	107.00	198.00	327.00	211.00	115.00	146.00	--	-	-	-	-	-	-	-	-	--
MSTRG.13762	57.876	44.604	65.511	50.233	46.794	78.522	55.494	60.901	89.395	76.004	81.371	62.943	2086.11	1409.40	2016.44	1866.20	1529.61	2244.71	2002.88	2516.67	3454.36	2363.72	2378.95	2564.81	--	CREB-regulated transcription coactivator 2 isoform X3 [Sus scrofa]	-	-	-	-	-	-	-	--
MSTRG.13768	2.023	2.717	1.480	1.351	0.687	0.987	3.133	3.722	1.390	2.318	0.783	1.464	102.00	119.00	64.00	70.00	31.00	40.00	159.00	216.00	76.00	100.00	33.00	83.00	--	-	-	-	-	-	-	-	-	--
MSTRG.1377	1.063	1.169	1.111	0.921	1.381	0.766	1.100	1.590	2.160	1.408	3.698	1.108	28.00	27.00	25.00	25.00	33.00	16.00	29.00	48.00	61.00	32.00	79.00	33.00	--	-	-	-	-	-	-	-	-	--
MSTRG.13772	28.375	23.804	26.732	27.012	25.817	15.242	42.037	33.385	19.109	11.326	60.555	9.004	1115.00	820.00	897.00	1094.00	920.00	475.00	1654.00	1504.00	805.00	384.00	1930.00	400.00	--	-	-	-	-	-	-	-	-	--
MSTRG.13786	1.026	1.405	0.865	0.478	1.584	2.070	1.927	1.898	9.265	2.712	0.051	3.522	25.00	30.00	18.00	12.00	35.00	40.00	47.00	53.00	242.00	57.00	1.00	97.00	--	-	-	-	-	-	-	-	-	--
MSTRG.1379	1.414	1.612	1.146	1.864	1.639	2.057	0.290	0.443	1.386	0.630	2.190	0.898	39.00	39.00	27.00	53.00	41.00	45.00	8.00	14.00	41.00	15.00	49.00	28.00	--	-	-	-	-	-	-	-	-	--
MSTRG.13793	0.642	1.810	0.949	1.540	1.080	0.085	0.101	0.000	0.063	0.352	0.250	0.179	19.00	47.00	24.00	47.00	29.00	2.00	3.00	0.00	2.00	9.00	6.00	6.00	--	hypothetical protein mPipKuh1_010785 [Pipistrellus kuhlii]	-	-	-	-	-	-	-	--
MSTRG.13798	4.112	3.249	3.145	2.255	3.221	3.308	1.390	2.508	3.152	2.397	3.550	2.300	69.00	54.00	38.00	43.00	36.00	52.00	19.00	35.00	59.00	36.00	34.00	45.00	--	-	-	-	-	-	-	-	-	--
MSTRG.1380	0.173	0.296	0.203	0.672	1.242	0.546	0.779	0.982	0.404	2.409	1.175	0.153	2.00	3.00	2.00	8.00	13.00	5.00	9.00	13.00	5.00	24.00	11.00	2.00	--	-	-	-	-	-	-	-	-	--
MSTRG.13800	0.478	0.218	0.448	0.371	0.105	0.060	0.239	0.250	0.312	0.222	1.356	0.508	10.00	4.00	8.00	8.00	2.00	1.00	5.00	6.00	7.00	4.00	23.00	12.00	--	-	-	-	-	-	-	-	-	--
MSTRG.13801	2.596	4.029	2.990	8.588	9.197	5.419	8.245	9.725	3.334	3.354	6.453	3.802	61.00	83.00	60.00	208.00	196.00	101.00	194.00	262.00	84.00	68.00	123.00	101.00	--	-	-	-	-	-	-	-	-	--
MSTRG.13804	5.566	8.265	7.080	9.032	8.148	3.025	16.629	12.807	3.312	2.614	1.183	1.995	116.00	151.00	126.00	194.00	154.00	50.00	347.00	306.00	74.00	47.00	20.00	47.00	--	-	-	-	-	-	-	-	-	--
MSTRG.13807	0.051	0.058	0.119	0.099	0.056	0.000	3.045	1.861	0.474	0.059	0.000	0.180	1.00	1.00	2.00	2.00	1.00	0.00	60.00	42.00	10.00	1.00	0.00	4.00	--	-	-	-	-	-	-	-	-	--
MSTRG.1381	1.034	1.543	1.025	1.969	1.843	0.803	2.106	1.249	0.260	0.461	0.343	0.528	26.00	34.00	22.00	51.00	42.00	16.00	53.00	36.00	7.00	10.00	7.00	15.00	--	-	-	-	-	-	-	-	-	--
MSTRG.1382	25.092	33.592	27.699	43.473	35.099	32.002	24.096	21.244	12.887	20.332	20.031	22.980	492.00	526.00	453.00	851.00	630.00	512.00	473.00	534.00	324.00	420.00	453.00	576.00	--	-	-	-	-	-	-	-	-	--
MSTRG.13829	13.289	13.025	14.802	8.986	7.070	3.132	41.790	30.176	13.769	3.159	0.800	8.187	85.17	73.18	81.01	59.36	41.09	15.92	268.18	221.72	94.60	17.47	4.16	59.32	--	-	-	-	-	-	-	-	-	--
MSTRG.1383	3.054	1.623	2.464	1.229	1.112	0.795	4.776	4.442	1.171	1.257	1.081	1.017	154.00	72.00	106.00	64.00	51.00	32.00	242.00	257.00	63.00	55.00	44.00	58.00	Pol	Retrovirus-related Pol polyprotein LINE-1 [Bos mutus]	-	-	-	-	GO:0005622//intracellular	GO:0015666//restriction endodeoxyribonuclease activity;GO:0034061//DNA polymerase activity	GO:0001171//reverse transcription;GO:0006308//DNA catabolic process;GO:0007610//behavior;GO:0032196//transposition	--
MSTRG.13830	21.514	20.338	18.191	22.470	26.178	28.484	45.688	46.872	36.106	25.603	14.226	20.697	941.83	726.82	681.99	848.64	907.91	1032.08	2195.82	2581.28	1743.40	828.53	402.84	994.68	--	interleukin-1 receptor-associated kinase 1-binding protein 1 isoform X2 [Sus scrofa]	-	-	-	-	-	-	-	--
MSTRG.13837	1617.953	1576.405	1728.971	1034.956	958.850	1433.518	470.601	534.020	625.348	963.896	1255.775	980.243	42360.00	36181.00	38655.00	27928.00	22766.00	29766.00	12337.00	16029.00	17552.00	21774.00	26667.00	29013.00	--	single-pass membrane and coiled-coil domain-containing protein 4 isoform X2 [Prionailurus bengalensis]	-	-	-	-	GO:0031224//intrinsic component of membrane	GO:0005488//binding	-	--
MSTRG.13838	0.087	0.099	0.000	0.000	0.287	0.109	3.287	5.213	0.162	0.000	0.000	0.000	1.00	1.00	0.00	0.00	3.00	1.00	38.00	69.00	2.00	0.00	0.00	0.00	--	-	-	-	-	-	-	-	-	--
MSTRG.13839	0.097	1.108	0.682	0.000	0.107	0.245	0.485	0.254	0.453	0.225	0.000	0.258	1.00	10.00	6.00	0.00	1.00	2.00	5.00	3.00	5.00	2.00	0.00	3.00	--	-	-	-	-	-	-	-	-	--
MSTRG.13840	3.828	4.043	4.786	3.940	1.711	2.870	3.152	3.791	1.930	1.799	0.446	1.258	148.00	137.00	158.00	157.00	60.00	88.00	122.00	168.00	80.00	60.00	14.00	55.00	--	-	-	-	-	-	-	-	-	--
MSTRG.13847	0.669	0.872	1.063	1.391	1.212	1.626	0.525	0.625	0.312	1.440	0.766	0.338	14.00	16.00	19.00	30.00	23.00	27.00	11.00	15.00	7.00	26.00	13.00	8.00	--	-	-	-	-	-	-	-	-	--
MSTRG.13849	3.418	3.400	4.573	8.617	6.161	3.470	1.597	1.892	1.010	1.719	0.705	1.989	54.00	50.00	62.00	135.00	89.00	45.00	26.00	35.00	20.00	25.00	10.00	39.00	--	-	-	-	-	-	-	-	-	--
MSTRG.13852	2.286	1.750	1.550	1.226	2.587	1.896	1.772	2.545	3.254	3.451	2.225	5.746	76.00	51.00	44.00	42.00	78.00	50.00	59.00	97.00	116.00	99.00	60.00	216.00	--	-	-	-	-	-	-	-	-	--
MSTRG.13854	14.239	15.849	16.410	13.828	8.997	5.611	5.834	4.356	6.684	9.042	8.818	12.818	1075.00	1049.00	1058.00	1076.00	616.00	336.00	441.00	377.00	541.00	589.00	540.00	1094.00	--	cullin-7 isoform X1 [Sus scrofa]	-	-	-	-	-	-	-	--
MSTRG.13857	0.770	1.216	0.485	0.977	0.588	0.747	1.360	0.930	0.166	0.206	0.730	1.467	13.00	18.00	7.00	17.00	9.00	10.00	23.00	18.00	3.00	3.00	10.00	28.00	--	-	-	-	-	-	-	-	-	--
MSTRG.13858	0.107	0.608	0.250	0.000	0.000	0.000	1.383	1.394	0.099	0.247	0.000	0.283	1.00	5.00	2.00	0.00	0.00	0.00	13.00	15.00	1.00	2.00	0.00	3.00	--	-	-	-	-	-	-	-	-	--
MSTRG.13861	0.806	0.591	0.506	0.615	0.476	0.654	0.776	1.381	2.122	1.201	4.544	0.841	28.00	18.00	15.00	22.00	15.00	18.00	27.00	55.00	79.00	36.00	128.00	33.00	--	CWC15-like protein [Heterocephalus glaber]	-	-	-	-	-	-	-	--
MSTRG.13868	0.941	0.715	1.193	1.876	2.305	0.873	1.618	1.265	0.938	1.605	0.612	1.398	72.00	48.00	78.00	148.00	160.00	53.00	124.00	111.00	77.00	106.00	38.00	121.00	JRKL	jerky protein homolog-like [Vicugna pacos]	-	-	-	-	GO:0043231//intracellular membrane-bounded organelle	GO:0003676//nucleic acid binding	GO:0048731//system development	--
MSTRG.13869	3.688	2.777	2.725	3.474	2.448	0.677	26.173	17.176	4.308	0.539	1.368	0.538	103.00	68.00	65.00	100.00	62.00	15.00	732.00	550.00	129.00	13.00	31.00	17.00	--	-	-	-	-	-	-	-	-	--
MSTRG.1387	1.381	3.866	1.617	1.218	1.592	4.590	0.439	0.712	0.293	0.218	0.155	0.333	22.00	54.00	22.00	20.00	23.00	58.00	7.00	13.00	5.00	3.00	2.00	6.00	--	zinc finger protein 665-like isoform X3 [Sus scrofa]	-	-	-	-	-	-	-	--
MSTRG.13870	7.714	14.629	7.084	15.481	12.403	6.364	5.147	7.092	1.052	1.791	0.464	1.922	74.00	117.00	56.00	145.00	112.00	46.00	45.00	75.00	9.00	18.00	3.00	21.00	--	-	-	-	-	-	-	-	-	--
MSTRG.13871	12.181	16.012	15.024	10.138	8.634	10.346	16.556	15.174	6.895	4.065	3.129	4.015	294.00	321.00	291.00	250.00	185.00	185.00	415.00	445.00	180.00	86.00	59.00	114.00	--	-	-	-	-	-	-	-	-	--
MSTRG.13873	4.059	2.562	4.941	3.539	2.816	3.579	5.926	5.443	7.768	4.879	2.091	6.533	156.00	86.00	162.00	140.00	98.00	109.00	227.00	239.00	320.00	162.00	65.00	284.00	--	interleukin-7 receptor subunit alpha isoform X5 [Ovis aries]	-	-	-	-	-	-	-	--
MSTRG.13874	1.821	1.959	1.971	1.776	2.441	2.369	4.697	4.671	3.449	2.756	0.661	2.672	72.00	64.00	63.00	68.00	83.00	73.00	170.00	197.00	160.00	102.00	19.00	128.00	--	LOW QUALITY PROTEIN: uncharacterized protein LOC106504658 [Sus scrofa]	-	-	-	-	-	-	-	--
MSTRG.13875	3.009	2.526	2.841	1.789	2.343	3.714	2.931	2.922	1.281	3.412	0.606	3.604	90.00	75.00	75.00	53.00	63.00	87.00	90.00	104.00	38.00	92.00	17.00	126.00	--	vesicle-trafficking protein SEC22a isoform X4 [Sus scrofa]	-	-	-	-	-	-	-	--
MSTRG.13881	3.775	3.107	2.441	7.667	4.499	2.436	11.919	10.600	2.525	3.713	5.112	3.704	107.00	80.00	60.00	229.00	117.00	57.00	351.00	360.00	82.00	95.00	126.00	126.00	ASMT	interleukin-1 receptor-associated kinase 1-binding protein 1 isoform X2 [Sus scrofa]	Metabolism;Metabolism	Global and overview maps;Amino acid metabolism	ko01100//Metabolic pathways;ko00380//Tryptophan metabolism	K00543;K00543	-	GO:0005515//protein binding;GO:0008171//O-methyltransferase activity	GO:0030186//melatonin metabolic process	--
MSTRG.13882	0.000	0.000	0.000	0.374	0.000	0.000	1.827	1.848	0.000	0.000	0.000	0.000	0.00	0.00	0.00	4.00	0.00	0.00	19.00	22.00	0.00	0.00	0.00	0.00	--	hCG1990535 [Homo sapiens]	-	-	-	-	-	-	-	--
MSTRG.13887	23.592	22.977	16.843	38.704	40.014	40.565	158.814	174.507	21.716	37.334	11.742	33.963	484.69	413.83	295.49	819.57	745.52	660.98	3267.09	4110.34	478.31	661.81	195.66	788.82	--	-	-	-	-	-	-	-	-	--
MSTRG.13888	3.640	3.650	2.471	5.129	6.052	7.117	26.014	25.237	4.390	6.694	1.359	5.981	199.31	175.17	115.51	289.43	300.48	309.02	1427.91	1587.66	257.69	316.19	60.34	370.18	--	-	-	-	-	-	-	-	-	--
MSTRG.13894	8.116	8.059	7.357	6.985	9.541	5.018	3.617	4.173	4.255	3.576	5.982	4.213	363.00	316.00	281.00	322.00	387.00	178.00	162.00	214.00	204.00	138.00	217.00	213.00	--	PREDICTED: transcriptional coactivator YAP1 [Panthera pardus]	-	-	-	-	-	-	-	--
MSTRG.13902	1.261	1.415	0.968	1.424	1.641	0.912	0.991	1.190	0.752	1.509	2.370	0.567	61.00	60.00	40.00	71.00	72.00	35.00	48.00	66.00	39.00	63.00	93.00	31.00	Pol	LORF2 protein, partial [Crocuta crocuta]	-	-	-	-	GO:0030141//secretory granule	-	GO:0007610//behavior;GO:0048731//system development;GO:0051703//intraspecies interaction between organisms	--
MSTRG.1393	21.480	17.381	18.670	15.757	19.260	22.398	24.458	27.780	37.889	14.989	12.875	17.160	578.00	410.00	429.00	437.00	470.00	478.00	659.00	857.00	1093.00	348.00	281.00	522.00	--	-	-	-	-	-	-	-	-	--
MSTRG.13936	10.403	10.163	9.326	9.272	20.527	18.514	39.420	20.796	6.825	3.058	17.551	3.522	209.00	179.00	160.00	192.00	374.00	295.00	793.00	479.00	147.00	53.00	286.00	80.00	--	-	-	-	-	-	-	-	-	--
MSTRG.13944	0.000	0.000	0.000	0.000	0.167	0.000	0.151	0.132	0.000	0.000	0.932	0.268	0.00	0.00	0.00	0.00	1.00	0.00	1.00	1.00	0.00	0.00	5.00	2.00	--	-	-	-	-	-	-	-	-	--
MSTRG.1397	1.625	1.046	1.122	1.617	1.976	0.578	2.663	3.380	1.011	2.125	5.548	1.511	39.00	22.00	23.00	40.00	43.00	11.00	64.00	93.00	26.00	44.00	108.00	41.00	--	vesicle-trafficking protein SEC22a isoform X3 [Sus scrofa]	-	-	-	-	-	-	-	--
MSTRG.13976	0.108	0.859	0.504	0.209	0.475	1.221	1.504	1.220	1.154	0.686	1.326	1.142	2.00	14.00	8.00	4.00	8.00	18.00	28.00	26.00	23.00	11.00	20.00	24.00	--	-	-	-	-	-	-	-	-	--
MSTRG.13988	0.661	0.431	0.332	0.916	0.729	0.476	1.603	0.577	0.000	0.000	0.116	0.084	7.00	4.00	3.00	10.00	7.00	4.00	17.00	7.00	0.00	0.00	1.00	1.00	--	-	-	-	-	-	-	-	-	--
MSTRG.13989	0.160	0.668	0.498	0.361	0.000	0.403	1.169	0.418	0.050	0.123	0.000	0.094	3.00	11.00	8.00	7.00	0.00	6.00	22.00	9.00	1.00	2.00	0.00	2.00	--	-	-	-	-	-	-	-	-	--
MSTRG.140	0.000	0.110	0.000	0.000	0.000	0.244	0.000	1.350	0.000	0.000	0.000	0.000	0.00	1.00	0.00	0.00	0.00	2.00	0.00	16.00	0.00	0.00	0.00	0.00	--	bridging integrator 3 isoform X3 [Sus scrofa]	-	-	-	-	-	-	-	--
MSTRG.14005	0.547	0.501	1.154	1.311	1.232	0.133	0.182	0.786	0.837	1.710	3.868	2.695	7.00	5.00	10.00	15.00	12.00	1.00	2.00	10.00	11.00	15.00	38.00	32.00	--	cullin-7 isoform X1 [Sus scrofa]	-	-	-	-	-	-	-	--
MSTRG.14015	5.747	4.771	4.790	2.454	2.624	6.458	1.514	2.007	1.549	2.179	1.858	2.563	196.00	148.00	142.00	87.00	79.00	174.00	53.00	79.00	57.00	66.00	52.00	96.00	SMIM35	small integral membrane protein 35 [Camelus dromedarius]	-	-	-	-	-	-	-	--
MSTRG.14016	0.260	0.074	0.304	0.315	0.000	0.000	1.231	0.340	0.303	0.226	0.160	0.115	4.00	1.00	4.00	5.00	0.00	0.00	19.00	6.00	5.00	3.00	2.00	2.00	--	cullin-7 isoform X1 [Sus scrofa]	-	-	-	-	-	-	-	--
MSTRG.14022	1.584	1.511	0.379	0.753	1.450	0.290	1.885	2.438	0.790	0.133	0.577	0.465	55.00	46.00	13.00	34.00	59.00	8.00	79.00	111.00	31.00	4.00	18.00	20.00	--	CREB-regulated transcription coactivator 2 isoform X3 [Sus scrofa]	-	-	-	-	-	-	-	--
MSTRG.14023	0.268	0.689	0.943	0.521	0.888	0.338	0.268	0.468	0.250	0.155	2.646	0.237	4.00	9.00	12.00	8.00	12.00	4.00	4.00	8.00	4.00	2.00	32.00	4.00	--	-	-	-	-	-	-	-	-	--
MSTRG.14026	1.123	1.525	0.939	0.156	1.179	0.067	0.801	1.119	0.449	0.248	0.527	0.378	21.00	25.00	15.00	3.00	20.00	1.00	15.00	24.00	9.00	4.00	8.00	8.00	--	vesicle-trafficking protein SEC22a isoform X3 [Sus scrofa]	-	-	-	-	-	-	-	--
MSTRG.14038	0.105	0.120	0.247	0.205	0.465	0.000	0.632	1.103	0.000	0.000	0.130	0.047	2.00	2.00	4.00	4.00	8.00	0.00	12.00	24.00	0.00	0.00	2.00	1.00	--	hypothetical protein Celaphus_00008983 [Cervus elaphus hippelaphus]	-	-	-	-	-	-	-	--
MSTRG.1406	0.198	0.377	0.232	2.722	1.565	0.416	3.000	2.706	0.185	0.344	0.855	0.672	6.00	10.00	6.00	85.00	43.00	10.00	91.00	94.00	6.00	9.00	21.00	23.00	--	uncharacterized protein LOC112393140 isoform X3 [Neophocaena asiaeorientalis asiaeorientalis]	-	-	-	-	-	-	-	--
MSTRG.14065	2.304	2.476	2.091	2.473	2.534	1.663	7.664	6.611	1.634	1.101	1.585	0.936	89.00	86.00	71.00	160.00	132.00	92.00	170.00	186.00	62.00	50.00	79.00	49.00	--	LOW QUALITY PROTEIN: uncharacterized protein LOC101337532 [Tursiops truncatus]	-	-	-	-	-	-	-	--
MSTRG.14067	7.043	4.535	7.516	15.265	12.881	8.355	32.334	42.624	10.667	9.589	4.435	7.737	372.00	210.00	339.00	831.00	617.00	350.00	1710.00	2581.00	604.00	437.00	190.00	462.00	--	-	-	-	-	-	-	-	-	--
MSTRG.14068	0.074	0.254	0.174	0.360	1.391	0.655	0.222	0.324	0.346	0.860	0.274	0.131	1.00	3.00	2.00	5.00	17.00	7.00	3.00	5.00	5.00	10.00	3.00	2.00	--	-	-	-	-	-	-	-	-	--
MSTRG.14069	0.656	2.431	1.272	2.204	1.142	0.149	2.205	2.290	2.332	0.542	2.371	2.189	10.00	27.00	15.00	26.00	10.00	1.00	28.00	29.00	36.00	5.00	18.00	23.00	--	cullin-7 isoform X1 [Sus scrofa]	-	-	-	-	-	-	-	--
MSTRG.14075	3.133	3.234	3.376	2.827	2.732	4.280	11.068	12.447	2.180	3.261	5.757	2.562	63.00	53.00	54.00	62.00	47.00	63.00	264.00	358.00	48.00	52.00	91.00	54.00	--	-	-	-	-	-	-	-	-	--
MSTRG.14080	21.618	29.637	24.252	52.709	49.321	23.600	322.328	320.545	11.306	15.549	19.229	13.696	383.00	464.00	364.00	950.00	785.00	333.00	5406.00	6257.00	215.00	237.00	281.00	271.00	--	-	-	-	-	-	-	-	-	--
MSTRG.14090	0.000	0.000	0.000	0.278	0.316	0.000	0.764	1.418	0.000	0.111	0.000	0.423	0.00	0.00	0.00	3.00	3.00	0.00	8.00	17.00	0.00	1.00	0.00	5.00	--	-	-	-	-	-	-	-	-	--
MSTRG.14144	2.190	1.756	2.106	1.258	1.618	0.763	5.271	4.346	6.540	1.276	2.830	0.829	61.00	39.00	49.00	40.00	42.00	17.00	146.00	144.00	180.00	28.00	56.00	23.00	--	-	-	-	-	-	-	-	-	--
MSTRG.14160	1.137	1.216	1.582	0.690	0.157	0.269	1.633	1.054	0.530	0.247	0.526	0.000	16.00	15.00	19.00	10.00	2.00	3.00	23.00	17.00	8.00	3.00	6.00	0.00	--	-	-	-	-	-	-	-	-	--
MSTRG.14164	44.139	48.139	39.595	56.027	54.340	33.704	43.271	40.319	20.217	25.066	30.922	27.622	1930.00	1807.00	1478.00	2478.00	2117.00	1157.00	1905.00	2027.00	950.00	931.00	1094.00	1365.00	--	PREDICTED: secreted seminal-vesicle Ly-6 protein 1-like [Ceratotherium simum simum]	-	-	-	-	-	-	-	--
MSTRG.14166	299.387	317.187	331.770	206.699	134.618	81.671	999.251	963.671	225.783	51.444	52.197	52.508	8103.00	7524.00	7666.00	5768.00	3304.00	1754.00	27071.00	29892.00	6547.00	1202.00	1145.00	1607.00	SSLP1	RecName: Full=Protein PIP-1; Flags: Precursor [Sus scrofa]	-	-	-	-	GO:0005576//extracellular region	-	-	--
MSTRG.1417	0.000	0.114	0.233	0.290	0.110	0.000	0.497	0.347	0.186	0.231	1.473	0.088	0.00	1.00	2.00	3.00	1.00	0.00	5.00	4.00	2.00	2.00	12.00	1.00	--	-	-	-	-	-	-	-	-	--
MSTRG.14172	1.797	1.207	0.809	3.129	1.711	1.209	46.508	32.814	1.839	1.099	1.052	1.646	34.00	20.00	13.00	61.00	29.00	18.00	877.00	709.00	37.00	18.00	16.00	35.00	--	PREDICTED: prostate and testis expressed protein 2-like [Colobus angolensis palliatus]	-	-	-	-	-	-	-	--
MSTRG.14194	2.436	1.308	1.943	2.341	4.955	3.583	6.760	7.767	2.522	3.077	3.058	3.442	57.00	27.00	39.00	57.00	106.00	67.00	160.00	210.00	64.00	63.00	59.00	92.00	--	-	-	-	-	-	-	-	-	--
MSTRG.14218	0.348	0.347	0.407	1.392	1.534	1.151	1.303	0.910	0.730	0.302	0.643	0.808	8.00	7.00	8.00	33.00	32.00	21.00	30.00	24.00	18.00	6.00	12.00	21.00	--	-	-	-	-	-	-	-	-	--
MSTRG.14219	5.267	9.118	8.442	8.118	5.149	0.612	23.240	15.639	13.101	0.563	2.210	0.892	141.00	214.00	193.00	224.00	125.00	13.00	623.00	480.00	376.00	13.00	48.00	27.00	CWF19L2	CWF19-like protein 2, partial [Galemys pyrenaicus]	-	-	-	-	-	-	-	--
MSTRG.14220	1.087	0.254	0.434	0.503	0.436	0.312	1.258	2.026	1.452	0.744	1.066	0.546	44.00	9.00	15.00	21.00	16.00	10.00	51.00	94.00	63.00	26.00	35.00	25.00	--	COL2A [Sepia pharaonis]	-	-	-	-	-	-	-	--
MSTRG.1423	5.121	5.931	6.537	7.787	11.093	5.946	14.358	12.263	3.259	1.179	2.256	2.056	140.00	147.00	158.00	238.00	293.00	120.00	396.00	413.00	146.00	35.00	59.00	65.00	--	-	-	-	-	-	-	-	-	--
MSTRG.1424	1.135	1.162	1.159	1.242	0.899	1.504	2.238	3.909	0.299	0.405	0.000	0.051	39.00	35.00	34.00	44.00	28.00	41.00	77.00	154.00	11.00	12.00	0.00	2.00	--	-	-	-	-	-	-	-	-	--
MSTRG.14243	0.047	0.373	0.055	0.000	0.051	0.000	0.699	1.099	0.044	0.000	0.000	0.000	1.00	7.00	1.00	0.00	1.00	0.00	15.00	27.00	1.00	0.00	0.00	0.00	--	-	-	-	-	-	-	-	-	--
MSTRG.14262	6.939	7.547	5.493	3.657	2.226	2.326	6.362	5.247	5.387	3.590	3.966	4.594	116.00	111.00	80.00	64.00	35.00	29.00	105.00	102.00	95.00	53.00	54.00	86.00	--	-	-	-	-	-	-	-	-	--
MSTRG.14268	2.417	2.986	3.891	1.172	1.443	1.270	3.922	5.182	3.193	0.700	0.372	1.158	24.00	26.00	33.00	12.00	13.00	10.00	39.00	59.00	34.00	6.00	3.00	13.00	--	-	-	-	-	-	-	-	-	--
MSTRG.14269	13.694	11.068	11.047	12.017	6.860	5.534	25.743	20.852	13.555	4.346	9.268	3.940	344.00	210.00	213.00	301.00	155.00	96.00	605.00	590.00	309.00	89.00	215.00	92.00	--	cullin-7 isoform X1 [Sus scrofa]	-	-	-	-	-	-	-	--
MSTRG.14270	0.564	0.885	1.734	0.992	0.622	2.401	0.810	1.199	0.888	2.207	1.348	0.780	16.00	22.00	42.00	29.00	16.00	54.00	23.00	39.00	27.00	54.00	31.00	25.00	--	-	-	-	-	-	-	-	-	--
MSTRG.14274	0.487	1.151	0.448	0.911	0.537	1.535	2.918	1.851	0.584	1.088	0.000	1.754	14.00	29.00	11.00	27.00	14.00	35.00	84.00	61.00	18.00	27.00	0.00	57.00	--	-	-	-	-	-	-	-	-	--
MSTRG.14276	16.861	16.227	17.678	45.028	34.710	24.727	23.678	26.819	35.974	44.259	96.587	39.022	1337.00	1128.00	1197.00	3680.00	2496.00	1555.00	1880.00	2438.00	3058.00	3028.00	6212.00	3498.00	--	-	-	-	-	-	-	-	-	--
MSTRG.14279	0.251	0.215	0.000	0.061	0.069	0.000	4.394	4.112	0.117	0.000	0.310	0.111	4.00	3.00	0.00	1.00	1.00	0.00	70.00	75.00	2.00	0.00	4.00	2.00	--	-	-	-	-	-	-	-	-	--
MSTRG.14281	20.341	22.943	24.048	7.168	7.249	11.613	38.548	25.549	11.748	5.658	0.080	3.339	625.00	618.00	631.00	227.00	202.00	283.00	1186.00	900.00	387.00	150.00	2.00	116.00	STEAP1	similar to Six transmembrane epithelial antigen of prostate [Homo sapiens]	Organismal Systems	Digestive system	ko04978//Mineral absorption	K14737	-	-	-	--
MSTRG.14291	1.355	1.485	1.619	2.874	2.772	1.611	2.823	3.325	1.361	1.129	5.057	1.387	46.00	43.00	46.00	98.00	83.00	44.00	96.00	128.00	50.00	32.00	140.00	52.00	--	classical arabinogalactan protein 9-like [Sus scrofa]	-	-	-	-	-	-	-	--
MSTRG.14293	0.936	1.364	1.342	1.850	0.932	1.428	1.325	1.466	1.653	1.423	2.065	0.790	26.00	22.00	28.00	37.00	15.00	18.00	31.00	42.00	43.00	24.00	36.00	17.00	--	-	-	-	-	-	-	-	-	--
MSTRG.14312	0.637	0.605	0.621	1.579	2.028	0.223	3.603	3.394	0.396	0.410	0.698	0.563	18.00	15.00	15.00	46.00	52.00	5.00	102.00	110.00	12.00	10.00	16.00	18.00	--	-	-	-	-	-	-	-	-	--
MSTRG.14314	3.543	5.214	3.472	3.831	4.866	3.219	6.083	4.695	4.099	5.805	6.575	3.126	73.00	87.00	61.00	100.00	95.00	50.00	172.00	145.00	127.00	106.00	133.00	74.00	--	-	-	-	-	-	-	-	-	--
MSTRG.14315	2.902	3.387	3.319	3.929	4.093	4.340	4.381	5.945	2.140	2.112	0.083	1.612	43.00	44.00	42.00	60.00	55.00	51.00	65.00	101.00	34.00	27.00	1.00	27.00	--	-	-	-	-	-	-	-	-	--
MSTRG.14316	1.758	1.512	1.901	3.584	3.236	2.705	3.526	3.976	3.057	4.523	4.169	3.123	118.00	89.00	109.00	248.00	197.00	144.00	237.00	306.00	220.00	262.00	227.00	237.00	--	-	-	-	-	-	-	-	-	--
MSTRG.14320	2.153	1.740	1.947	1.455	2.758	1.430	6.198	7.854	5.444	2.020	0.667	1.727	145.00	106.00	111.00	104.00	166.00	77.00	330.00	484.00	411.00	118.00	37.00	132.00	--	-	-	-	-	-	-	-	-	--
MSTRG.14322	0.927	0.330	0.373	1.630	1.310	1.351	2.401	3.512	2.108	1.477	4.000	1.896	32.00	10.00	11.00	58.00	41.00	37.00	83.00	139.00	78.00	44.00	112.00	74.00	--	uncharacterized protein LOC123479530 [Desmodus rotundus]	-	-	-	-	-	-	-	--
MSTRG.14326	148.590	122.953	143.760	91.830	127.923	64.895	144.945	171.316	334.764	79.006	48.403	81.404	3376.96	2449.62	2789.99	2151.05	2636.53	1169.71	3298.44	4463.69	8156.27	1549.22	892.25	2091.48	--	-	-	-	-	-	-	-	-	--
MSTRG.14327	6.605	14.580	12.070	1.680	0.954	0.334	8.160	9.727	24.381	0.910	0.250	3.536	57.04	110.38	89.01	14.95	7.47	2.29	70.56	96.31	225.73	6.78	1.75	34.52	--	-	-	-	-	-	-	-	-	--
MSTRG.14339	1.129	1.214	0.920	1.255	0.614	0.702	2.174	1.656	0.657	0.607	0.848	0.507	69.00	65.00	48.00	79.00	34.00	34.00	133.00	116.00	43.00	32.00	42.00	35.00	--	cullin-7 isoform X1 [Sus scrofa]	-	-	-	-	-	-	-	--
MSTRG.14340	1.096	1.645	0.608	0.783	0.382	0.073	0.576	1.258	2.313	0.000	0.000	0.000	19.00	25.00	9.00	14.00	6.00	1.00	10.00	25.00	43.00	0.00	0.00	0.00	Pol	endonuclease/reverse transcriptase [Sus scrofa]	Human Diseases	Neurodegenerative disease	ko05016//Huntington disease	K10408	GO:0005783//endoplasmic reticulum;GO:0016460//myosin II complex;GO:0031090//organelle membrane;GO:0031224//intrinsic component of membrane;GO:0031674//I band;GO:0031988//membrane-bounded vesicle;GO:0036379//myofilament	GO:0000166//nucleotide binding;GO:0003779//actin binding;GO:0004672//protein kinase activity;GO:0005198//structural molecule activity;GO:0008289//lipid binding;GO:0015179//L-amino acid transmembrane transporter activity;GO:0015666//restriction endodeoxyribonuclease activity;GO:0019900//kinase binding;GO:0033764//steroid dehydrogenase activity, acting on the CH-OH group of donors, NAD or NADP as a…	GO:0001171//reverse transcription;GO:0001932//regulation of protein phosphorylation;GO:0006308//DNA catabolic process;GO:0006575//cellular modified amino acid metabolic process;GO:0006643//membrane lipid metabolic process;GO:0006644//phospholipid metabolic process;GO:0006694//steroid biosynthetic process;GO:0006706//steroid catabolic process;GO:0006941//striated muscle contraction;GO:0007015//act…	--
MSTRG.14341	0.783	0.643	1.137	1.116	0.591	0.632	141.246	85.490	1.556	0.767	1.453	1.053	25.00	18.00	31.00	36.73	17.10	16.00	4516.02	3129.59	53.27	21.14	37.64	38.00	SEM1	LOW QUALITY PROTEIN: 26S proteasome complex subunit SEM1 [Rhinolophus ferrumequinum]	Human Diseases;Genetic Information Processing;Genetic Information Processing	Infectious disease: viral;Folding, sorting and degradation;Replication and repair	ko05169//Epstein-Barr virus infection;ko03050//Proteasome;ko03440//Homologous recombination	K10881;K10881;K10881	-	-	-	--
MSTRG.14342	2.657	4.106	3.051	4.618	4.653	3.618	2.228	2.110	3.585	4.221	2.851	3.369	51.00	69.00	50.00	91.27	80.90	55.00	42.84	46.37	73.73	69.86	44.36	73.00	SEM1	LOW QUALITY PROTEIN: 26S proteasome complex subunit SEM1 [Rhinolophus ferrumequinum]	Human Diseases;Genetic Information Processing;Genetic Information Processing	Infectious disease: viral;Folding, sorting and degradation;Replication and repair	ko05169//Epstein-Barr virus infection;ko03050//Proteasome;ko03440//Homologous recombination	K10881;K10881;K10881	-	-	-	--
MSTRG.14343	2.360	1.449	1.786	0.951	1.641	2.563	2.864	2.217	1.625	3.114	5.864	3.854	65.00	35.00	42.00	27.00	41.00	56.00	79.00	70.00	48.00	74.00	131.00	120.00	--	PREDICTED: basic salivary proline-rich protein 4-like [Sorex araneus]	-	-	-	-	-	-	-	--
MSTRG.14347	4.872	10.298	5.355	3.032	2.047	1.959	9.672	7.338	7.924	0.859	5.972	1.071	100.00	181.00	93.00	64.00	39.00	32.00	196.00	173.00	171.00	17.00	96.00	24.00	--	cullin-7 isoform X1 [Sus scrofa]	-	-	-	-	-	-	-	--
MSTRG.14348	4.159	1.585	4.304	4.966	4.371	4.883	13.453	11.299	6.889	5.773	6.624	4.221	110.00	40.00	101.00	163.00	123.00	101.00	398.00	440.00	224.00	183.00	125.00	172.00	--	-	-	-	-	-	-	-	-	--
MSTRG.14349	1.330	1.260	1.029	0.919	1.939	1.506	2.949	2.300	1.682	0.967	0.834	1.236	59.00	49.00	39.00	42.00	78.00	53.00	131.00	117.00	80.00	37.00	30.00	62.00	--	thymosin beta-4-like, partial [Pan paniscus]	-	-	-	-	-	-	-	--
MSTRG.14350	0.276	0.524	0.753	1.248	0.203	0.579	0.642	0.240	0.857	0.213	0.000	0.081	3.00	5.00	7.00	14.00	2.00	5.00	7.00	3.00	10.00	2.00	0.00	1.00	--	-	-	-	-	-	-	-	-	--
MSTRG.14354	0.215	0.141	0.126	0.120	0.059	0.156	2.510	1.678	0.251	0.187	0.153	0.286	4.00	3.00	2.00	3.00	1.00	3.00	52.00	37.00	5.00	3.00	3.00	6.00	--	-	-	-	-	-	-	-	-	--
MSTRG.14355	0.753	1.015	1.362	0.863	1.132	0.777	1.093	0.836	0.830	1.348	0.253	1.271	11.00	13.00	17.00	13.00	15.00	9.00	16.00	14.00	13.00	17.00	3.00	21.00	--	-	-	-	-	-	-	-	-	--
MSTRG.14356	10.713	12.589	15.066	15.502	24.707	14.058	46.006	63.943	20.175	40.486	17.797	33.556	416.00	403.00	497.00	529.00	738.00	360.00	1536.00	2338.00	940.00	1143.00	377.00	1319.00	--	-	-	-	-	-	-	-	-	--
MSTRG.14358	0.607	1.447	0.689	1.694	1.480	0.881	3.983	5.900	1.423	1.193	1.156	1.122	33.00	69.00	32.00	95.00	73.00	38.00	217.00	368.00	83.00	56.00	51.00	69.00	--	-	-	-	-	-	-	-	-	--
MSTRG.14369	30.807	23.626	33.083	18.119	28.787	15.379	41.109	51.438	62.101	39.020	12.233	30.605	1422.00	956.00	1304.00	862.00	1205.00	563.00	1900.00	2722.00	3073.00	1554.00	458.00	1597.00	--	-	-	-	-	-	-	-	-	--
MSTRG.1437	0.185	0.070	0.145	0.239	0.136	0.000	4.746	3.014	0.058	0.429	0.076	0.328	3.00	1.00	2.00	4.00	2.00	0.00	77.00	56.00	1.00	6.00	1.00	6.00	--	hypothetical protein mMyoMyo1_009932 [Myotis myotis]	-	-	-	-	-	-	-	--
MSTRG.14370	1.097	1.017	1.524	1.499	1.417	0.597	3.777	3.370	0.933	1.022	2.569	0.976	24.00	16.00	33.00	23.00	16.00	12.00	93.00	98.00	12.00	16.00	25.00	24.00	--	-	-	-	-	-	-	-	-	--
MSTRG.14372	11.353	10.106	8.768	9.141	7.075	6.790	12.196	11.037	13.453	3.371	1.051	3.860	423.00	324.00	288.00	262.00	153.00	132.00	384.00	441.00	648.00	92.00	24.00	143.00	Pol	cullin-7 isoform X1 [Sus scrofa]	-	-	-	-	-	-	-	--
MSTRG.14373	0.443	0.126	0.000	0.000	0.061	0.279	1.216	0.724	0.155	0.000	0.409	0.392	8.00	2.00	0.00	0.00	1.00	4.00	22.00	15.00	3.00	0.00	6.00	8.00	--	-	-	-	-	-	-	-	-	--
MSTRG.14377	30.188	25.679	32.943	44.887	55.547	49.546	14.608	25.121	85.304	50.463	94.616	37.886	1145.00	862.00	1061.00	1760.00	1940.00	1481.00	543.00	1086.00	3475.00	1679.00	2947.00	1627.00	--	IL-23, partial [Sus scrofa]	-	-	-	-	-	-	-	--
MSTRG.14378	2.021	2.521	2.403	1.654	2.246	1.812	2.586	1.873	2.621	1.537	2.316	0.978	128.00	140.00	130.00	108.00	129.00	91.00	164.00	136.00	178.00	84.00	119.00	70.00	--	cullin-7 isoform X1 [Sus scrofa]	-	-	-	-	-	-	-	--
MSTRG.14381	1.980	2.259	1.288	0.534	0.121	0.000	1.538	0.576	0.718	0.000	0.136	0.195	18.00	18.00	10.00	5.00	1.00	0.00	14.00	6.00	7.00	0.00	1.00	2.00	--	uncharacterized protein LOC123288244 [Equus asinus]	-	-	-	-	-	-	-	--
MSTRG.14385	0.221	0.225	0.346	1.838	1.682	0.807	2.753	3.112	0.069	0.171	0.607	0.196	9.00	8.00	12.00	77.00	62.00	26.00	112.00	145.00	3.00	6.00	20.00	9.00	--	Retrovirus-related Pol polyprotein LINE-1 [Bos mutus]	-	-	-	-	GO:0031970//organelle envelope lumen;GO:0043231//intracellular membrane-bounded organelle	-	GO:0006605//protein targeting;GO:0019538//protein metabolic process;GO:0048731//system development	--
MSTRG.14387	1.660	0.825	1.254	0.935	0.266	0.236	2.755	2.756	1.499	0.404	0.958	0.853	62.00	27.00	40.00	36.00	9.00	7.00	103.00	118.00	60.00	13.00	29.00	36.00	--	-	-	-	-	-	-	-	-	--
MSTRG.14388	290.820	203.711	224.190	216.057	241.375	360.547	225.751	299.285	315.347	220.099	118.380	289.000	9143.72	5229.33	6196.15	5835.00	6142.98	8727.70	8347.00	13831.40	14389.00	6537.97	1804.87	10772.00	--	-	-	-	-	-	-	-	-	--
MSTRG.14389	14.465	1.991	1.666	0.000	0.169	3.865	0.000	0.265	0.000	0.355	0.767	0.000	171.28	20.67	16.85	0.00	1.02	36.30	0.00	3.60	0.00	2.03	4.13	0.00	--	uncharacterized protein LOC113624399 [Lagenorhynchus obliquidens]	-	-	-	-	-	-	-	--
MSTRG.14391	9.399	5.527	5.554	9.506	12.434	8.614	98.200	85.796	29.579	11.938	16.692	10.505	595.00	277.00	277.00	584.00	675.00	488.00	2309.00	2874.00	2285.00	723.00	776.00	701.00	--	-	-	-	-	-	-	-	-	--
MSTRG.14392	0.515	0.094	0.289	0.779	1.931	0.494	2.962	3.414	1.480	1.432	1.651	1.184	25.00	4.00	12.00	39.00	85.00	19.00	144.00	190.00	77.00	60.00	65.00	65.00	Pol	ras-related protein Rab-31 isoform X1 [Phocoena sinus]	-	-	-	-	GO:0005635//nuclear envelope;GO:0031090//organelle membrane;GO:0031970//organelle envelope lumen;GO:0044421//extracellular region part;GO:0044444//cytoplasmic part	GO:0015666//restriction endodeoxyribonuclease activity;GO:0016702//oxidoreductase activity, acting on single donors with incorporation of molecular oxygen, incorporation of two atoms of oxygen;GO:0034061//DNA polymerase activity;GO:0046914//transition metal ion binding	GO:0001171//reverse transcription;GO:0006308//DNA catabolic process;GO:0006605//protein targeting;GO:0006636//unsaturated fatty acid biosynthetic process;GO:0006690//icosanoid metabolic process;GO:0019538//protein metabolic process;GO:0032196//transposition;GO:0048731//system development	--
MSTRG.14396	4.276	3.107	4.014	2.871	4.894	4.481	6.270	9.741	12.150	5.478	0.823	5.601	237.00	151.00	190.00	164.00	246.00	197.00	348.00	619.00	722.00	262.00	37.00	351.00	--	-	-	-	-	-	-	-	-	--
MSTRG.14399	0.586	0.846	1.417	0.871	1.464	0.640	0.858	0.954	3.970	0.860	0.915	1.381	15.00	19.00	31.00	23.00	34.00	13.00	22.00	28.00	109.00	19.00	19.00	40.00	--	-	-	-	-	-	-	-	-	--
MSTRG.144	1.194	1.294	1.049	5.155	4.608	0.979	2.027	1.406	0.390	0.277	0.074	0.370	20.00	19.00	15.00	89.00	70.00	13.00	34.00	27.00	7.00	4.00	1.00	7.00	--	-	-	-	-	-	-	-	-	--
MSTRG.14400	2.463	2.509	2.172	6.108	4.589	2.497	8.322	7.188	6.696	2.669	4.704	2.239	228.00	198.00	125.00	431.00	300.00	169.00	370.00	470.00	392.00	141.00	187.00	171.00	--	-	-	-	-	-	-	-	-	--
MSTRG.14404	7.315	5.984	5.114	4.542	5.054	8.361	7.887	6.752	13.543	4.982	44.183	9.315	153.00	110.00	92.00	98.00	96.00	139.00	165.00	162.00	304.00	90.00	751.00	220.00	--	-	-	-	-	-	-	-	-	--
MSTRG.14407	0.623	0.618	0.476	0.814	0.776	0.512	1.055	1.299	0.732	0.722	0.568	0.838	23.00	20.00	15.00	31.00	26.00	15.00	39.00	55.00	29.00	23.00	17.00	35.00	--	cullin-7 isoform X1 [Sus scrofa]	-	-	-	-	-	-	-	--
MSTRG.1441	3.907	5.220	3.739	8.052	5.184	2.906	14.731	11.290	3.385	5.014	13.474	7.051	79.00	73.00	51.00	158.00	121.00	49.00	219.00	197.00	49.00	95.00	177.00	150.00	--	IL-23, partial [Sus scrofa]	-	-	-	-	-	-	-	--
MSTRG.14414	0.276	0.630	0.000	0.536	1.421	0.348	3.769	3.292	0.086	0.320	0.794	0.000	3.00	6.00	0.00	6.00	14.00	3.00	41.00	41.00	1.00	3.00	7.00	0.00	--	-	-	-	-	-	-	-	-	--
MSTRG.14424	9.723	9.421	8.043	12.216	14.481	10.879	0.344	0.150	0.241	0.171	75.357	0.011	790.00	671.00	558.00	1023.00	1067.00	701.00	28.00	14.00	21.00	12.00	4966.00	1.00	--	-	-	-	-	-	-	-	-	--
MSTRG.14428	21.285	9.882	14.483	8.646	12.055	9.991	13.050	14.457	16.798	4.499	0.119	2.851	641.00	268.00	372.00	278.00	332.00	249.00	429.00	531.00	554.00	121.00	3.00	101.00	--	-	-	-	-	-	-	-	-	--
MSTRG.14432	2.985	2.130	2.418	4.223	5.553	3.202	20.247	15.601	4.971	2.784	4.323	1.826	142.00	90.00	96.00	214.00	228.00	131.00	832.00	747.00	228.00	127.00	184.00	94.00	--	-	-	-	-	-	-	-	-	--
MSTRG.14433	2.585	4.787	3.205	4.130	3.755	2.646	4.069	4.111	2.468	3.630	6.373	4.115	85.00	138.00	90.00	140.00	112.00	69.00	134.00	155.00	87.00	103.00	170.00	153.00	--	ribonuclease H2 subunit A isoform X1 [Sus scrofa]	-	-	-	-	-	-	-	--
MSTRG.14436	0.507	0.330	0.721	0.773	0.519	0.228	1.736	1.832	0.608	1.301	1.652	1.025	14.00	8.00	17.00	22.00	13.00	5.00	48.00	58.00	18.00	31.00	37.00	32.00	--	-	-	-	-	-	-	-	-	--
MSTRG.14437	0.076	0.000	0.072	0.300	0.084	0.078	3.467	3.450	0.000	0.000	0.076	0.135	1.00	0.00	1.00	5.00	1.00	1.00	51.00	56.00	0.00	0.00	1.00	2.00	--	-	-	-	-	-	-	-	-	--
MSTRG.14441	0.944	0.360	0.372	1.858	1.668	0.919	3.478	4.329	0.750	0.818	1.945	0.533	30.00	10.00	10.00	61.00	48.00	23.00	113.00	162.00	26.00	23.00	50.00	19.00	--	-	-	-	-	-	-	-	-	--
MSTRG.14443	19.414	17.058	20.397	15.419	15.749	25.916	11.704	13.220	31.401	7.422	8.454	6.554	1158.00	892.00	1039.00	948.00	852.00	1226.00	699.00	904.00	2008.00	382.00	409.00	442.00	--	cullin-7 isoform X1 [Sus scrofa]	-	-	-	-	-	-	-	--
MSTRG.14451	75.186	65.972	69.182	115.974	77.784	57.044	80.295	82.431	138.963	68.054	345.516	180.857	805.09	622.23	639.24	1277.40	755.13	489.41	897.17	1049.89	1590.10	625.75	2979.85	2171.99	--	cullin-7 isoform X1 [Sus scrofa]	-	-	-	-	-	-	-	--
MSTRG.14452	57.504	50.697	48.208	94.751	65.186	53.420	99.456	112.023	92.614	43.009	253.730	119.798	1140.91	881.77	816.76	1937.60	1172.87	840.59	1975.83	2548.11	1969.90	736.25	4083.15	2687.01	--	cullin-7 isoform X1 [Sus scrofa]	-	-	-	-	-	-	-	--
MSTRG.14456	0.000	0.130	0.355	0.074	0.209	0.143	1.250	0.496	0.035	0.264	0.327	0.235	0.00	3.00	8.00	2.00	5.00	3.00	33.00	15.00	1.00	6.00	7.00	7.00	--	-	-	-	-	-	-	-	-	--
MSTRG.14457	4.561	2.678	3.456	1.041	1.849	6.089	0.402	1.287	3.691	9.562	0.579	2.492	68.00	35.00	44.00	16.00	25.00	72.00	6.00	22.00	59.00	123.00	7.00	42.00	--	-	-	-	-	-	-	-	-	--
MSTRG.14458	7.569	7.147	8.260	6.608	8.119	4.849	18.107	13.623	7.367	7.972	15.919	5.679	177.00	124.00	163.00	127.00	127.00	76.00	371.00	330.00	152.00	128.00	247.00	136.00	Pol	endonuclease/reverse transcriptase [Sus scrofa]	-	-	-	-	GO:0005783//endoplasmic reticulum;GO:0031090//organelle membrane;GO:0031988//membrane-bounded vesicle	GO:0000166//nucleotide binding;GO:0008289//lipid binding;GO:0015179//L-amino acid transmembrane transporter activity;GO:0015666//restriction endodeoxyribonuclease activity;GO:0033764//steroid dehydrogenase activity, acting on the CH-OH group of donors, NAD or NADP as acceptor;GO:0034061//DNA polymerase activity	GO:0001171//reverse transcription;GO:0006308//DNA catabolic process;GO:0006575//cellular modified amino acid metabolic process;GO:0006643//membrane lipid metabolic process;GO:0006694//steroid biosynthetic process;GO:0006706//steroid catabolic process;GO:0006796//phosphate-containing compound metabolic process;GO:0009991//response to extracellular stimulus;GO:0010906//regulation of glucose metabol…	--
MSTRG.14459	415.647	521.953	436.725	553.896	439.759	395.671	256.382	214.755	358.188	439.538	371.056	525.974	4813.93	5278.22	4315.89	6611.60	4612.62	3649.27	2982.87	2872.90	4484.35	4408.48	3522.41	6886.39	--	cullin-7 isoform X1 [Sus scrofa]	-	-	-	-	-	-	-	--
MSTRG.14460	200.019	158.742	174.565	200.193	206.558	266.210	185.511	165.810	232.221	182.246	193.211	202.905	19165.07	13333.78	14283.11	19770.40	17948.38	20229.73	17798.13	18214.10	23853.65	15066.52	15015.59	21978.61	SLC40A1	PREDICTED: solute carrier family 40 member 1-like, partial [Erinaceus europaeus]	Cellular Processes;Organismal Systems	Cell growth and death;Digestive system	ko04216//Ferroptosis;ko04978//Mineral absorption	K14685;K14685	-	-	-	--
MSTRG.14463	0.883	1.769	1.530	3.183	2.071	1.872	1.996	1.269	0.764	1.687	3.818	0.751	29.00	51.00	43.00	108.00	62.00	49.00	66.00	48.00	27.00	48.00	102.00	28.00	--	IL-23, partial [Sus scrofa]	-	-	-	-	-	-	-	--
MSTRG.14483	1.472	1.634	1.304	2.355	1.799	0.602	1.907	1.353	0.557	0.461	0.000	0.422	37.00	36.00	28.00	61.00	41.00	12.00	48.00	39.00	15.00	10.00	0.00	12.00	--	-	-	-	-	-	-	-	-	--
MSTRG.1449	0.527	0.444	0.360	1.493	0.619	0.760	4.110	2.697	0.946	1.107	1.823	0.769	13.00	9.00	4.00	17.00	14.00	9.00	52.00	41.00	25.00	21.00	35.00	19.00	--	-	-	-	-	-	-	-	-	--
MSTRG.14491	1.032	0.673	0.259	0.501	1.707	0.000	0.515	0.771	0.413	1.367	2.090	1.304	14.00	8.00	3.00	7.00	21.00	0.00	7.00	12.00	6.00	16.00	23.00	20.00	--	probable sodium-coupled neutral amino acid transporter 6 [Leptonychotes weddellii]	-	-	-	-	-	-	-	--
MSTRG.14498	2.270	3.503	2.441	2.333	2.278	1.164	3.092	3.428	3.617	1.565	0.513	1.516	77.00	103.00	80.00	83.00	71.00	34.00	105.00	128.00	137.00	53.00	17.00	62.00	--	-	-	-	-	-	-	-	-	--
MSTRG.14503	0.233	0.133	0.137	0.340	0.579	0.294	1.399	1.222	0.272	0.879	1.583	0.516	4.00	2.00	2.00	6.00	9.00	4.00	24.00	24.00	5.00	13.00	22.00	10.00	--	-	-	-	-	-	-	-	-	--
MSTRG.14505	8.306	8.450	9.195	12.289	12.258	8.637	75.774	77.363	26.540	14.141	17.654	9.513	804.00	717.00	760.00	1226.00	1076.00	663.00	7344.00	8585.00	2754.00	1181.00	1386.00	1041.00	--	-	-	-	-	-	-	-	-	--
MSTRG.14506	3.444	6.051	4.242	5.281	6.653	6.415	17.616	13.696	5.780	1.015	1.798	0.688	244.00	372.00	255.00	383.80	425.00	356.00	1234.41	1101.45	446.00	63.00	105.00	56.00	Pol	endonuclease/reverse transcriptase [Sus scrofa]	-	-	-	-	GO:0005783//endoplasmic reticulum;GO:0031090//organelle membrane;GO:0031988//membrane-bounded vesicle;GO:0044425//membrane part	GO:0000166//nucleotide binding;GO:0008289//lipid binding;GO:0015179//L-amino acid transmembrane transporter activity;GO:0015666//restriction endodeoxyribonuclease activity;GO:0033764//steroid dehydrogenase activity, acting on the CH-OH group of donors, NAD or NADP as acceptor;GO:0034061//DNA polymerase activity	GO:0001171//reverse transcription;GO:0006308//DNA catabolic process;GO:0006575//cellular modified amino acid metabolic process;GO:0006643//membrane lipid metabolic process;GO:0006644//phospholipid metabolic process;GO:0006694//steroid biosynthetic process;GO:0006706//steroid catabolic process;GO:0009991//response to extracellular stimulus;GO:0010906//regulation of glucose metabolic process;GO:001…	--
MSTRG.14509	0.000	1.521	0.694	2.012	2.614	1.308	9.705	6.801	0.000	0.000	0.000	0.000	0.00	9.00	4.00	14.00	16.00	7.00	65.59	52.63	0.00	0.00	0.00	0.00	--	-	-	-	-	-	-	-	-	--
MSTRG.14510	0.000	0.240	0.000	0.204	0.000	0.000	5.151	2.755	0.098	0.000	0.000	0.000	0.00	4.00	0.00	4.00	0.00	0.00	98.00	60.00	2.00	0.00	0.00	0.00	--	interleukin-1 receptor-associated kinase 1-binding protein 1 isoform X2 [Sus scrofa]	-	-	-	-	-	-	-	--
MSTRG.14512	7.514	11.374	10.915	8.412	6.135	2.460	23.235	15.692	11.390	5.778	5.790	10.993	104.00	138.00	129.00	120.00	77.00	27.00	322.00	249.00	169.00	69.00	65.00	172.00	--	-	-	-	-	-	-	-	-	--
MSTRG.14513	0.172	0.153	0.224	0.390	0.380	0.242	0.497	0.368	0.322	3.397	0.094	0.932	9.00	7.00	10.00	21.00	18.00	10.00	26.00	22.00	18.00	153.00	4.00	55.00	--	-	-	-	-	-	-	-	-	--
MSTRG.14514	0.214	0.000	0.167	0.138	0.157	0.000	1.211	1.555	0.133	0.000	0.088	0.126	3.00	0.00	2.00	2.00	2.00	0.00	17.00	25.00	2.00	0.00	1.00	2.00	--	-	-	-	-	-	-	-	-	--
MSTRG.14518	1.797	1.374	2.855	1.901	2.236	2.054	2.266	1.899	1.602	3.379	3.229	2.224	26.00	17.00	35.00	28.00	27.00	25.00	39.00	37.00	22.00	47.00	59.00	44.00	--	-	-	-	-	-	-	-	-	--
MSTRG.14519	0.760	0.805	1.080	0.474	0.299	0.342	1.707	0.899	0.911	0.283	0.067	0.144	28.00	26.00	34.00	18.00	10.00	10.00	63.00	38.00	36.00	9.00	2.00	6.00	--	-	-	-	-	-	-	-	-	--
MSTRG.14522	10.756	11.285	10.373	14.286	14.270	11.821	16.543	14.700	11.589	11.333	22.834	12.211	187.00	172.00	154.00	256.00	225.00	163.00	288.00	293.00	216.00	170.00	322.00	240.00	--	-	-	-	-	-	-	-	-	--
MSTRG.14523	0.225	0.769	0.377	0.863	1.046	0.622	1.615	0.775	1.643	1.127	1.317	0.545	7.00	12.00	10.00	22.00	13.00	6.00	39.00	16.00	21.00	17.00	26.00	10.00	--	-	-	-	-	-	-	-	-	--
MSTRG.14525	22.711	28.038	24.916	24.255	21.883	19.396	84.134	69.514	47.539	19.585	13.346	15.690	830.00	896.00	788.00	913.00	719.00	549.00	3155.00	2966.00	1844.00	615.00	395.00	657.00	--	-	-	-	-	-	-	-	-	--
MSTRG.14526	3.915	5.074	4.117	6.628	6.871	5.420	8.236	6.656	8.656	7.299	7.662	4.790	235.00	267.00	211.00	410.00	374.00	258.00	495.00	458.00	557.00	378.00	373.00	325.00	--	-	-	-	-	-	-	-	-	--
MSTRG.14528	4.267	3.489	4.489	4.701	4.602	5.233	8.297	11.388	15.237	7.920	0.144	5.279	212.00	153.00	192.00	244.00	207.00	207.00	414.00	653.00	813.00	340.00	6.00	299.00	--	-	-	-	-	-	-	-	-	--
MSTRG.1453	0.635	1.659	1.172	2.027	1.999	1.662	0.850	1.030	2.177	1.850	3.588	1.727	24.00	55.00	37.00	79.00	66.00	48.00	31.00	43.00	87.00	59.00	107.00	72.00	Lire1	LINE-1 type transposase domain-containing protein 1 [Sus scrofa]	-	-	-	-	GO:0036464//cytoplasmic ribonucleoprotein granule;GO:0043231//intracellular membrane-bounded organelle	GO:0003676//nucleic acid binding;GO:0005515//protein binding	-	--
MSTRG.14538	0.845	1.125	1.815	1.321	1.398	0.711	2.157	1.597	0.964	0.816	0.579	0.582	18.00	21.00	33.00	29.00	27.00	12.00	46.00	39.00	22.00	15.00	10.00	14.00	--	-	-	-	-	-	-	-	-	--
MSTRG.14539	1.672	3.027	2.544	1.936	1.519	1.908	3.452	3.709	3.211	2.570	5.563	1.757	44.00	63.00	53.00	51.00	41.00	38.00	90.00	101.00	81.00	56.00	106.00	59.00	--	-	-	-	-	-	-	-	-	--
MSTRG.14542	1.331	1.564	1.275	0.743	0.489	1.271	2.779	2.779	1.580	1.075	0.050	1.427	33.00	34.00	27.00	19.00	11.00	25.00	69.00	79.00	42.00	23.00	1.00	40.00	--	-	-	-	-	-	-	-	-	--
MSTRG.14545	15.373	4.833	10.915	2.936	3.871	13.889	27.744	20.800	7.735	7.085	57.532	3.052	254.00	70.00	154.00	50.00	58.00	182.00	459.00	394.00	137.00	101.00	771.00	57.00	Pol	Retrovirus-related Pol polyprotein LINE-1 [Bos mutus]	-	-	-	-	GO:0005783//endoplasmic reticulum;GO:0031090//organelle membrane	GO:0000166//nucleotide binding;GO:0008289//lipid binding;GO:0015179//L-amino acid transmembrane transporter activity;GO:0015666//restriction endodeoxyribonuclease activity;GO:0033764//steroid dehydrogenase activity, acting on the CH-OH group of donors, NAD or NADP as acceptor;GO:0034061//DNA polymerase activity	GO:0001171//reverse transcription;GO:0006308//DNA catabolic process;GO:0006575//cellular modified amino acid metabolic process;GO:0006643//membrane lipid metabolic process;GO:0006694//steroid biosynthetic process;GO:0006706//steroid catabolic process;GO:0009991//response to extracellular stimulus;GO:0010906//regulation of glucose metabolic process;GO:0015807//L-amino acid transport;GO:0019752//ca…	--
MSTRG.14560	0.716	0.479	0.694	0.503	0.490	0.093	1.875	3.340	0.830	0.315	0.457	0.634	29.00	17.00	24.00	21.00	18.00	3.00	76.00	155.00	36.00	11.00	15.00	29.00	TNP3	RecName: Full=Spermatid nuclear transition protein 3; Short=STP-3; Short=TP-3; Short=TP3 [Sus scrofa]	-	-	-	-	GO:0000785//chromatin;GO:0043231//intracellular membrane-bounded organelle	GO:0003676//nucleic acid binding	GO:0044707//single-multicellular organism process;GO:0048232//male gamete generation;GO:0048869//cellular developmental process	--
MSTRG.1457	1.009	0.921	1.595	1.273	0.501	1.018	0.252	0.660	0.424	0.000	0.000	0.000	20.00	16.00	27.00	26.00	9.00	16.00	5.00	15.00	9.00	0.00	0.00	0.00	--	-	-	-	-	-	-	-	-	--
MSTRG.14593	2.282	2.974	2.748	4.111	2.516	1.151	2.279	2.388	1.703	2.040	4.420	1.788	35.00	40.00	36.00	65.00	35.00	14.00	35.00	42.00	28.00	27.00	55.00	31.00	--	-	-	-	-	-	-	-	-	--
MSTRG.14596	3.655	2.778	1.762	3.144	2.836	2.994	2.765	2.902	8.369	6.781	22.244	4.053	119.00	79.00	49.00	105.00	84.00	77.00	90.00	107.00	289.00	190.00	583.00	148.00	--	-	-	-	-	-	-	-	-	--
MSTRG.14597	0.964	1.140	0.543	2.181	2.794	1.215	1.497	1.307	0.766	2.358	1.628	2.431	27.00	28.00	13.00	63.00	71.00	27.00	42.00	42.00	23.00	57.00	37.00	77.00	--	-	-	-	-	-	-	-	-	--
MSTRG.14598	1.156	0.891	1.793	1.880	2.412	0.827	0.499	0.709	1.632	2.716	4.200	1.272	37.00	25.00	49.00	62.00	70.00	21.00	16.00	26.00	56.00	75.00	109.00	46.00	Lire1	transposase [Sus scrofa]	-	-	-	-	GO:0000323//lytic vacuole;GO:0036464//cytoplasmic ribonucleoprotein granule	GO:0003723//RNA binding;GO:0005515//protein binding;GO:0043566//structure-specific DNA binding	GO:0032196//transposition	--
MSTRG.14601	0.119	0.612	0.489	0.174	0.329	0.601	0.298	0.364	0.278	0.138	1.544	0.211	2.00	9.00	7.00	3.00	5.00	8.00	5.00	7.00	5.00	2.00	21.00	4.00	--	-	-	-	-	-	-	-	-	--
MSTRG.14605	2.074	2.068	2.399	4.738	2.234	1.867	11.663	10.187	1.056	2.610	1.487	2.600	42.00	38.00	48.00	109.00	45.00	32.00	250.00	251.00	25.00	47.00	26.00	59.00	--	-	-	-	-	-	-	-	-	--
MSTRG.1461	19.538	19.348	16.449	31.207	31.510	19.814	62.232	57.109	8.476	22.542	13.429	25.931	292.00	254.00	210.00	482.00	428.00	235.00	919.00	965.00	135.00	291.00	162.00	439.00	--	-	-	-	-	-	-	-	-	--
MSTRG.14617	8.743	6.707	8.035	8.237	15.023	6.188	32.361	38.910	17.699	5.704	35.236	8.284	318.00	213.00	251.00	311.00	495.00	178.00	1184.00	1628.00	694.00	180.00	1045.00	341.00	SELENOK	selenoprotein K isoform X2 [Pteropus vampyrus]	-	-	-	-	GO:0031090//organelle membrane;GO:0043231//intracellular membrane-bounded organelle;GO:0044425//membrane part	GO:0005515//protein binding	GO:0002679//respiratory burst involved in defense response;GO:0006497//protein lipidation;GO:0015031//protein transport;GO:0030334//regulation of cell migration;GO:0034976//response to endoplasmic reticulum stress;GO:0042129//regulation of T cell proliferation;GO:0070838//divalent metal ion transport;GO:0072678//T cell migration;GO:0090077//foam cell differentiation	--
MSTRG.14623	11.454	23.159	18.039	16.862	15.941	11.156	28.244	24.392	8.179	16.663	11.298	13.486	145.00	257.00	195.00	220.00	183.00	112.00	358.00	354.00	111.00	182.00	116.00	193.00	--	-	-	-	-	-	-	-	-	--
MSTRG.14624	2.837	1.027	1.846	1.923	1.837	2.215	0.495	0.825	8.864	1.775	2.832	3.506	63.00	20.00	35.00	44.00	37.00	39.00	11.00	21.00	211.00	34.00	51.00	88.00	--	CREB-regulated transcription coactivator 2 isoform X3 [Sus scrofa]	-	-	-	-	-	-	-	--
MSTRG.14633	2.456	1.580	3.241	2.188	2.412	3.614	2.814	3.348	5.499	1.081	0.207	1.024	68.00	35.00	81.00	63.00	61.00	84.00	87.00	119.00	171.00	26.00	6.00	34.00	--	endonuclease reverse transcriptase [Bos taurus]	-	-	-	-	-	-	-	--
MSTRG.14638	20.848	15.836	20.926	16.359	25.372	9.751	85.537	78.226	13.890	14.197	27.835	8.201	434.00	289.00	372.00	351.00	479.00	161.00	1783.00	1867.00	310.00	255.00	470.00	193.00	VPS41	PREDICTED: vacuolar protein sorting-associated protein 41 homolog [Hipposideros armiger]	-	-	-	-	-	-	-	--
MSTRG.14643	1.638	1.738	2.052	0.998	4.065	3.699	0.723	1.291	0.711	0.486	1.456	1.045	43.00	40.00	46.00	27.00	97.00	77.00	19.00	39.00	20.00	11.00	31.00	31.00	--	-	-	-	-	-	-	-	-	--
MSTRG.14644	1.835	2.134	3.190	3.615	3.232	2.341	1.280	2.520	1.685	2.195	1.642	2.746	73.00	70.00	57.00	124.00	82.00	63.00	63.00	78.00	38.00	62.00	31.00	88.00	--	-	-	-	-	-	-	-	-	--
MSTRG.14648	9.527	14.461	9.911	31.259	30.670	6.993	8.027	7.414	9.232	16.271	3.511	19.231	60.26	78.17	55.34	206.63	172.69	36.48	61.01	61.85	59.12	87.45	22.52	143.07	--	cullin-7 isoform X1 [Sus scrofa]	-	-	-	-	-	-	-	--
MSTRG.14649	0.417	0.423	0.325	2.651	1.685	0.350	0.416	0.323	0.000	0.000	0.057	0.000	9.00	8.00	6.00	59.00	33.00	6.00	9.00	8.00	0.00	0.00	1.00	0.00	--	-	-	-	-	-	-	-	-	--
MSTRG.14656	0.434	0.832	0.878	0.880	1.435	0.796	2.561	2.460	1.748	0.114	4.450	0.471	22.00	37.00	38.00	46.00	66.00	32.00	130.00	143.00	95.00	5.00	183.00	27.00	--	-	-	-	-	-	-	-	-	--
MSTRG.14657	0.641	0.122	0.250	0.000	0.118	0.269	0.213	0.000	0.000	0.000	0.000	0.000	6.00	1.00	2.00	0.00	1.00	2.00	2.00	0.00	0.00	0.00	0.00	0.00	--	-	-	-	-	-	-	-	-	--
MSTRG.14658	39.263	51.808	48.147	31.437	26.181	26.023	36.602	34.200	45.920	22.848	20.276	16.330	721.00	834.00	755.00	595.00	436.00	379.00	673.00	720.00	904.00	362.00	302.00	339.00	--	-	-	-	-	-	-	-	-	--
MSTRG.14660	20.257	12.453	17.959	12.446	14.514	10.602	28.890	38.005	41.801	8.887	5.566	7.290	848.00	457.00	642.00	537.00	551.00	352.00	1211.00	1824.00	1876.00	321.00	189.00	345.00	--	-	-	-	-	-	-	-	-	--
MSTRG.14662	5.677	4.221	4.712	3.512	3.354	4.970	6.763	6.306	10.452	5.687	1.205	5.943	162.00	100.00	101.00	112.00	82.00	114.00	176.00	198.00	309.00	134.00	18.00	202.00	--	-	-	-	-	-	-	-	-	--
MSTRG.14663	33.248	29.589	31.569	9.503	10.536	3.172	49.896	45.094	17.127	1.944	1.662	1.272	1110.00	866.00	900.00	327.00	319.00	84.00	1668.00	1726.00	613.00	56.00	45.00	48.00	--	-	-	-	-	-	-	-	-	--
MSTRG.14664	0.900	0.513	0.132	0.000	0.248	0.000	0.000	0.000	0.000	0.000	0.000	0.000	8.00	4.00	1.00	0.00	2.00	0.00	0.00	0.00	0.00	0.00	0.00	0.00	--	-	-	-	-	-	-	-	-	--
MSTRG.14665	0.979	0.434	0.510	1.583	1.140	2.675	0.815	0.712	1.522	2.395	1.878	2.021	18.00	7.00	8.00	30.00	19.00	39.00	15.00	15.00	30.00	38.00	28.00	42.00	--	-	-	-	-	-	-	-	-	--
MSTRG.14666	19.606	19.381	19.878	10.536	11.105	15.831	23.998	19.598	20.237	7.044	7.309	8.385	452.00	393.00	380.00	254.00	229.00	298.00	580.00	519.00	491.00	166.00	146.00	260.00	--	-	-	-	-	-	-	-	-	--
MSTRG.14668	3.181	3.931	4.242	2.315	0.877	1.448	16.060	8.323	8.159	0.717	0.218	1.407	36.00	39.00	41.00	27.00	9.00	13.00	182.00	108.00	99.00	7.00	2.00	18.00	--	-	-	-	-	-	-	-	-	--
MSTRG.14683	9.018	10.766	11.396	24.906	18.432	7.748	137.402	119.054	6.319	7.341	4.680	8.441	430.00	450.00	464.00	1224.00	797.00	293.00	6560.00	6508.00	323.00	302.00	181.00	455.00	MYOCOS	myocilin opposite strand protein-like [Physeter catodon]	-	-	-	-	-	-	-	--
MSTRG.14689	2.373	3.203	1.771	2.837	2.723	3.923	2.337	2.917	3.549	1.753	1.348	2.873	68.00	80.00	43.00	83.00	71.00	89.00	66.00	95.00	107.00	43.00	31.00	92.00	--	-	-	-	-	-	-	-	-	--
MSTRG.14690	0.205	1.161	0.911	1.183	0.783	0.107	0.994	1.106	0.274	0.000	0.000	0.075	3.00	12.00	12.00	15.00	9.00	1.00	15.00	20.00	5.00	0.00	0.00	1.00	--	-	-	-	-	-	-	-	-	--
MSTRG.14695	0.208	0.142	0.195	0.282	0.138	0.000	1.121	0.834	0.194	0.096	0.000	0.258	5.00	3.00	4.00	7.00	3.00	0.00	27.00	23.00	5.00	2.00	0.00	7.00	--	-	-	-	-	-	-	-	-	--
MSTRG.14696	0.154	0.614	0.180	1.791	1.060	0.242	3.995	3.254	0.789	0.267	0.711	0.272	4.00	14.00	4.00	48.00	25.00	5.00	104.00	97.00	22.00	6.00	15.00	8.00	--	Retrovirus-related Pol polyprotein LINE-1 [Bos mutus]	-	-	-	-	-	-	-	--
MSTRG.14697	29.456	26.790	31.565	22.818	29.354	35.080	44.810	46.411	34.229	14.847	9.213	16.200	883.00	704.00	808.00	705.00	798.00	834.00	1345.00	1595.00	1100.00	384.00	224.00	549.00	--	-	-	-	-	-	-	-	-	--
MSTRG.1470	2.741	5.544	5.570	6.670	5.062	2.727	3.224	3.113	4.999	5.447	6.865	5.144	89.00	154.00	155.00	173.00	94.00	64.00	94.00	112.00	135.00	85.00	94.00	105.00	--	ras-related protein Rab-31 isoform X1 [Phocoena sinus]	-	-	-	-	GO:0031090//organelle membrane;GO:0031988//membrane-bounded vesicle;GO:0044425//membrane part	GO:0015179//L-amino acid transmembrane transporter activity;GO:0015666//restriction endodeoxyribonuclease activity;GO:0034061//DNA polymerase activity;GO:0043169//cation binding	GO:0001171//reverse transcription;GO:0006308//DNA catabolic process;GO:0006575//cellular modified amino acid metabolic process;GO:0006643//membrane lipid metabolic process;GO:0006644//phospholipid metabolic process;GO:0015807//L-amino acid transport;GO:0032196//transposition;GO:0043085//positive regulation of catalytic activity	--
MSTRG.14711	2.904	4.825	6.062	1.531	1.462	2.229	3.657	3.249	4.240	1.683	1.167	2.401	46.00	67.00	82.00	25.00	21.00	28.00	58.00	59.00	72.00	23.00	15.00	43.00	--	hypothetical protein Cadr_000024361 [Camelus dromedarius]	-	-	-	-	-	-	-	--
MSTRG.14725	1.021	1.032	0.533	0.936	0.932	0.403	0.895	0.679	1.252	1.462	2.899	1.075	15.00	13.00	6.00	13.00	14.00	4.00	15.00	11.00	19.00	18.00	39.00	20.00	--	-	-	-	-	-	-	-	-	--
MSTRG.14738	52.773	51.798	51.866	43.505	44.762	48.038	51.495	59.779	54.850	31.686	87.996	41.382	1846.00	1578.00	1538.00	1343.00	1225.00	1207.00	1541.00	2215.00	2095.00	919.00	2582.00	1553.00	FTL	ferritin light chain-like [Balaenoptera musculus]	Cellular Processes;Cellular Processes;Organismal Systems	Cell growth and death;Cell growth and death;Digestive system	ko04217//Necroptosis;ko04216//Ferroptosis;ko04978//Mineral absorption	K13625;K13625;K13625	GO:0005737//cytoplasm;GO:0031988//membrane-bounded vesicle	GO:0005515//protein binding;GO:0046914//transition metal ion binding	GO:0010038//response to metal ion;GO:0016192//vesicle-mediated transport;GO:0044765//single-organism transport;GO:0046916//cellular transition metal ion homeostasis	--
MSTRG.14739	16.703	16.641	16.154	28.627	24.937	22.902	36.958	39.064	9.666	19.095	15.686	24.162	346.00	294.00	275.00	598.00	470.00	368.00	769.00	935.00	227.00	369.00	268.00	606.00	--	-	-	-	-	-	-	-	-	--
MSTRG.14740	0.172	0.510	0.483	0.501	0.645	0.868	1.443	2.221	0.128	0.558	0.382	0.304	5.00	13.00	12.00	15.00	17.00	20.00	42.00	74.00	4.00	14.00	9.00	10.00	--	cullin-7 isoform X1 [Sus scrofa]	-	-	-	-	-	-	-	--
MSTRG.14745	0.514	0.821	0.722	0.698	1.134	1.750	1.129	1.569	0.623	0.894	1.584	0.546	10.00	14.00	12.00	14.00	20.00	27.00	22.00	35.00	13.00	15.00	25.00	12.00	--	-	-	-	-	-	-	-	-	--
MSTRG.14747	0.494	1.128	0.579	1.679	1.227	1.247	3.209	2.264	2.191	1.289	3.200	1.749	4.00	8.00	4.00	14.00	9.00	8.00	26.00	21.00	19.00	9.00	21.00	16.00	--	LOW QUALITY PROTEIN: translation initiation factor IF-2-like [Orcinus orca]	-	-	-	-	-	-	-	--
MSTRG.14750	0.000	0.077	0.239	0.626	0.225	0.043	0.915	1.333	0.127	0.039	0.377	0.270	0.00	2.00	6.00	19.00	6.00	1.00	27.00	45.00	4.00	1.00	9.00	9.00	--	endonuclease reverse transcriptase [Bos taurus]	-	-	-	-	-	GO:0015666//restriction endodeoxyribonuclease activity;GO:0034061//DNA polymerase activity	GO:0001171//reverse transcription;GO:0006308//DNA catabolic process;GO:0032196//transposition	--
MSTRG.14767	2.558	1.738	1.850	0.748	0.809	1.328	1.522	1.510	0.614	2.333	1.183	2.280	136.00	81.00	84.00	41.00	39.00	56.00	81.00	92.00	35.00	107.00	51.00	137.00	--	vesicle-trafficking protein SEC22a isoform X3 [Sus scrofa]	-	-	-	-	-	-	-	--
MSTRG.14768	0.662	0.221	0.170	0.659	1.016	0.184	1.751	1.396	1.974	0.942	0.522	0.686	9.00	4.00	3.00	14.00	19.00	3.00	24.00	33.00	20.00	8.00	3.00	9.00	--	-	-	-	-	-	-	-	-	--
MSTRG.14769	0.051	0.000	0.060	0.149	0.226	0.065	2.350	2.053	0.191	0.000	0.378	0.226	1.00	0.00	1.00	3.00	4.00	1.00	46.00	46.00	4.00	0.00	6.00	5.00	Pol	LINE-1 retrotransposable element ORF2 protein [Camelus dromedarius]	-	-	-	-	GO:0031988//membrane-bounded vesicle	-	-	--
MSTRG.1477	0.038	0.044	0.090	0.598	0.467	0.049	1.538	1.712	0.072	0.134	0.047	0.034	1.00	1.00	2.00	16.00	11.00	1.00	40.00	51.00	2.00	3.00	1.00	1.00	Pol	Retrovirus-related Pol polyprotein LINE-1 [Bos mutus]	-	-	-	-	GO:0012505//endomembrane system;GO:0031090//organelle membrane;GO:0031988//membrane-bounded vesicle;GO:0043231//intracellular membrane-bounded organelle;GO:0044425//membrane part;GO:0044444//cytoplasmic part	GO:0015179//L-amino acid transmembrane transporter activity;GO:0015666//restriction endodeoxyribonuclease activity;GO:0034061//DNA polymerase activity	GO:0001171//reverse transcription;GO:0006308//DNA catabolic process;GO:0006575//cellular modified amino acid metabolic process;GO:0006643//membrane lipid metabolic process;GO:0007610//behavior;GO:0015807//L-amino acid transport;GO:0032196//transposition;GO:0043085//positive regulation of catalytic activity	--
MSTRG.14771	0.599	0.794	1.097	1.150	0.397	0.378	3.470	3.072	0.559	1.112	0.370	0.752	10.00	11.00	15.00	18.00	6.00	5.00	44.00	43.00	10.00	16.00	5.00	13.00	--	-	-	-	-	-	-	-	-	--
MSTRG.14778	7.842	7.098	8.420	5.936	6.908	4.506	9.448	7.867	6.942	5.165	14.748	5.839	373.00	296.00	342.00	291.00	298.00	170.00	450.00	429.00	354.00	212.00	569.00	314.00	--	IL-23, partial [Sus scrofa]	-	-	-	-	-	-	-	--
MSTRG.14789	0.612	0.649	1.204	0.637	0.675	0.386	1.660	3.930	0.469	0.456	0.270	0.387	28.00	26.00	47.00	30.00	28.00	14.00	76.00	206.00	23.00	18.00	10.00	20.00	--	-	-	-	-	-	-	-	-	--
MSTRG.1479	3.806	4.038	3.987	4.313	4.651	4.195	4.236	3.651	2.223	7.525	14.490	5.865	138.00	127.00	130.00	170.00	159.00	121.00	154.00	159.00	87.00	231.00	430.00	251.00	--	-	-	-	-	-	-	-	-	--
MSTRG.14796	15.210	19.865	17.666	20.670	16.246	11.265	7.792	6.540	13.011	2.742	7.076	1.823	661.00	753.00	645.00	1024.00	709.00	377.00	352.00	335.00	645.00	102.00	277.00	104.00	--	-	-	-	-	-	-	-	-	--
MSTRG.14797	0.270	0.000	0.126	0.097	0.000	0.000	5.311	4.277	0.101	0.063	0.133	0.000	5.00	0.00	2.00	2.00	0.00	0.00	103.00	94.00	2.00	1.00	2.00	0.00	--	zinc finger protein 648 [Camelus ferus]	-	-	-	-	-	GO:0043169//cation binding	-	--
MSTRG.14798	24.500	18.625	24.024	9.229	9.336	23.213	4.920	10.601	13.404	14.365	19.427	12.460	2825.83	1883.20	2366.14	1097.15	976.47	2123.37	568.26	1401.79	1657.38	1429.56	1817.39	1624.63	--	-	-	-	-	-	-	-	-	--
MSTRG.14799	277.871	276.136	286.058	220.442	221.335	281.403	91.898	148.575	164.926	205.637	294.579	255.859	11607.17	10111.80	10203.86	9490.85	8384.53	9322.63	3843.74	7115.21	7385.62	7411.44	9980.61	12082.37	--	-	-	-	-	-	-	-	-	--
MSTRG.14800	2.307	2.195	2.461	5.416	6.953	2.048	3.939	4.428	1.451	2.104	4.493	2.632	169.00	141.00	154.00	409.00	462.00	119.00	289.00	372.00	114.00	133.00	267.00	218.00	--	-	-	-	-	-	-	-	-	--
MSTRG.1482	2.902	7.724	3.758	2.018	1.354	2.997	0.461	0.141	0.604	1.223	0.861	1.064	18.86	44.01	20.86	13.52	7.98	15.45	3.00	1.05	4.21	6.86	4.54	7.82	--	PREDICTED: lysosomal thioesterase PPT2 isoform X1 [Dipodomys ordii]	-	-	-	-	-	-	-	--
MSTRG.14820	0.900	1.015	1.774	1.454	0.957	1.448	4.211	3.267	1.904	1.645	2.399	2.100	54.93	55.43	97.11	97.59	55.40	75.70	243.28	219.71	132.16	93.04	128.89	155.01	Pol	endonuclease/reverse transcriptase [Rattus norvegicus]	-	-	-	-	GO:0005737//cytoplasm;GO:0012505//endomembrane system;GO:0031090//organelle membrane;GO:0043231//intracellular membrane-bounded organelle	GO:0004519//endonuclease activity;GO:0005488//binding;GO:0016491//oxidoreductase activity;GO:0016779//nucleotidyltransferase activity	GO:0006278//RNA-dependent DNA replication;GO:0019222//regulation of metabolic process;GO:0032196//transposition;GO:0044248//cellular catabolic process;GO:0044255//cellular lipid metabolic process;GO:1901361//organic cyclic compound catabolic process;GO:1901564//organonitrogen compound metabolic process	--
MSTRG.14821	21.944	21.921	21.593	17.991	14.504	24.259	10.050	12.687	11.268	22.498	38.627	20.113	463.07	406.57	392.89	385.41	275.60	406.30	209.72	302.29	256.84	407.96	660.11	474.99	--	cullin-7 isoform X1 [Sus scrofa]	-	-	-	-	-	-	-	--
MSTRG.14822	0.120	0.409	0.140	0.000	0.132	0.000	0.478	0.313	0.558	0.000	0.000	0.317	1.00	3.00	1.00	0.00	1.00	0.00	4.00	3.00	5.00	0.00	0.00	3.00	--	-	-	-	-	-	-	-	-	--
MSTRG.14823	0.158	0.120	0.062	0.000	0.000	0.066	0.105	0.000	0.000	0.061	1.231	0.000	3.00	2.00	1.00	0.00	0.00	1.00	2.00	0.00	0.00	1.00	19.00	0.00	--	-	-	-	-	-	-	-	-	--
MSTRG.14837	2.280	1.341	1.596	3.854	4.302	0.533	32.042	37.191	2.105	1.743	1.594	1.081	97.00	50.00	58.00	169.00	166.00	18.00	1365.00	1814.00	96.00	64.00	55.00	52.00	Pol	endonuclease/reverse transcriptase [Sus scrofa]	-	-	-	-	GO:0005783//endoplasmic reticulum;GO:0031090//organelle membrane;GO:0031988//membrane-bounded vesicle	GO:0000166//nucleotide binding;GO:0008289//lipid binding;GO:0015179//L-amino acid transmembrane transporter activity;GO:0015666//restriction endodeoxyribonuclease activity;GO:0033764//steroid dehydrogenase activity, acting on the CH-OH group of donors, NAD or NADP as acceptor;GO:0034061//DNA polymerase activity	GO:0001171//reverse transcription;GO:0006308//DNA catabolic process;GO:0006575//cellular modified amino acid metabolic process;GO:0006643//membrane lipid metabolic process;GO:0006694//steroid biosynthetic process;GO:0006706//steroid catabolic process;GO:0006796//phosphate-containing compound metabolic process;GO:0009991//response to extracellular stimulus;GO:0010906//regulation of glucose metabol…	--
MSTRG.14839	0.000	0.345	0.354	0.293	0.111	0.127	0.000	0.000	0.845	0.000	0.993	0.000	0.00	3.00	3.00	3.00	1.00	1.00	0.00	0.00	9.00	0.00	8.00	0.00	--	-	-	-	-	-	-	-	-	--
MSTRG.14840	1.264	3.244	1.388	2.912	1.568	1.793	1.893	1.102	5.232	2.838	0.195	3.494	16.00	36.00	15.00	38.00	18.00	18.00	24.00	16.00	71.00	31.00	2.00	50.00	--	-	-	-	-	-	-	-	-	--
MSTRG.14843	0.765	1.433	1.010	1.244	1.252	2.274	3.220	3.089	1.787	0.408	0.756	0.518	13.00	25.00	14.00	23.00	21.00	34.00	52.00	61.00	36.00	7.00	10.00	11.00	--	-	-	-	-	-	-	-	-	--
MSTRG.14851	0.710	1.722	0.988	2.369	2.203	1.344	4.390	3.021	0.911	0.720	0.657	0.668	16.00	34.00	19.00	55.00	45.00	24.00	99.00	78.00	22.00	14.00	12.00	17.00	--	-	-	-	-	-	-	-	-	--
MSTRG.14852	0.307	0.307	0.315	1.267	1.016	0.290	4.678	5.861	0.824	1.023	0.899	0.917	8.00	7.00	7.00	34.00	24.00	6.00	122.00	175.00	23.00	23.00	19.00	27.00	--	-	-	-	-	-	-	-	-	--
MSTRG.14856	0.306	0.385	0.330	0.542	0.072	0.248	0.342	0.168	0.453	0.260	0.000	0.055	4.94	5.44	4.55	9.01	1.06	3.17	5.52	3.10	7.83	3.62	0.00	1.00	--	CREB-regulated transcription coactivator 2 isoform X3 [Sus scrofa]	-	-	-	-	-	-	-	--
MSTRG.14861	0.074	0.254	0.348	0.505	0.410	0.094	0.817	0.389	0.069	0.603	0.916	0.460	1.00	3.00	4.00	7.00	5.00	1.00	11.00	6.00	1.00	7.00	10.00	7.00	--	-	-	-	-	-	-	-	-	--
MSTRG.14862	0.129	0.074	0.492	0.408	0.107	0.611	1.744	1.523	0.000	0.000	0.159	0.000	4.00	2.00	13.00	13.00	3.00	15.00	54.00	54.00	0.00	0.00	4.00	0.00	--	-	-	-	-	-	-	-	-	--
MSTRG.14863	1.682	0.741	2.220	1.185	1.663	1.730	1.922	1.602	3.838	1.037	1.787	2.221	56.00	35.00	55.00	34.00	46.00	44.00	60.00	59.00	231.00	45.00	39.00	99.00	MAP1S	microtubule-associated protein 1S isoform X2 [Odocoileus virginianus texanus]	-	-	-	-	GO:0015630//microtubule cytoskeleton;GO:0043231//intracellular membrane-bounded organelle;GO:0044444//cytoplasmic part	GO:0003676//nucleic acid binding;GO:0003779//actin binding;GO:0004518//nuclease activity;GO:0015631//tubulin binding	GO:0000226//microtubule cytoskeleton organization;GO:0001672//regulation of chromatin assembly or disassembly;GO:0048858//cell projection morphogenesis	--
MSTRG.14868	0.468	0.000	0.426	0.302	0.000	0.590	0.934	0.453	0.194	0.120	0.000	0.000	9.00	0.00	7.00	6.00	0.00	9.00	18.00	10.00	4.00	2.00	0.00	0.00	--	-	-	-	-	-	-	-	-	--
MSTRG.14869	0.091	0.000	0.212	0.088	0.200	0.285	0.859	1.066	0.084	0.157	1.228	0.160	2.00	0.00	4.00	2.00	4.00	5.00	19.00	27.00	2.00	3.00	22.00	4.00	--	-	-	-	-	-	-	-	-	--
MSTRG.14871	0.409	0.052	0.000	0.662	0.301	0.229	6.265	4.718	0.000	0.000	0.056	0.080	9.00	1.00	0.00	15.00	6.00	4.00	138.00	119.00	0.00	0.00	1.00	2.00	--	-	-	-	-	-	-	-	-	--
MSTRG.14873	0.337	0.110	0.225	0.793	0.689	0.121	1.537	2.894	0.179	0.223	0.652	0.255	7.00	2.00	4.00	17.00	13.00	2.00	32.00	69.00	4.00	4.00	11.00	6.00	--	translation initiation factor IF-2-like [Tursiops truncatus]	-	-	-	-	-	-	-	--
MSTRG.14874	0.046	0.052	0.000	0.089	0.051	0.000	0.780	0.801	0.000	0.000	0.057	0.081	1.00	1.00	0.00	2.00	1.00	0.00	17.00	20.00	0.00	0.00	1.00	2.00	--	-	-	-	-	-	-	-	-	--
MSTRG.14877	2.212	2.799	2.302	1.516	2.027	1.847	11.229	8.766	5.126	3.860	1.026	3.343	80.00	89.00	71.00	56.00	66.00	53.00	407.00	363.00	198.00	118.00	30.00	134.00	--	cullin-7 isoform X1 [Sus scrofa]	-	-	-	-	-	-	-	--
MSTRG.14878	0.000	0.281	0.216	0.418	0.882	0.155	0.430	0.966	0.517	0.571	0.455	0.653	0.00	4.00	3.00	7.00	13.00	2.00	7.00	18.00	9.00	8.00	6.00	12.00	--	hypothetical protein DBR06_SOUSAS5310053, partial [Sousa chinensis]	-	-	-	-	-	-	-	--
MSTRG.14880	3.905	1.980	1.660	1.796	3.126	3.173	9.881	8.857	7.286	4.996	7.847	5.399	135.00	60.00	49.00	64.00	98.00	87.00	342.00	351.00	270.00	149.00	220.00	211.00	--	interleukin-1 receptor-associated kinase 1-binding protein 1 isoform X2 [Sus scrofa]	-	-	-	-	-	-	-	--
MSTRG.14881	0.000	0.000	0.000	0.000	0.000	0.000	0.117	0.000	0.109	0.136	0.000	0.415	0.00	0.00	0.00	0.00	0.00	0.00	1.00	0.00	1.00	1.00	0.00	4.00	--	-	-	-	-	-	-	-	-	--
MSTRG.14886	10.845	11.330	14.295	15.040	21.053	12.931	11.308	9.563	7.544	6.864	3.833	5.720	181.00	168.00	201.00	259.00	311.00	170.00	193.00	186.00	147.00	107.00	61.00	116.00	--	cullin-7 isoform X1 [Sus scrofa]	-	-	-	-	-	-	-	--
MSTRG.14894	18.821	16.455	12.644	11.221	9.224	7.103	14.065	12.210	17.118	14.443	17.785	16.007	441.00	338.00	253.00	271.00	196.00	132.00	330.00	328.00	430.00	292.00	338.00	424.00	--	-	-	-	-	-	-	-	-	--
MSTRG.14897	1.311	1.535	1.296	1.239	1.014	1.245	1.514	2.674	0.810	1.007	0.609	1.115	77.00	79.00	65.00	75.00	54.00	58.00	89.00	180.00	51.00	51.00	29.00	74.00	--	cullin-7 isoform X1 [Sus scrofa]	-	-	-	-	-	-	-	--
MSTRG.14900	0.242	0.230	0.095	0.392	0.446	0.408	1.090	1.586	0.302	0.140	0.299	0.250	6.00	5.00	2.00	10.00	10.00	8.00	27.00	45.00	8.00	3.00	6.00	7.00	--	vesicle-trafficking protein SEC22a isoform X4 [Sus scrofa]	-	-	-	-	-	-	-	--
MSTRG.14907	22.622	28.643	24.216	29.416	32.489	25.191	7.143	11.731	17.114	1.261	13.802	1.169	291.00	323.00	266.00	390.00	379.00	257.00	92.00	173.00	236.00	14.00	144.00	17.00	--	-	-	-	-	-	-	-	-	--
MSTRG.14914	0.094	0.431	0.111	0.275	0.208	0.179	1.650	1.153	0.176	0.219	0.524	0.292	2.00	8.00	2.00	6.00	4.00	3.00	35.00	28.00	4.00	4.00	9.00	7.00	--	-	-	-	-	-	-	-	-	--
MSTRG.14921	0.563	0.964	1.451	1.695	1.242	0.426	1.013	0.491	0.263	0.457	0.000	0.299	10.00	15.00	22.00	31.00	20.00	6.00	18.00	10.00	5.00	7.00	0.00	6.00	--	-	-	-	-	-	-	-	-	--
MSTRG.14922	13.205	16.903	16.498	9.048	6.397	2.926	1.942	2.024	2.000	2.177	1.281	3.177	1195.00	1341.00	1275.00	844.00	525.00	210.00	176.00	210.00	194.00	170.00	94.00	325.00	--	LOW QUALITY PROTEIN: KCNH1 isoform 17, partial [Pongo abelii]	-	-	-	-	-	-	-	--
MSTRG.14925	0.234	0.114	0.195	0.324	0.993	0.294	0.233	0.640	0.093	0.077	0.041	0.118	7.00	3.00	5.00	10.00	27.00	7.00	7.00	22.00	3.00	2.00	1.00	4.00	--	-	-	-	-	-	-	-	-	--
MSTRG.14928	0.000	0.000	0.100	0.166	0.094	0.000	1.451	1.043	0.000	0.000	0.000	0.000	0.00	0.00	1.00	2.00	1.00	0.00	17.00	14.00	0.00	0.00	0.00	0.00	--	-	-	-	-	-	-	-	-	--
MSTRG.14929	1.209	0.985	0.944	1.844	1.080	1.307	0.518	0.301	0.698	1.602	3.479	1.630	21.00	15.00	14.00	33.00	17.00	18.00	9.00	6.00	13.00	24.00	49.00	32.00	--	-	-	-	-	-	-	-	-	--
MSTRG.14933	0.667	0.553	1.136	0.736	0.502	0.382	1.393	1.561	1.160	0.316	0.561	0.268	22.00	16.00	32.00	25.00	15.00	10.00	46.00	59.00	41.00	9.00	15.00	10.00	--	IL-23, partial [Sus scrofa]	-	-	-	-	-	-	-	--
MSTRG.14934	14.201	14.103	14.941	23.553	26.792	21.291	17.031	24.967	12.683	20.231	32.440	19.110	1448.00	1283.00	1307.00	2504.00	2509.00	1722.00	1759.00	2963.00	1398.00	1796.00	2711.00	2217.00	--	-	-	-	-	-	-	-	-	--
MSTRG.14938	2.581	2.189	1.162	2.054	2.043	0.417	1.454	1.501	1.666	0.153	0.897	0.000	39.00	29.00	15.00	32.00	28.00	5.00	22.00	26.00	27.00	2.00	11.00	0.00	--	-	-	-	-	-	-	-	-	--
MSTRG.14945	1.891	1.801	1.763	2.618	1.822	2.685	4.345	3.394	1.164	1.894	1.109	2.468	103.00	86.00	82.00	147.00	90.00	116.00	237.00	212.00	68.00	89.00	49.00	152.00	--	cullin-7 isoform X1 [Sus scrofa]	-	-	-	-	-	-	-	--
MSTRG.14946	0.186	0.635	0.145	0.540	0.409	0.156	1.731	1.296	0.173	0.287	0.076	0.109	3.00	9.00	2.00	9.00	6.00	2.00	28.00	24.00	3.00	4.00	1.00	2.00	--	-	-	-	-	-	-	-	-	--
MSTRG.14947	102.607	129.382	123.882	214.843	195.247	125.197	84.049	87.719	31.747	40.828	78.367	48.793	3871.00	4279.00	3991.00	8354.00	6680.00	3746.00	3175.00	3794.00	1284.00	1329.00	2398.00	2081.00	--	-	-	-	-	-	-	-	-	--
MSTRG.14955	0.897	1.228	1.156	2.002	1.662	0.430	1.075	1.049	0.335	0.520	0.022	0.349	50.00	60.00	55.00	115.00	84.00	19.00	60.00	67.00	20.00	25.00	1.00	22.00	--	-	-	-	-	-	-	-	-	--
MSTRG.14957	2.328	3.625	2.368	7.983	6.751	3.311	2.197	0.955	0.210	3.721	1.701	3.619	11.27	15.45	10.11	39.83	29.95	12.71	10.65	5.44	1.09	15.54	6.74	20.10	--	-	-	-	-	-	-	-	-	--
MSTRG.14958	25.807	52.411	31.347	82.459	53.742	35.351	17.989	13.995	19.764	26.700	14.847	29.706	272.73	485.55	282.89	898.17	515.05	296.29	190.35	169.56	223.91	243.46	127.26	354.90	--	-	-	-	-	-	-	-	-	--
MSTRG.1496	0.974	0.764	1.176	3.868	2.751	1.420	2.948	2.150	0.085	0.317	0.488	0.404	32.00	22.00	33.00	131.00	82.00	37.00	97.00	81.00	3.00	9.00	13.00	15.00	--	sentrin-specific protease 8 isoform X2 [Balaenoptera musculus]	-	-	-	-	-	-	-	--
MSTRG.14960	1.704	1.810	1.501	1.856	1.574	2.081	1.670	1.625	1.550	0.417	1.381	0.892	25.00	25.00	17.00	26.00	20.00	20.00	26.00	29.00	25.00	5.00	16.00	15.00	--	-	-	-	-	-	-	-	-	--
MSTRG.14961	0.611	1.705	1.804	1.776	2.675	2.763	1.955	1.322	1.092	1.913	0.955	2.464	16.00	36.86	43.00	44.85	60.89	51.94	52.23	40.83	33.00	35.97	19.89	62.00	--	LORF2 protein, partial [Crocuta crocuta]	-	-	-	-	-	-	-	--
MSTRG.14962	0.046	0.268	0.267	0.317	0.308	0.119	0.992	0.803	0.043	0.054	0.119	0.000	1.00	5.14	5.00	7.15	6.11	2.06	21.77	20.17	1.00	1.03	2.11	0.00	--	-	-	-	-	-	-	-	-	--
MSTRG.14968	3.619	2.912	3.190	0.979	0.735	0.697	2.207	2.326	1.048	0.839	0.493	0.472	190.00	134.00	143.00	53.00	35.00	29.00	116.00	140.00	59.00	38.00	21.00	28.00	RO60	60 kDa SS-A/Ro ribonucleoprotein, partial [Bos mutus]	Human Diseases	Immune disease	ko05322//Systemic lupus erythematosus	K11089	GO:0031981//nuclear lumen;GO:0032991//macromolecular complex;GO:0044423//virion part	GO:0017069//snRNA binding;GO:0043169//cation binding	GO:0002376//immune system process;GO:0006351//transcription, DNA-templated;GO:0007166//cell surface receptor signaling pathway;GO:0009416//response to light stimulus;GO:0048858//cell projection morphogenesis	--
MSTRG.14971	14.977	20.342	18.478	10.722	11.183	9.983	61.863	67.453	11.179	4.344	5.403	2.609	377.00	453.00	428.00	282.00	248.00	202.00	1417.00	1810.00	272.00	88.00	100.00	68.00	--	-	-	-	-	-	-	-	-	--
MSTRG.14972	0.295	0.674	0.000	1.074	0.326	0.465	2.286	0.708	0.000	0.257	0.000	0.327	4.00	8.00	0.00	15.00	4.00	5.00	31.00	11.00	0.00	3.00	0.00	5.00	--	-	-	-	-	-	-	-	-	--
MSTRG.14977	1.141	1.121	0.780	1.138	1.328	0.879	0.728	1.051	0.177	0.992	1.759	0.925	36.00	31.00	21.00	37.00	38.00	22.00	23.00	38.00	6.00	27.00	45.00	33.00	--	-	-	-	-	-	-	-	-	--
MSTRG.14979	2.920	3.691	2.357	3.408	3.481	3.334	1.655	2.857	1.877	4.345	9.585	5.934	74.00	82.00	51.00	89.00	80.00	67.00	42.00	83.00	51.00	95.00	197.00	170.00	--	-	-	-	-	-	-	-	-	--
MSTRG.14984	0.542	0.772	1.110	1.051	1.642	0.341	0.000	0.236	0.253	0.471	0.334	0.599	4.00	5.00	7.00	8.00	11.00	2.00	0.00	2.00	2.00	3.00	2.00	5.00	--	-	-	-	-	-	-	-	-	--
MSTRG.14987	15.227	17.408	21.614	8.122	9.449	10.265	32.719	26.938	66.193	6.685	1.991	13.382	462.00	463.00	560.00	254.00	260.00	247.00	994.00	937.00	2153.00	175.00	49.00	459.00	--	-	-	-	-	-	-	-	-	--
MSTRG.14988	15.038	22.742	16.861	17.490	18.752	13.357	23.688	19.658	32.629	16.301	21.414	13.867	299.00	329.00	322.00	240.00	236.00	188.00	557.00	493.00	827.00	195.00	233.00	294.00	--	-	-	-	-	-	-	-	-	--
MSTRG.1499	20.180	33.692	22.269	15.310	13.385	16.453	23.588	17.778	23.258	17.116	6.111	18.074	399.00	584.00	376.00	312.00	240.00	258.00	467.00	403.00	493.00	292.00	98.00	404.00	SEC23A	SEC23A isoform 11 [Pongo abelii]	Genetic Information Processing	Folding, sorting and degradation	ko04141//Protein processing in endoplasmic reticulum	K14006	GO:0005789//endoplasmic reticulum membrane;GO:0030120//vesicle coat;GO:0030658//transport vesicle membrane	GO:0046914//transition metal ion binding	GO:0002478//antigen processing and presentation of exogenous peptide antigen;GO:0006461//protein complex assembly;GO:0006487//protein N-linked glycosylation;GO:0015031//protein transport;GO:0016482//cytoplasmic transport;GO:0033334//fin morphogenesis;GO:0048513//animal organ development;GO:0048598//embryonic morphogenesis	--
MSTRG.14990	26.068	46.006	22.989	21.458	19.272	20.818	13.494	14.216	28.090	4.501	3.655	9.587	219.00	340.00	165.00	185.00	145.00	137.00	114.00	136.00	252.00	32.00	25.00	90.00	--	-	-	-	-	-	-	-	-	--
MSTRG.14993	11.362	13.258	13.705	13.358	20.710	17.868	53.768	50.815	49.675	12.006	9.695	15.401	404.00	433.00	421.00	541.00	646.00	516.00	1496.00	1675.00	1567.00	427.00	371.00	705.00	--	-	-	-	-	-	-	-	-	--
MSTRG.14994	3.561	2.574	2.971	2.331	2.609	1.830	0.097	0.021	1.854	0.269	0.782	0.604	292.00	185.00	208.00	197.00	194.00	119.00	8.00	2.00	163.00	19.00	52.00	56.00	--	LORF2 protein, partial [Crocuta crocuta]	-	-	-	-	-	-	-	--
MSTRG.14998	1.360	2.036	1.792	0.990	1.500	2.036	0.934	1.335	2.326	1.970	0.768	0.677	48.00	63.00	54.00	36.00	48.00	57.00	33.00	54.00	88.00	60.00	22.00	27.00	--	vesicle-trafficking protein SEC22a isoform X4 [Sus scrofa]	-	-	-	-	-	-	-	--
MSTRG.14999	5.227	6.326	4.258	2.734	2.907	4.757	2.361	3.410	8.735	2.740	7.454	1.649	115.00	122.00	80.00	62.00	58.00	83.00	52.00	86.00	206.00	52.00	133.00	41.00	--	bridging integrator 3 isoform X3 [Sus scrofa]	-	-	-	-	-	-	-	--
MSTRG.15000	0.000	0.213	0.000	0.362	0.000	0.235	0.186	0.163	0.174	0.432	0.230	0.330	0.00	1.00	0.00	2.00	0.00	1.00	1.00	1.00	1.00	2.00	1.00	2.00	--	-	-	-	-	-	-	-	-	--
MSTRG.15001	2.250	3.113	2.355	1.533	1.373	1.570	1.387	0.752	0.804	0.999	0.767	0.889	47.00	57.00	42.00	33.00	26.00	26.00	29.00	18.00	18.00	18.00	13.00	21.00	RPSA	40S ribosomal protein SA [Microtus ochrogaster]	Genetic Information Processing	Translation	ko03010//Ribosome	K02998	-	-	-	--
MSTRG.15002	114.720	178.257	163.620	176.287	101.207	85.908	76.823	62.162	57.175	17.388	18.061	18.533	2487.00	3347.00	3003.00	3928.00	1995.00	1492.00	1606.00	1523.00	1303.00	336.00	327.00	457.00	--	-	-	-	-	-	-	-	-	--
MSTRG.15003	0.383	0.946	1.120	0.990	2.110	1.689	1.720	2.225	0.833	0.591	0.157	1.410	6.00	13.00	15.00	16.00	30.00	21.00	27.00	40.00	14.00	8.00	2.00	25.00	--	cullin-7 isoform X1 [Sus scrofa]	-	-	-	-	-	-	-	--
MSTRG.15004	1.522	0.611	0.980	0.909	0.959	0.591	1.170	0.832	1.233	4.460	1.671	1.820	91.00	32.00	50.00	56.00	52.00	28.00	70.00	57.00	79.00	230.00	81.00	123.00	Pol	Retrovirus-related Pol polyprotein LINE-1 [Bos mutus]	-	-	-	-	GO:0005783//endoplasmic reticulum;GO:0031090//organelle membrane	GO:0000166//nucleotide binding;GO:0004519//endonuclease activity;GO:0008289//lipid binding;GO:0016779//nucleotidyltransferase activity;GO:0033764//steroid dehydrogenase activity, acting on the CH-OH group of donors, NAD or NADP as acceptor	GO:0006278//RNA-dependent DNA replication;GO:0006694//steroid biosynthetic process;GO:0006706//steroid catabolic process;GO:0009991//response to extracellular stimulus;GO:0010906//regulation of glucose metabolic process;GO:0032196//transposition;GO:0032355//response to estradiol;GO:0042537//benzene-containing compound metabolic process;GO:0044248//cellular catabolic process;GO:0044255//cellular l…	--
MSTRG.15005	18.985	27.955	18.054	16.256	16.087	22.010	3.796	14.596	5.031	26.212	28.407	12.792	894.00	1154.00	726.00	789.00	687.00	822.00	179.00	788.00	254.00	1065.00	1085.00	681.00	--	-	-	-	-	-	-	-	-	--
MSTRG.15008	0.394	1.348	0.769	1.211	1.738	0.911	1.049	0.516	0.368	0.837	3.482	1.801	6.00	18.00	10.00	19.00	24.00	11.00	16.00	9.00	6.00	11.00	43.00	31.00	--	-	-	-	-	-	-	-	-	--
MSTRG.15011	19.257	14.092	20.964	24.980	26.582	21.636	26.340	31.052	5.029	10.873	11.845	10.864	291.00	195.00	273.00	424.00	387.00	258.00	429.00	594.00	94.00	159.00	145.00	206.00	--	-	-	-	-	-	-	-	-	--
MSTRG.15016	2.323	0.743	1.305	1.107	1.149	0.434	9.254	7.944	2.445	2.016	4.154	1.884	128.38	35.99	61.59	63.07	57.58	19.02	512.15	503.36	144.88	96.15	186.24	117.71	--	vesicle-trafficking protein SEC22a isoform X3 [Sus scrofa]	-	-	-	-	-	-	-	--
MSTRG.15017	0.000	0.056	0.000	0.115	0.202	0.000	0.175	0.122	0.000	0.370	0.303	0.000	0.00	1.01	0.00	2.44	3.78	0.00	3.61	2.87	0.00	6.58	5.06	0.00	--	lysosome-associated membrane glycoprotein 3 isoform X1 [Sus scrofa]	-	-	-	-	-	-	-	--
MSTRG.15028	0.523	0.211	0.780	0.494	1.132	0.427	1.871	1.208	1.659	0.392	2.205	1.252	17.00	6.00	12.00	8.00	26.00	11.00	41.00	45.00	39.00	11.00	37.00	33.00	--	-	-	-	-	-	-	-	-	--
MSTRG.15039	0.669	0.416	0.783	0.295	2.547	0.307	0.910	0.477	0.794	0.493	0.000	0.860	11.00	6.00	11.00	5.00	38.00	4.00	15.00	9.00	14.00	7.00	0.00	16.00	--	-	-	-	-	-	-	-	-	--
MSTRG.15049	0.873	0.424	0.838	1.263	1.420	0.703	1.714	1.847	0.414	0.365	1.076	0.911	61.00	26.00	50.00	91.00	90.00	39.00	120.00	148.00	31.00	22.00	61.00	72.00	--	rab3 GTPase-activating protein non-catalytic subunit [Puma concolor]	-	-	-	-	-	-	-	--
MSTRG.1505	455.362	555.933	548.028	323.620	240.208	306.156	655.704	525.102	567.190	171.536	198.179	171.833	7166.00	7711.00	7366.00	5208.00	3383.00	3797.00	10233.00	9436.00	9643.00	2408.94	2478.00	3200.00	--	-	-	-	-	-	-	-	-	--
MSTRG.15050	0.617	0.774	0.723	1.347	0.749	0.350	2.989	4.010	0.317	0.787	2.245	0.764	20.00	22.00	20.00	45.00	22.00	9.00	97.00	149.00	11.00	22.00	59.00	28.00	--	cullin-7 isoform X1 [Sus scrofa]	-	-	-	-	-	-	-	--
MSTRG.15052	0.000	0.000	0.000	0.000	0.000	0.000	1.009	1.258	0.000	0.334	0.178	0.510	0.00	0.00	0.00	0.00	0.00	0.00	7.00	10.00	0.00	2.00	1.00	4.00	--	-	-	-	-	-	-	-	-	--
MSTRG.15053	10.471	9.556	8.307	9.460	7.623	6.644	3.531	3.987	3.403	14.668	7.829	11.593	465.00	372.00	315.00	433.00	307.00	234.00	157.00	203.00	162.00	562.00	282.00	582.00	MTARC2	mitochondrial amidoxime reducing component 2 [Oryx dammah]	-	-	-	-	GO:0019866//organelle inner membrane;GO:0031224//intrinsic component of membrane;GO:0031966//mitochondrial membrane;GO:0031988//membrane-bounded vesicle;GO:0042579//microbody	GO:0016661//oxidoreductase activity, acting on other nitrogenous compounds as donors;GO:0043168//anion binding;GO:0046914//transition metal ion binding;GO:0050662//coenzyme binding	GO:0006807//nitrogen compound metabolic process;GO:0043436//oxoacid metabolic process	--
MSTRG.15055	0.541	0.925	0.079	0.262	0.373	0.597	0.135	0.236	0.000	0.000	0.000	0.000	8.00	12.00	1.00	4.00	5.00	7.00	2.00	4.00	0.00	0.00	0.00	0.00	--	-	-	-	-	-	-	-	-	--
MSTRG.15056	1.141	1.100	0.749	0.752	1.354	0.722	4.456	4.012	1.457	2.514	2.297	4.944	33.00	24.00	25.00	31.00	34.00	9.00	97.00	84.00	39.00	105.00	30.00	122.00	--	-	-	-	-	-	-	-	-	--
MSTRG.15070	0.618	1.212	0.742	1.378	2.055	0.436	1.413	1.722	1.085	3.339	5.282	2.582	8.00	12.00	11.00	22.00	28.00	6.00	18.00	25.00	15.00	38.00	56.00	39.00	--	-	-	-	-	-	-	-	-	--
MSTRG.15076	0.347	0.000	0.407	0.449	0.255	0.146	0.463	1.111	0.108	0.000	1.713	0.307	3.00	0.00	3.00	4.00	2.00	1.00	4.00	11.00	1.00	0.00	12.00	3.00	--	-	-	-	-	-	-	-	-	--
MSTRG.1508	4.760	3.980	5.599	2.123	2.535	4.791	4.042	4.029	2.972	1.328	1.849	0.412	310.00	190.00	299.00	124.00	169.00	266.00	288.00	286.00	145.00	53.00	116.00	32.00	TACC3	transforming acidic coiled-coil-containing protein 3 isoform X2 [Manis javanica]	Genetic Information Processing	Translation	ko03013//Nucleocytoplasmic transport	K14283	-	-	-	--
MSTRG.15081	0.047	0.000	0.055	0.182	0.103	0.295	1.215	1.266	0.000	0.000	0.000	0.083	1.00	0.00	1.00	4.00	2.00	5.00	26.00	31.00	0.00	0.00	0.00	2.00	--	-	-	-	-	-	-	-	-	--
MSTRG.15082	3.691	3.493	2.483	3.352	2.973	2.244	2.588	3.014	2.344	3.155	6.261	4.029	141.00	117.00	81.00	132.00	103.00	68.00	99.00	132.00	96.00	104.00	194.00	174.00	--	cullin-7 isoform X1 [Sus scrofa]	-	-	-	-	-	-	-	--
MSTRG.15083	0.319	0.520	0.587	0.796	0.905	0.690	0.911	0.636	0.681	0.687	1.799	1.291	7.00	10.00	11.00	18.00	18.00	12.00	20.00	16.00	16.00	13.00	32.00	32.00	--	-	-	-	-	-	-	-	-	--
MSTRG.15084	8.703	9.867	8.682	3.962	3.377	6.164	12.126	9.091	12.829	1.432	2.252	1.663	162.00	161.00	138.00	76.00	57.00	91.00	226.00	194.00	256.00	23.00	34.00	35.00	--	-	-	-	-	-	-	-	-	--
MSTRG.15090	1.936	3.652	2.790	3.973	2.956	0.375	154.881	116.308	4.097	0.777	2.203	0.395	26.00	43.00	32.00	55.00	36.00	4.00	2083.00	1791.00	59.00	9.00	24.00	6.00	--	cullin-7 isoform X1 [Sus scrofa]	-	-	-	-	-	-	-	--
MSTRG.1510	2.120	2.696	2.159	2.155	1.780	0.774	3.437	3.358	1.708	0.447	0.491	0.843	47.00	56.00	41.00	47.00	37.00	14.00	83.00	86.00	46.00	9.00	8.00	19.00	--	receptor-type tyrosine-protein phosphatase N2 isoform X2 [Orcinus orca]	-	-	-	-	-	-	-	--
MSTRG.15105	1.331	0.719	1.067	1.077	1.378	1.148	0.350	0.428	0.131	1.299	1.943	1.516	19.00	9.00	13.00	16.00	18.00	13.00	5.00	7.00	2.00	16.00	23.00	25.00	--	-	-	-	-	-	-	-	-	--
MSTRG.15106	1.508	1.182	0.221	0.914	0.831	0.238	0.376	0.493	0.088	0.874	0.465	0.250	16.00	11.00	2.00	10.00	8.00	2.00	4.00	6.00	1.00	8.00	4.00	3.00	--	-	-	-	-	-	-	-	-	--
MSTRG.1511	0.617	0.701	0.995	1.196	1.302	0.742	2.410	2.174	1.607	2.189	1.996	1.598	45.00	45.00	62.00	90.00	86.00	43.00	176.00	182.00	126.00	138.00	118.00	132.00	--	cullin-7 isoform X1 [Sus scrofa]	-	-	-	-	-	-	-	--
MSTRG.15111	1.391	0.957	0.917	1.256	1.608	1.370	2.191	1.892	1.053	1.618	3.480	2.201	26.00	15.00	14.00	24.00	27.00	21.00	41.00	44.00	21.00	26.00	55.00	46.00	--	-	-	-	-	-	-	-	-	--
MSTRG.15118	0.000	0.392	0.067	0.333	0.126	0.144	0.171	0.250	0.267	0.000	1.552	0.456	0.00	6.00	1.00	6.00	2.00	2.00	3.00	5.00	5.00	0.00	22.00	9.00	--	cullin-7 isoform X1 [Sus scrofa]	-	-	-	-	-	-	-	--
MSTRG.1512	0.928	0.615	1.507	1.452	1.815	1.472	1.853	3.237	1.424	0.971	2.546	0.927	31.00	18.00	43.00	50.00	55.00	39.00	62.00	124.00	51.00	28.00	69.00	35.00	--	-	-	-	-	-	-	-	-	--
MSTRG.15123	1.463	1.051	1.333	1.209	1.016	1.366	1.407	2.694	2.123	1.382	0.000	0.527	27.00	17.00	21.00	23.00	17.00	20.00	26.00	57.00	42.00	22.00	0.00	11.00	--	-	-	-	-	-	-	-	-	--
MSTRG.15130	6.010	5.786	6.369	7.073	8.554	6.654	9.635	6.831	2.999	3.555	3.161	1.930	114.00	99.00	104.00	135.00	143.00	102.00	191.00	149.00	64.00	59.00	48.00	43.00	--	-	-	-	-	-	-	-	-	--
MSTRG.15137	70.877	89.328	74.975	122.155	98.791	59.690	31.878	31.796	37.583	99.347	86.541	104.643	6113.00	6754.00	5522.00	10859.00	7727.00	4083.00	2753.00	3144.00	3475.00	7393.00	6054.00	10203.00	HNRNPU	heterogeneous nuclear ribonucleoprotein U isoform X2 [Cervus canadensis]	Genetic Information Processing	Transcription	ko03040//Spliceosome	K12888	GO:0005681//spliceosomal complex;GO:0031981//nuclear lumen;GO:0035770//ribonucleoprotein granule;GO:0043234//protein complex;GO:0044423//virion part	GO:0003723//RNA binding;GO:0032550//purine ribonucleoside binding;GO:0044212//transcription regulatory region DNA binding	GO:0000377//RNA splicing, via transesterification reactions with bulged adenosine as nucleophile;GO:0001503//ossification;GO:0007623//circadian rhythm;GO:0048255//mRNA stabilization;GO:0051234//establishment of localization	--
MSTRG.1514	25.639	21.215	24.942	21.144	19.811	23.707	51.697	46.295	36.623	22.619	8.348	16.586	566.00	445.00	502.00	492.00	412.00	416.00	1364.00	1428.00	964.00	471.00	173.00	479.00	--	-	-	-	-	-	-	-	-	--
MSTRG.15141	9.086	6.162	5.674	3.178	2.695	7.025	2.049	2.098	2.345	1.451	5.122	1.833	256.00	141.00	123.00	88.00	58.00	135.00	56.00	66.00	65.00	34.00	91.00	51.00	--	-	-	-	-	-	-	-	-	--
MSTRG.15142	2.775	2.772	3.440	5.495	5.612	1.364	28.041	21.136	5.481	4.674	5.524	6.420	83.00	72.00	88.00	169.00	151.00	33.00	831.00	705.00	176.00	123.00	134.00	218.00	--	vesicle-trafficking protein SEC22a isoform X4 [Sus scrofa]	-	-	-	-	-	-	-	--
MSTRG.15148	0.272	0.103	0.106	0.615	0.200	0.000	0.543	0.237	0.253	0.210	1.005	0.561	3.00	1.00	1.00	7.00	2.00	0.00	6.00	3.00	3.00	2.00	9.00	7.00	--	-	-	-	-	-	-	-	-	--
MSTRG.1515	0.121	0.143	0.194	0.438	0.213	0.217	9.348	6.314	0.276	0.328	0.409	0.190	6.00	6.00	8.00	21.00	9.00	8.00	438.00	340.00	14.00	14.00	16.00	10.00	--	-	-	-	-	-	-	-	-	--
MSTRG.15155	1.525	5.278	3.363	3.451	3.177	4.629	1.072	0.788	0.211	0.982	0.070	3.142	27.00	81.91	50.85	62.98	51.00	65.00	19.00	16.00	4.00	15.00	1.00	62.89	--	-	-	-	-	-	-	-	-	--
MSTRG.15157	2.158	1.805	3.739	5.109	2.726	4.285	3.604	3.013	3.020	3.359	2.665	3.607	41.00	29.00	62.00	88.00	42.00	57.00	62.00	61.00	45.00	45.00	34.00	66.00	EEA1	Early endosome antigen 1-like protein, partial [Camelus ferus]	Cellular Processes;Human Diseases;Cellular Processes	Transport and catabolism;Infectious disease: bacterial;Transport and catabolism	ko04144//Endocytosis;ko05152//Tuberculosis;ko04145//Phagosome	K12478;K12478;K12478	GO:0005768//endosome;GO:0019898//extrinsic component of membrane;GO:0031988//membrane-bounded vesicle;GO:0033267//axon part	GO:0035091//phosphatidylinositol binding;GO:0046914//transition metal ion binding;GO:0046983//protein dimerization activity	GO:0016050//vesicle organization;GO:0016192//vesicle-mediated transport	--
MSTRG.15159	0.000	0.201	0.000	0.000	0.000	0.000	0.000	0.000	0.000	0.000	0.217	0.000	0.00	1.00	0.00	0.00	0.00	0.00	0.00	0.00	0.00	0.00	1.00	0.00	KIF28P	LOW QUALITY PROTEIN: kinesin-like protein KIF28P [Sus scrofa]	-	-	-	-	-	-	-	--
MSTRG.1516	0.137	0.312	0.000	0.398	0.603	1.551	0.955	0.715	0.255	0.000	0.337	0.121	1.00	2.00	0.00	3.00	4.00	9.00	7.00	6.00	2.00	0.00	2.00	1.00	--	-	-	-	-	-	-	-	-	--
MSTRG.15160	0.241	0.275	0.636	1.698	0.998	0.761	1.085	0.790	0.732	1.329	2.605	1.068	4.00	4.00	9.00	29.00	15.00	10.00	18.00	15.00	13.00	19.00	35.00	20.00	PRC1	PRC1 [Cervus elaphus hippelaphus]	-	-	-	-	GO:0005819//spindle;GO:0016020//membrane;GO:0031981//nuclear lumen;GO:0044444//cytoplasmic part	GO:0015631//tubulin binding;GO:0019900//kinase binding	GO:0035556//intracellular signal transduction;GO:0051231//spindle elongation	--
MSTRG.15167	0.872	1.098	0.845	0.321	0.730	0.796	0.511	0.997	0.814	1.708	1.224	0.798	29.00	32.00	24.00	11.00	22.00	21.00	17.00	38.00	29.00	49.00	33.00	30.00	--	cullin-7 isoform X1 [Sus scrofa]	-	-	-	-	-	-	-	--
MSTRG.15168	0.000	0.000	0.105	0.087	0.000	0.113	0.179	0.000	0.251	0.208	1.326	0.159	0.00	0.00	1.00	1.00	0.00	1.00	2.00	0.00	3.00	2.00	12.00	2.00	--	-	-	-	-	-	-	-	-	--
MSTRG.1517	2.256	1.947	2.246	2.894	3.168	1.491	2.869	3.036	2.215	2.722	1.740	2.377	267.00	202.00	227.00	353.00	340.00	140.00	340.00	412.00	281.00	278.00	167.00	318.00	Pol	LORF2 protein, partial [Crocuta crocuta]	Cellular Processes;Cellular Processes;Organismal Systems	Cell growth and death;Cell growth and death;Digestive system	ko04217//Necroptosis;ko04216//Ferroptosis;ko04978//Mineral absorption	K13625;K13625;K13625	GO:0005783//endoplasmic reticulum;GO:0031090//organelle membrane	GO:0000166//nucleotide binding;GO:0004519//endonuclease activity;GO:0008289//lipid binding;GO:0016779//nucleotidyltransferase activity;GO:0033764//steroid dehydrogenase activity, acting on the CH-OH group of donors, NAD or NADP as acceptor	GO:0006278//RNA-dependent DNA replication;GO:0006694//steroid biosynthetic process;GO:0006706//steroid catabolic process;GO:0009991//response to extracellular stimulus;GO:0010906//regulation of glucose metabolic process;GO:0032196//transposition;GO:0032355//response to estradiol;GO:0042537//benzene-containing compound metabolic process;GO:0044248//cellular catabolic process;GO:0044255//cellular l…	--
MSTRG.1518	9.583	2.871	4.616	0.647	0.401	1.147	30.255	41.818	23.846	2.741	0.224	2.709	316.00	83.00	130.00	22.00	12.00	30.00	999.00	1581.00	843.00	78.00	6.00	101.00	--	LORF2 protein, partial [Crocuta crocuta]	-	-	-	-	-	-	-	--
MSTRG.15180	0.235	0.066	0.336	1.433	0.738	0.265	0.663	0.773	0.000	0.000	0.087	0.137	14.62	3.60	17.85	92.00	41.67	13.10	41.34	55.19	0.00	0.00	4.41	9.68	--	-	-	-	-	-	-	-	-	--
MSTRG.15181	0.656	1.314	0.291	0.968	2.349	2.217	7.029	4.479	1.234	0.401	1.642	0.759	20.38	36.40	11.15	48.00	94.33	55.90	299.66	256.81	47.00	17.00	34.59	46.32	--	-	-	-	-	-	-	-	-	--
MSTRG.15185	1.644	0.148	0.152	0.252	1.384	1.964	1.512	1.547	5.166	1.153	0.960	2.143	38.00	3.00	3.00	6.00	29.00	36.00	35.00	41.00	128.00	23.00	18.00	56.00	--	-	-	-	-	-	-	-	-	--
MSTRG.15187	0.430	0.556	0.693	1.631	1.748	1.156	2.022	2.183	0.980	1.140	0.801	0.701	45.00	51.00	62.00	176.00	166.00	96.00	212.00	262.00	110.00	103.00	68.00	83.00	--	-	-	-	-	-	-	-	-	--
MSTRG.15188	3.307	9.938	5.950	19.465	12.306	1.455	21.643	16.380	3.835	1.496	0.702	2.836	125.00	328.00	192.00	753.00	422.00	43.00	812.00	712.00	155.00	49.00	23.00	122.00	--	-	-	-	-	-	-	-	-	--
MSTRG.15189	1.534	2.428	2.167	0.956	0.862	0.434	1.430	1.465	2.077	0.625	0.937	0.346	51.00	67.00	62.00	36.00	23.00	12.00	51.00	57.00	85.00	16.00	31.00	13.00	--	CREB-regulated transcription coactivator 2 isoform X3 [Sus scrofa]	-	-	-	-	-	-	-	--
MSTRG.1519	13.552	15.393	17.491	16.338	19.014	8.289	16.932	13.280	16.192	6.751	8.176	5.560	235.00	234.00	259.00	292.00	299.00	114.00	294.00	264.00	301.00	101.00	115.00	109.00	--	-	-	-	-	-	-	-	-	--
MSTRG.15190	2.758	5.604	4.492	2.258	2.519	4.890	1.808	5.488	1.729	6.843	0.531	3.469	64.00	114.00	89.00	54.00	53.00	90.00	42.00	146.00	43.00	137.00	10.00	91.00	--	cullin-7 isoform X1 [Sus scrofa]	-	-	-	-	-	-	-	--
MSTRG.1520	0.789	0.069	0.071	0.000	0.000	0.000	2.182	0.794	1.132	0.000	0.000	0.000	13.00	1.00	1.00	0.00	0.00	0.00	36.00	15.00	20.00	0.00	0.00	0.00	--	-	-	-	-	-	-	-	-	--
MSTRG.1521	0.875	1.664	1.269	0.202	0.184	0.053	3.204	4.034	2.177	0.724	0.565	0.700	21.00	35.00	26.00	5.00	4.00	1.00	77.00	111.00	56.00	15.00	11.00	19.00	--	-	-	-	-	-	-	-	-	--
MSTRG.15212	7.105	10.448	7.625	14.138	16.980	12.423	14.979	12.184	5.926	12.411	9.758	10.302	133.22	171.73	122.08	273.21	288.72	184.73	281.22	261.91	119.11	200.78	148.40	218.37	--	protein FAM240B [Ovis aries]	-	-	-	-	-	-	-	--
MSTRG.15219	11.729	15.047	12.320	20.150	12.586	12.229	1.869	0.832	1.506	12.730	6.713	13.525	321.00	363.00	297.00	577.00	320.00	269.00	51.00	26.00	44.00	305.00	151.00	427.00	--	-	-	-	-	-	-	-	-	--
MSTRG.15228	0.702	0.560	0.247	0.136	0.464	0.265	1.682	0.122	0.589	0.244	0.692	0.559	10.00	7.00	3.00	2.00	6.00	3.00	24.00	2.00	9.00	3.00	8.00	9.00	--	-	-	-	-	-	-	-	-	--
MSTRG.15233	0.329	0.563	0.096	0.399	0.363	0.415	0.246	0.287	0.614	0.667	0.304	0.728	4.00	6.00	1.00	5.00	4.00	4.00	3.00	4.00	8.00	7.00	3.00	10.00	--	-	-	-	-	-	-	-	-	--
MSTRG.15234	0.103	0.118	0.363	1.303	0.342	0.130	0.000	0.270	0.000	0.479	0.255	0.274	1.00	1.00	3.00	13.00	3.00	1.00	0.00	3.00	0.00	4.00	2.00	3.00	--	-	-	-	-	-	-	-	-	--
MSTRG.15239	33.234	37.567	18.874	32.108	58.481	138.869	1.556	3.778	8.242	137.100	143.336	51.908	151.06	149.69	73.26	150.42	241.06	500.61	7.08	19.69	40.16	537.68	528.44	266.73	--	-	-	-	-	-	-	-	-	--
MSTRG.1524	3.104	1.922	1.975	4.531	5.412	2.632	7.480	8.801	3.137	2.705	3.947	2.568	45.00	30.00	30.00	74.00	73.00	29.00	103.00	134.00	51.00	30.00	46.00	39.00	--	-	-	-	-	-	-	-	-	--
MSTRG.15240	0.866	0.433	0.630	0.946	0.981	0.521	3.010	3.331	1.423	0.359	1.503	1.135	27.00	12.00	17.00	31.00	28.00	13.00	97.00	123.00	48.00	10.00	38.00	40.00	--	-	-	-	-	-	-	-	-	--
MSTRG.1526	0.182	0.208	0.107	0.132	0.000	0.000	1.727	1.310	0.594	0.105	0.000	0.000	4.00	4.00	2.00	3.00	0.00	0.00	38.00	33.00	14.00	2.00	0.00	0.00	--	cullin-7 isoform X1 [Sus scrofa]	-	-	-	-	-	-	-	--
MSTRG.15262	1.303	1.148	1.422	5.638	3.885	2.651	10.220	12.163	0.746	2.402	2.894	2.200	44.00	34.00	41.00	196.25	119.00	71.00	345.59	470.93	27.00	70.00	79.27	84.00	--	cullin-7 isoform X1 [Sus scrofa]	-	-	-	-	-	-	-	--
MSTRG.15264	12.564	10.726	13.695	17.474	13.209	15.355	8.301	7.768	13.023	21.568	19.990	21.269	378.00	282.00	355.00	538.75	358.00	368.00	251.41	269.07	419.00	557.00	486.73	719.00	--	uncharacterized protein LOC117199234 [Orcinus orca]	-	-	-	-	-	-	-	--
MSTRG.1527	7.222	12.572	11.971	0.400	0.245	0.280	56.136	25.587	3.719	0.000	0.000	0.098	65.00	99.19	92.00	3.71	2.00	2.00	505.87	264.00	35.88	0.00	0.00	1.00	--	-	-	-	-	-	-	-	-	--
MSTRG.1528	0.000	1.894	0.000	0.060	0.000	0.000	2.575	0.000	1.213	0.000	0.000	0.000	0.00	7.81	0.00	0.29	0.00	0.00	12.13	0.00	6.12	0.00	0.00	0.00	--	-	-	-	-	-	-	-	-	--
MSTRG.1529	0.084	0.143	0.245	0.203	0.185	0.000	0.418	0.548	0.156	0.485	0.361	0.148	2.00	3.00	5.00	5.00	4.00	0.00	10.00	15.00	4.00	10.00	7.00	4.00	--	-	-	-	-	-	-	-	-	--
MSTRG.15294	0.820	0.936	1.048	0.434	0.740	0.752	0.894	0.976	1.391	0.519	0.368	0.198	11.00	11.00	12.00	6.00	9.00	8.00	12.00	15.00	20.00	6.00	4.00	3.00	--	-	-	-	-	-	-	-	-	--
MSTRG.15300	0.191	0.873	0.000	0.557	0.422	0.121	2.770	2.837	0.535	0.000	0.118	0.000	2.00	8.00	0.00	6.00	4.00	1.00	29.00	34.00	6.00	0.00	1.00	0.00	--	-	-	-	-	-	-	-	-	--
MSTRG.15308	0.000	0.175	0.562	0.683	0.889	0.608	2.446	2.270	0.317	0.357	0.000	0.136	0.00	1.00	4.00	4.00	5.00	3.00	21.00	20.00	2.00	2.00	0.00	1.00	--	-	-	-	-	-	-	-	-	--
MSTRG.15309	0.967	1.340	1.416	0.804	1.143	1.394	0.793	0.482	1.450	0.200	0.298	0.917	28.00	34.00	35.00	24.00	30.00	32.00	23.00	16.00	45.00	5.00	7.00	30.00	--	-	-	-	-	-	-	-	-	--
MSTRG.15317	0.673	0.768	1.457	0.554	0.562	0.077	5.009	4.482	1.369	0.331	0.176	0.234	33.00	33.00	61.00	28.00	25.00	3.00	246.00	252.00	72.00	14.00	7.00	13.00	--	-	-	-	-	-	-	-	-	--
MSTRG.15318	0.159	0.364	0.187	0.077	0.264	0.302	0.478	0.209	0.149	0.554	1.474	0.282	2.00	4.00	2.00	1.00	3.00	3.00	6.00	3.00	2.00	6.00	15.00	4.00	--	-	-	-	-	-	-	-	-	--
MSTRG.15320	22.710	14.017	21.685	19.751	18.536	27.019	42.136	40.662	38.350	23.207	28.315	20.031	746.00	429.00	607.00	627.00	531.00	662.00	1378.00	1509.00	1307.00	613.00	698.00	714.00	--	-	-	-	-	-	-	-	-	--
MSTRG.15321	17.757	18.468	16.895	12.956	18.735	20.538	14.938	24.085	14.701	13.563	7.352	13.682	932.00	837.00	785.00	737.00	838.00	827.00	909.00	1520.00	1034.00	626.00	375.00	804.00	--	hypothetical protein HJG60_012285 [Phyllostomus discolor]	-	-	-	-	-	-	-	--
MSTRG.15324	2.512	1.816	2.175	1.579	1.561	2.052	0.141	0.694	0.165	0.267	0.873	0.110	142.00	90.00	105.00	92.00	80.00	92.00	8.00	45.00	10.00	13.00	40.00	7.00	--	-	-	-	-	-	-	-	-	--
MSTRG.15325	4.255	3.313	4.152	4.947	4.915	4.045	3.609	6.421	5.166	9.511	9.950	4.749	126.00	86.00	105.00	151.00	132.00	95.00	107.00	218.00	164.00	243.00	239.00	159.00	--	-	-	-	-	-	-	-	-	--
MSTRG.15329	0.396	2.058	0.361	0.342	1.310	0.721	2.153	1.957	1.847	0.663	0.488	0.701	9.00	41.00	7.00	8.00	27.00	13.00	49.00	51.00	45.00	13.00	9.00	18.00	--	-	-	-	-	-	-	-	-	--
MSTRG.1533	4.529	3.954	3.772	10.074	9.412	3.938	17.212	24.959	6.528	4.719	17.014	4.383	277.00	212.00	197.00	635.00	522.00	191.00	1054.00	1750.00	428.00	249.00	844.00	303.00	--	-	-	-	-	-	-	-	-	--
MSTRG.15330	0.561	0.653	0.510	1.356	0.808	0.607	2.952	3.018	1.282	1.062	0.381	1.439	49.00	50.00	38.00	122.00	64.00	42.00	258.00	302.00	120.00	80.00	27.00	142.00	--	-	-	-	-	-	-	-	-	--
MSTRG.15332	4.450	7.592	5.384	11.611	10.969	4.724	22.635	14.994	8.502	7.870	1.242	9.940	241.00	353.00	245.00	641.00	576.00	214.00	1240.00	935.00	517.00	442.00	50.00	658.00	--	-	-	-	-	-	-	-	-	--
MSTRG.15333	0.648	0.370	0.569	0.000	0.119	1.021	0.162	0.094	0.252	0.313	0.865	0.048	12.00	6.00	9.00	0.00	2.00	15.00	3.00	2.00	5.00	5.00	13.00	1.00	--	hypothetical protein HJG63_007963 [Rousettus aegyptiacus]	-	-	-	-	-	-	-	--
MSTRG.15334	0.000	0.216	0.222	2.822	2.440	0.558	6.314	4.853	0.236	0.366	0.935	0.224	0.00	3.00	3.00	46.00	35.00	7.00	100.00	88.00	4.00	5.00	12.00	4.00	--	-	-	-	-	-	-	-	-	--
MSTRG.1534	2.631	2.478	1.639	0.820	1.304	2.891	0.530	3.263	3.422	3.553	0.000	2.989	109.00	90.00	58.00	35.00	49.00	95.00	22.00	155.00	152.00	127.00	0.00	140.00	--	interleukin-1 receptor-associated kinase 1-binding protein 1 isoform X2 [Sus scrofa]	-	-	-	-	-	-	-	--
MSTRG.15341	5.524	10.251	3.862	2.562	5.301	5.592	7.773	9.528	24.725	3.325	0.463	3.828	206.00	336.00	123.00	99.00	180.00	166.00	291.00	412.00	990.00	107.00	14.00	164.00	--	bridging integrator 3 isoform X3 [Sus scrofa]	-	-	-	-	-	-	-	--
MSTRG.15343	15.988	21.170	14.901	23.967	24.757	21.644	39.354	32.581	34.317	19.534	7.600	21.418	573.00	666.00	454.00	886.00	803.00	613.00	1434.00	1351.00	1340.00	610.00	220.00	877.00	--	-	-	-	-	-	-	-	-	--
MSTRG.15345	2.938	6.213	3.860	6.953	5.294	3.253	11.236	11.064	4.612	0.664	0.265	1.268	41.00	76.00	46.00	100.00	67.00	36.00	157.00	177.00	69.00	8.00	3.00	20.00	--	-	-	-	-	-	-	-	-	--
MSTRG.15348	0.431	0.098	1.008	0.167	0.095	0.000	0.000	0.225	0.000	0.000	0.000	0.152	5.00	1.00	10.00	2.00	1.00	0.00	0.00	3.00	0.00	0.00	0.00	2.00	--	endonuclease/reverse transcriptase [Sus scrofa]	-	-	-	-	-	-	-	--
MSTRG.15349	0.647	0.738	0.344	1.256	0.454	1.335	1.175	1.231	0.329	1.568	1.088	1.613	11.00	11.00	5.00	22.00	7.00	18.00	20.00	24.00	6.00	23.00	15.00	31.00	--	cullin-7 isoform X1 [Sus scrofa]	-	-	-	-	-	-	-	--
MSTRG.1535	1.230	0.917	0.277	1.239	2.452	1.611	1.040	2.352	1.898	3.509	0.233	4.227	26.00	17.00	5.00	27.00	47.00	27.00	22.00	57.00	43.00	64.00	4.00	101.00	N6amt1	methyltransferase N6AMT1 isoform X4 [Tupaia chinensis]	-	-	-	-	GO:0032991//macromolecular complex	GO:0008168//methyltransferase activity;GO:0097159//organic cyclic compound binding	GO:0001558//regulation of cell growth;GO:0008213//protein alkylation	--
MSTRG.15352	0.788	1.211	0.441	1.429	1.397	0.648	0.718	1.284	2.683	1.389	1.224	0.515	23.00	31.00	11.00	43.00	37.00	15.00	21.00	43.00	84.00	35.00	29.00	17.00	--	matrix-remodeling-associated protein 7 isoform X1 [Sus scrofa]	-	-	-	-	-	-	-	--
MSTRG.15354	0.666	2.337	2.039	1.739	1.186	1.098	1.432	1.117	1.911	0.356	0.189	0.498	13.00	40.00	34.00	35.00	21.00	17.00	28.00	25.00	40.00	6.00	3.00	11.00	--	-	-	-	-	-	-	-	-	--
MSTRG.15357	0.563	0.551	0.094	1.132	0.710	0.862	2.049	2.596	0.000	0.373	0.545	0.213	14.00	12.00	2.00	29.00	16.00	17.00	51.00	74.00	0.00	8.00	11.00	6.00	--	-	-	-	-	-	-	-	-	--
MSTRG.15358	0.420	0.068	0.351	0.233	0.509	0.227	1.956	1.271	0.783	0.417	0.074	0.212	7.00	1.00	5.00	4.00	7.00	3.00	23.00	18.00	14.00	6.00	1.00	4.00	--	-	-	-	-	-	-	-	-	--
MSTRG.15373	4.230	4.119	3.927	5.733	1.880	3.646	4.849	5.405	1.568	1.419	1.982	2.335	83.00	70.00	66.00	115.00	32.00	56.00	83.00	104.00	33.00	24.00	32.00	51.00	--	-	-	-	-	-	-	-	-	--
MSTRG.15375	1.404	2.596	1.524	1.665	1.831	2.547	4.024	4.198	5.229	5.592	3.231	6.322	36.00	57.00	34.00	43.00	44.00	54.00	118.00	140.00	138.00	117.00	62.00	174.00	--	IL-23, partial [Sus scrofa]	-	-	-	-	-	-	-	--
MSTRG.15377	0.123	0.631	0.576	0.000	0.610	0.465	0.307	0.482	0.344	0.356	0.455	0.381	2.00	9.00	8.00	0.00	9.00	6.00	5.00	9.00	6.00	5.00	6.00	7.00	--	-	-	-	-	-	-	-	-	--
MSTRG.15386	5.730	6.218	5.019	11.661	12.432	2.320	18.750	15.462	5.671	1.350	1.149	2.864	246.00	234.00	184.00	516.00	484.00	79.00	806.00	761.00	261.00	50.00	40.00	139.00	--	ORF2p [Canis lupus familiaris]	-	-	-	-	GO:0005783//endoplasmic reticulum;GO:0031090//organelle membrane	GO:0004518//nuclease activity;GO:0016740//transferase activity;GO:0033764//steroid dehydrogenase activity, acting on the CH-OH group of donors, NAD or NADP as acceptor;GO:0097159//organic cyclic compound binding	GO:0006259//DNA metabolic process;GO:0008202//steroid metabolic process;GO:0008610//lipid biosynthetic process;GO:0019222//regulation of metabolic process;GO:0044249//cellular biosynthetic process;GO:0044255//cellular lipid metabolic process;GO:0050896//response to stimulus;GO:1901361//organic cyclic compound catabolic process;GO:1901564//organonitrogen compound metabolic process	--
MSTRG.15388	9.910	13.385	14.576	19.922	17.572	15.294	4.038	4.149	2.810	3.492	5.278	3.436	125.00	148.00	157.00	259.00	201.00	153.00	51.00	60.00	38.00	38.00	54.00	49.00	--	-	-	-	-	-	-	-	-	--
MSTRG.15389	0.118	0.741	0.484	0.458	0.261	0.149	1.711	0.824	0.220	0.000	0.000	0.000	2.00	11.00	7.00	8.00	4.00	2.00	29.00	16.00	4.00	0.00	0.00	0.00	--	-	-	-	-	-	-	-	-	--
MSTRG.15391	0.670	1.783	2.746	2.113	2.586	1.408	1.394	1.120	1.354	2.783	4.062	3.062	12.00	28.00	42.00	39.00	42.00	20.00	25.00	23.00	26.00	43.00	59.00	62.00	--	-	-	-	-	-	-	-	-	--
MSTRG.15393	0.994	1.826	0.453	0.429	1.035	2.019	0.662	0.867	0.051	0.064	0.204	0.000	18.00	29.00	7.00	8.00	17.00	29.00	12.00	18.00	1.00	1.00	3.00	0.00	--	-	-	-	-	-	-	-	-	--
MSTRG.15405	0.255	0.314	0.938	2.443	1.092	0.411	7.338	6.159	0.253	0.079	0.000	0.830	3.00	3.00	9.00	30.00	11.00	4.00	93.00	88.00	4.00	1.00	0.00	13.00	--	-	-	-	-	-	-	-	-	--
MSTRG.15406	1.318	0.618	1.158	1.005	0.441	0.861	1.599	1.684	1.493	2.319	0.435	1.666	56.00	23.00	42.00	44.00	17.00	29.00	68.00	82.00	68.00	85.00	15.00	80.00	MT-ND6	LORF2 protein, partial [Crocuta crocuta]	Metabolism;Organismal Systems;Organismal Systems;Human Diseases;Metabolism	Global and overview maps;Environmental adaptation;Nervous system;Neurodegenerative disease;Energy metabolism	ko01100//Metabolic pathways;ko04714//Thermogenesis;ko04723//Retrograde endocannabinoid signaling;ko05012//Parkinson disease;ko00190//Oxidative phosphorylation	K03884;K03884;K03884;K03884;K03884	-	-	-	--
MSTRG.15417	0.208	0.305	0.313	0.807	0.524	0.374	3.380	2.719	0.582	0.723	0.549	0.236	7.00	9.00	9.00	28.00	16.00	10.00	114.00	105.00	21.00	21.00	15.00	9.00	--	kelch-like protein 1 isoform X3 [Sus scrofa]	-	-	-	-	-	-	-	--
MSTRG.15418	4.782	4.103	3.470	3.445	2.927	2.162	7.878	6.197	4.508	2.777	4.711	2.362	118.00	87.00	75.00	104.00	86.00	55.00	162.00	151.00	125.00	72.00	150.00	73.00	--	-	-	-	-	-	-	-	-	--
MSTRG.15427	1.679	0.529	2.077	2.538	1.870	2.475	4.010	5.078	0.898	1.974	3.560	1.448	58.00	14.00	60.00	83.00	52.00	66.00	117.00	169.00	32.00	57.00	98.00	54.00	--	-	-	-	-	-	-	-	-	--
MSTRG.1543	0.704	0.567	0.388	0.322	0.274	1.097	1.655	1.409	0.000	0.000	0.255	0.000	17.00	12.00	8.00	8.00	6.00	21.00	40.00	39.00	0.00	0.00	5.00	0.00	--	-	-	-	-	-	-	-	-	--
MSTRG.1544	8.687	12.373	10.435	11.388	12.162	13.242	27.931	26.527	19.960	9.380	6.816	11.558	155.00	198.00	154.00	200.00	203.00	217.00	707.00	781.00	420.00	157.00	120.00	245.00	--	-	-	-	-	-	-	-	-	--
MSTRG.15443	0.313	0.378	0.474	1.910	1.947	0.464	1.709	1.540	0.240	0.213	0.612	0.456	17.00	18.00	22.00	107.00	96.00	20.00	93.00	96.00	14.00	10.00	27.00	28.00	--	-	-	-	-	-	-	-	-	--
MSTRG.15445	7.871	7.472	6.928	8.917	6.232	6.860	2.796	4.101	7.884	8.142	5.145	10.046	149.00	124.00	112.00	174.00	107.00	103.00	53.00	89.00	160.00	133.00	79.00	215.00	--	-	-	-	-	-	-	-	-	--
MSTRG.15446	4.960	4.616	4.670	0.550	0.312	0.091	26.667	25.371	26.256	0.410	0.038	0.129	85.00	68.00	66.00	12.00	5.00	2.00	428.00	474.00	474.00	7.00	1.00	4.00	--	-	-	-	-	-	-	-	-	--
MSTRG.1545	9.054	12.829	8.379	8.901	11.207	7.933	39.337	37.087	28.287	12.034	6.401	11.479	328.00	326.00	268.00	468.00	527.00	254.00	2246.00	2353.00	1185.00	521.00	214.00	664.00	--	-	-	-	-	-	-	-	-	--
MSTRG.15450	0.621	1.890	1.940	2.009	1.142	0.914	0.724	0.452	0.290	0.720	0.128	0.458	6.00	16.00	16.00	20.00	10.00	7.00	7.00	5.00	3.00	6.00	1.00	5.00	--	-	-	-	-	-	-	-	-	--
MSTRG.15451	3.784	4.444	3.485	11.776	20.383	4.545	14.433	12.365	12.934	20.118	106.589	14.092	64.42	66.31	50.66	206.60	314.65	61.36	246.01	241.30	236.03	295.47	1471.65	271.18	--	-	-	-	-	-	-	-	-	--
MSTRG.15452	7.034	7.850	6.938	14.596	17.318	8.870	17.176	19.252	15.301	16.748	104.179	12.671	318.58	311.69	268.34	681.40	711.35	318.64	778.99	999.70	742.97	654.53	3827.35	648.82	--	cullin-7 isoform X1 [Sus scrofa]	-	-	-	-	-	-	-	--
MSTRG.15469	0.518	1.088	0.175	1.032	0.886	0.398	3.122	2.212	0.942	1.340	0.390	0.573	4.00	7.00	1.00	9.00	7.00	4.00	35.00	27.00	10.00	10.00	4.00	6.00	--	-	-	-	-	-	-	-	-	--
MSTRG.1547	2.470	4.325	2.960	4.347	7.411	6.953	28.799	25.403	0.911	1.731	1.062	1.778	43.00	66.00	44.00	78.00	117.00	96.00	502.00	507.00	17.00	26.00	15.00	35.00	--	hypothetical protein EI555_008426 [Monodon monoceros]	-	-	-	-	-	-	-	--
MSTRG.15470	1.243	1.145	0.765	3.013	2.143	1.486	6.682	7.823	0.949	0.997	1.616	0.761	78.00	63.00	41.00	194.96	122.00	74.00	420.00	563.00	63.86	54.00	82.28	54.00	ERVPABLB-1	LOW QUALITY PROTEIN: endogenous retrovirus group PABLB member 1 Env polyprotein-like [Balaenoptera acutorostrata scammoni]	-	-	-	-	-	-	-	--
MSTRG.15471	0.000	0.433	0.117	0.665	0.518	0.470	2.071	2.421	0.413	0.780	2.364	1.568	0.00	6.00	1.00	10.04	6.00	4.00	27.00	40.00	6.14	7.00	19.72	18.00	--	-	-	-	-	-	-	-	-	--
MSTRG.15478	0.606	0.346	0.437	0.656	0.925	0.264	1.140	0.915	0.457	0.729	2.643	0.804	26.00	13.00	16.00	29.00	36.00	9.00	49.00	45.00	21.00	27.00	92.00	39.00	--	phosphoribosyltransferase domain-containing protein 1 isoform X2 [Cervus elaphus]	-	-	-	-	-	-	-	--
MSTRG.1548	1.294	0.591	1.440	1.004	1.284	0.897	14.734	8.805	3.682	1.125	0.160	0.687	20.00	8.00	19.00	16.00	18.00	11.00	228.00	156.00	61.00	15.00	2.00	12.00	--	-	-	-	-	-	-	-	-	--
MSTRG.15483	0.050	0.123	0.059	0.837	0.342	0.063	5.050	5.033	0.280	0.058	0.185	0.000	1.00	3.00	1.00	18.00	7.00	1.00	111.00	123.00	6.00	1.00	3.00	0.00	--	proton-coupled amino acid transporter 1-like [Physeter catodon]	-	-	-	-	-	-	-	--
MSTRG.15486	0.458	0.392	0.984	0.519	0.295	0.722	0.305	0.633	0.178	0.000	2.072	0.405	12.00	9.00	22.00	14.00	7.00	15.00	8.00	19.00	5.00	0.00	44.00	12.00	--	-	-	-	-	-	-	-	-	--
MSTRG.1549	3.636	4.521	4.421	10.154	10.530	4.821	22.348	23.189	5.970	6.124	13.820	6.257	233.00	254.00	242.00	671.00	612.00	245.00	1435.00	1705.00	410.00	339.00	719.00	454.00	--	-	-	-	-	-	-	-	-	--
MSTRG.15491	0.000	0.259	0.399	2.167	3.260	0.573	3.612	3.327	0.106	0.264	1.599	0.106	0.00	4.00	6.00	40.00	52.00	8.00	65.00	70.00	2.00	4.00	25.00	3.00	--	-	-	-	-	-	-	-	-	--
MSTRG.15494	2.685	2.284	3.117	1.623	1.169	1.040	2.988	3.287	4.592	1.556	0.145	1.479	114.00	85.00	113.00	71.00	45.00	35.00	127.00	160.00	209.00	57.00	5.00	71.00	--	cullin-7 isoform X1 [Sus scrofa]	-	-	-	-	-	-	-	--
MSTRG.15496	0.421	0.857	0.481	1.698	2.014	1.237	0.972	2.055	0.343	1.422	1.634	1.389	28.56	51.01	27.88	118.87	124.05	66.62	66.07	160.02	25.00	83.31	90.02	106.64	--	PREDICTED: taste receptor type 2 member 16 [Miniopterus natalensis]	-	-	-	-	-	-	-	--
MSTRG.15497	2.274	0.810	1.641	0.929	1.051	1.326	1.595	0.871	1.284	0.301	1.861	0.400	102.44	31.99	63.12	43.13	42.95	47.38	71.93	44.98	62.00	11.69	67.98	20.36	--	vesicle-trafficking protein SEC22a isoform X4 [Sus scrofa]	-	-	-	-	-	-	-	--
MSTRG.15505	0.575	0.853	0.404	2.581	1.237	0.308	0.546	0.727	0.094	0.917	0.886	0.979	40.00	52.00	24.00	185.00	78.00	17.00	38.00	58.00	7.00	55.00	50.00	77.00	--	-	-	-	-	-	-	-	-	--
MSTRG.15506	1.731	1.974	1.228	4.529	3.354	2.050	1.152	1.235	0.245	2.492	0.970	2.088	33.00	33.00	20.00	89.00	58.00	31.00	22.00	27.00	5.00	41.00	15.00	45.00	--	-	-	-	-	-	-	-	-	--
MSTRG.15507	1.905	1.183	1.609	1.848	2.340	1.459	3.491	2.902	0.855	1.984	3.686	2.325	79.00	43.00	57.00	79.00	88.00	48.00	145.00	138.00	38.00	71.00	124.00	109.00	--	hypothetical protein JEQ12_004159 [Ovis aries]	-	-	-	-	-	-	-	--
MSTRG.15509	3.780	5.993	3.676	8.491	8.576	4.362	2.802	2.772	2.797	8.079	5.229	6.835	295.00	410.00	245.00	683.00	607.00	270.00	219.00	248.00	234.00	544.00	331.00	603.00	--	translation initiation factor IF-2-like [Felis catus]	-	-	-	-	-	-	-	--
MSTRG.15511	0.494	0.772	0.762	1.136	1.176	0.459	3.326	3.904	0.752	0.483	0.192	0.714	19.00	26.00	25.00	45.00	41.00	14.00	128.00	172.00	31.00	16.00	6.00	31.00	--	uncharacterized protein LOC116150459 [Camelus dromedarius]	-	-	-	-	-	-	-	--
MSTRG.15514	0.458	0.075	0.843	0.064	0.000	0.083	0.915	0.628	1.222	0.455	0.000	0.174	7.00	1.00	11.00	1.00	0.00	1.00	14.00	11.00	20.00	6.00	0.00	3.00	--	-	-	-	-	-	-	-	-	--
MSTRG.15515	0.260	0.198	0.203	0.000	0.191	0.219	0.693	1.363	0.162	0.000	0.214	0.230	3.00	2.00	2.00	0.00	2.00	2.00	8.00	18.00	2.00	0.00	2.00	3.00	--	-	-	-	-	-	-	-	-	--
MSTRG.15517	0.315	1.319	1.107	0.051	0.232	0.530	1.154	1.328	0.735	0.061	0.000	0.093	6.00	22.00	18.00	1.00	4.00	8.00	22.00	29.00	15.00	1.00	0.00	2.00	--	-	-	-	-	-	-	-	-	--
MSTRG.15523	4.548	3.789	3.742	2.907	2.939	2.731	1.409	2.771	2.276	2.916	2.367	2.455	168.00	141.00	121.00	120.00	107.00	80.00	60.00	118.00	100.00	103.00	75.00	110.00	--	-	-	-	-	-	-	-	-	--
MSTRG.15524	0.493	3.263	0.242	1.325	2.294	0.702	0.382	0.306	1.296	0.531	2.468	0.428	3.00	17.42	1.26	8.32	12.67	3.39	2.33	2.14	8.46	2.79	12.19	2.95	--	cullin-7 isoform X1 [Sus scrofa]	-	-	-	-	-	-	-	--
MSTRG.15526	0.276	0.314	0.430	0.000	0.101	0.232	1.193	0.881	0.086	0.319	0.000	0.163	3.00	3.00	4.00	0.00	1.00	2.00	13.00	11.00	1.00	3.00	0.00	2.00	--	-	-	-	-	-	-	-	-	--
MSTRG.15529	5.168	8.495	3.204	14.157	15.084	4.312	3.264	4.375	5.742	4.140	39.445	6.319	68.00	98.00	36.00	192.00	180.00	45.00	43.00	66.00	81.00	47.00	421.00	94.00	--	-	-	-	-	-	-	-	-	--
MSTRG.1553	0.786	0.149	1.073	1.016	0.866	0.083	1.962	1.256	0.977	1.594	2.664	1.622	12.00	2.00	14.00	16.00	12.00	1.00	30.00	22.00	16.00	21.00	33.00	28.00	--	-	-	-	-	-	-	-	-	--
MSTRG.15534	1.726	2.219	1.508	1.249	1.571	1.036	1.341	2.605	2.888	2.540	2.533	2.472	63.00	71.00	47.00	47.00	52.00	30.00	49.00	109.00	113.00	80.00	75.00	102.00	--	-	-	-	-	-	-	-	-	--
MSTRG.15536	16.147	21.143	21.290	22.422	21.985	18.748	11.785	16.538	21.421	12.024	6.426	16.586	257.29	284.97	283.07	347.21	301.12	219.95	195.00	302.70	362.81	160.51	76.40	287.06	--	-	-	-	-	-	-	-	-	--
MSTRG.15537	3.964	2.933	2.552	1.420	5.091	3.730	0.000	1.305	4.625	1.302	0.048	1.758	61.71	40.03	33.93	22.79	71.88	46.05	0.00	23.30	77.19	17.49	0.60	30.94	--	-	-	-	-	-	-	-	-	--
MSTRG.15538	1.254	1.252	0.808	2.100	0.519	1.226	1.002	0.410	0.380	1.527	0.000	0.666	40.00	35.00	22.00	69.00	15.00	31.00	32.00	15.00	13.00	42.00	0.00	24.00	--	PREDICTED: serine/threonine-protein kinase BUR1-like, partial [Priapulus caudatus]	-	-	-	-	-	-	-	--
MSTRG.15540	3.958	1.395	3.012	2.701	4.620	6.365	7.280	8.424	6.811	4.410	3.721	3.755	155.00	47.00	100.00	107.00	161.00	194.00	281.00	372.00	282.00	149.00	116.00	164.00	--	-	-	-	-	-	-	-	-	--
MSTRG.15541	0.055	0.000	0.065	0.375	0.366	0.070	0.276	0.289	0.206	0.128	0.000	0.049	1.00	0.00	1.00	7.00	6.00	1.00	5.00	6.00	4.00	2.00	0.00	1.00	--	-	-	-	-	-	-	-	-	--
MSTRG.15546	8.850	7.384	5.859	4.946	6.655	7.453	5.091	3.328	8.839	0.761	0.540	2.849	283.00	207.00	160.00	163.00	193.00	189.00	163.00	122.00	303.00	21.00	14.00	103.00	--	vesicle-trafficking protein SEC22a isoform X3 [Sus scrofa]	-	-	-	-	-	-	-	--
MSTRG.15547	0.000	0.000	0.000	0.000	0.000	0.000	0.098	0.171	0.000	0.000	0.000	0.000	0.00	0.00	0.00	0.00	0.00	0.00	1.00	2.00	0.00	0.00	0.00	0.00	--	-	-	-	-	-	-	-	-	--
MSTRG.15548	1.211	1.099	1.915	2.924	2.511	2.278	0.783	1.260	0.244	0.796	1.275	0.921	47.00	37.00	64.00	119.00	90.00	71.00	31.00	57.00	10.00	27.00	40.00	41.00	--	-	-	-	-	-	-	-	-	--
MSTRG.15549	31.813	33.872	28.754	41.395	25.313	35.200	15.342	8.327	26.220	3.477	26.712	13.374	520.00	485.00	401.00	697.00	375.00	456.00	251.00	156.00	459.00	49.00	354.00	247.00	--	-	-	-	-	-	-	-	-	--
MSTRG.15557	0.592	0.638	0.578	0.766	0.762	0.622	0.526	0.545	0.276	0.954	0.649	1.135	18.00	17.00	15.00	24.00	21.00	15.00	16.00	19.00	9.00	25.00	16.00	39.00	--	-	-	-	-	-	-	-	-	--
MSTRG.15560	3.135	0.823	1.501	1.474	2.884	1.761	1.418	1.703	2.744	2.568	5.158	2.144	66.00	15.00	26.00	29.00	53.00	30.00	29.00	42.00	64.00	48.00	81.00	51.00	--	general transcription factor II-I repeat domain-containing protein 2-like [Octopus sinensis]	-	-	-	-	-	-	-	--
MSTRG.15563	2.482	2.318	3.069	2.765	3.480	2.395	1.436	1.465	1.611	6.195	1.839	5.709	46.00	38.00	49.00	52.00	58.00	35.00	27.00	31.00	32.00	101.00	28.00	123.00	--	-	-	-	-	-	-	-	-	--
MSTRG.15564	1.738	0.180	0.509	0.383	0.566	0.946	0.355	0.861	0.332	0.732	0.682	0.559	44.00	4.00	11.00	10.00	13.00	19.00	9.00	25.00	9.00	16.00	14.00	16.00	--	cullin-7 isoform X1 [Sus scrofa]	-	-	-	-	-	-	-	--
MSTRG.15565	3.409	2.050	4.702	2.798	2.688	3.500	1.521	1.068	2.302	1.082	1.729	1.637	158.00	97.01	160.00	144.00	140.00	125.00	78.23	48.00	138.00	30.00	66.07	71.00	--	cullin-7 isoform X1 [Sus scrofa]	-	-	-	-	-	-	-	--
MSTRG.15566	0.190	0.152	0.378	0.295	0.335	0.072	1.841	1.807	0.780	0.044	0.281	0.050	10.00	7.00	17.00	16.00	16.00	3.00	97.00	109.00	44.00	2.00	12.00	3.00	--	-	-	-	-	-	-	-	-	--
MSTRG.15567	0.167	0.000	0.000	0.568	0.461	0.000	2.548	4.123	0.039	0.097	0.000	0.259	4.00	0.00	0.00	14.00	10.00	0.00	61.00	113.00	1.00	2.00	0.00	7.00	--	-	-	-	-	-	-	-	-	--
MSTRG.15572	9.889	10.275	5.902	8.516	7.444	8.168	3.187	5.193	10.785	7.913	3.194	9.487	134.00	129.00	69.00	121.00	91.00	87.00	44.00	79.00	154.00	90.00	37.00	145.00	--	-	-	-	-	-	-	-	-	--
MSTRG.15578	1.458	1.486	0.718	5.418	3.204	0.910	0.755	0.741	1.087	1.830	2.549	0.656	20.00	16.00	6.00	63.00	32.00	10.00	10.00	11.00	17.00	23.00	31.00	9.00	--	-	-	-	-	-	-	-	-	--
MSTRG.1558	2.924	5.242	4.403	3.242	1.535	1.492	12.029	8.745	3.377	2.905	0.601	1.540	42.00	66.00	54.00	48.00	20.00	17.00	173.00	144.00	52.00	36.00	7.00	25.00	--	-	-	-	-	-	-	-	-	--
MSTRG.15587	0.983	0.187	0.639	1.165	0.482	1.446	0.109	0.524	0.407	0.823	1.413	0.483	18.00	3.00	10.00	22.00	8.00	21.00	2.00	11.00	8.00	13.00	21.00	10.00	--	cullin-7 isoform X1 [Sus scrofa]	-	-	-	-	-	-	-	--
MSTRG.15588	2.431	2.714	2.521	2.039	1.685	2.124	1.439	1.303	1.247	0.926	2.441	1.475	140.00	137.00	124.00	121.00	88.00	97.00	83.00	86.00	77.00	46.00	114.00	96.00	--	cullin-7 isoform X1 [Sus scrofa]	-	-	-	-	-	-	-	--
MSTRG.15589	1.077	0.578	0.334	0.922	0.838	0.000	2.215	2.128	1.212	1.065	1.914	0.729	34.00	16.00	9.00	30.00	24.00	0.00	70.00	77.00	41.00	29.00	49.00	26.00	--	-	-	-	-	-	-	-	-	--
MSTRG.1559	4.274	2.563	2.834	4.001	5.820	3.820	20.911	19.827	6.239	4.275	5.040	3.794	65.00	33.00	36.00	60.00	78.00	50.00	366.00	443.00	110.00	54.00	60.00	67.00	--	-	-	-	-	-	-	-	-	--
MSTRG.15590	0.385	2.110	0.135	0.598	0.425	0.923	1.885	1.412	1.797	1.483	0.048	0.750	10.00	48.00	3.00	16.00	10.00	19.00	49.00	42.00	50.00	34.00	1.00	22.00	--	-	-	-	-	-	-	-	-	--
MSTRG.15591	0.269	1.471	1.195	0.521	0.355	0.610	0.698	0.844	0.501	0.311	0.199	0.095	5.00	24.00	19.00	10.00	6.00	9.00	13.00	18.00	10.00	5.00	3.00	2.00	--	-	-	-	-	-	-	-	-	--
MSTRG.15594	20.273	30.264	26.496	16.707	30.304	24.237	43.744	42.135	35.347	20.596	66.530	24.885	405.00	530.00	452.00	344.00	549.00	384.00	875.00	965.00	757.00	355.00	1078.00	562.00	--	-	-	-	-	-	-	-	-	--
MSTRG.15595	28.870	22.860	25.013	11.624	12.403	35.847	10.684	12.879	30.108	12.739	11.428	5.088	788.00	547.00	583.00	327.00	307.00	776.00	292.00	403.00	881.00	300.00	253.00	157.00	--	-	-	-	-	-	-	-	-	--
MSTRG.15598	3.278	2.568	5.847	3.572	3.327	3.071	5.855	8.028	3.733	3.181	2.941	3.540	96.00	56.00	112.00	95.00	68.00	64.00	111.00	212.00	96.00	68.00	47.00	97.00	--	-	-	-	-	-	-	-	-	--
MSTRG.15599	5.136	5.374	6.474	1.587	1.154	0.495	4.574	4.337	6.134	1.365	2.097	0.839	157.00	144.00	169.00	50.00	32.00	12.00	140.00	152.00	201.00	36.00	52.00	29.00	--	-	-	-	-	-	-	-	-	--
MSTRG.1560	3.476	6.991	4.499	0.621	0.202	0.000	17.358	13.405	8.192	0.000	0.226	0.243	38.00	67.00	42.00	7.00	2.00	0.00	190.00	168.00	96.00	0.00	2.00	3.00	--	-	-	-	-	-	-	-	-	--
MSTRG.15605	1.224	2.343	1.567	6.054	6.141	3.038	1.298	3.646	2.902	4.080	6.473	1.776	108.00	149.00	109.00	404.00	409.00	184.00	115.00	220.00	265.00	201.00	473.00	146.00	--	LORF2 protein, partial [Crocuta crocuta]	-	-	-	-	-	-	-	--
MSTRG.15606	1.131	1.396	1.052	0.977	1.623	1.231	3.590	3.811	1.171	1.688	3.171	1.877	73.00	79.00	58.00	65.00	95.00	63.00	232.00	282.00	81.00	94.00	166.00	136.97	--	lysosome-associated membrane glycoprotein 3 isoform X1 [Sus scrofa]	-	-	-	-	-	-	-	--
MSTRG.1561	118.152	140.901	143.863	58.774	51.517	26.950	120.329	142.040	166.483	36.958	24.805	42.938	3830.00	3995.00	3901.00	2426.00	1866.00	875.00	4056.00	5435.00	5777.00	1307.00	793.00	1952.00	--	-	-	-	-	-	-	-	-	--
MSTRG.15621	5.236	4.728	5.461	4.916	6.004	2.948	2.032	2.124	0.802	2.553	4.409	3.174	115.66	91.56	103.02	111.94	120.27	51.64	44.95	53.80	19.00	48.66	79.00	79.27	--	-	-	-	-	-	-	-	-	--
MSTRG.15622	0.960	0.767	2.544	1.257	1.278	0.619	2.115	1.343	1.315	0.227	0.435	0.662	16.34	11.44	36.98	22.06	19.73	8.36	36.05	26.20	24.00	3.34	6.00	12.73	--	-	-	-	-	-	-	-	-	--
MSTRG.15624	2.602	4.276	2.536	5.756	3.732	1.331	1.399	1.317	0.323	1.582	0.404	2.431	143.00	206.00	119.00	326.00	186.00	58.00	77.00	83.00	19.00	75.00	18.00	151.00	--	-	-	-	-	-	-	-	-	--
MSTRG.15625	2.561	3.305	2.360	3.829	3.195	2.065	1.384	2.234	0.235	2.044	2.640	5.942	61.00	69.00	48.00	94.00	69.00	39.00	33.00	61.00	6.00	42.00	51.00	160.00	Net1	neuroepithelial cell-transforming gene 1 protein isoform X1 [Delphinapterus leucas]	-	-	-	-	GO:0016020//membrane;GO:0043231//intracellular membrane-bounded organelle;GO:0044444//cytoplasmic part	GO:0005088//Ras guanyl-nucleotide exchange factor activity;GO:0017048//Rho GTPase binding	GO:0007169//transmembrane receptor protein tyrosine kinase signaling pathway;GO:0010212//response to ionizing radiation;GO:0010770//positive regulation of cell morphogenesis involved in differentiation;GO:0014812//muscle cell migration;GO:0016049//cell growth;GO:0034614//cellular response to reactive oxygen species;GO:0042981//regulation of apoptotic process;GO:0043087//regulation of GTPase activ…	--
MSTRG.15633	0.101	0.076	0.118	0.228	0.333	0.296	0.134	0.438	0.125	0.427	0.413	0.652	3.00	2.00	3.00	7.00	9.00	7.00	4.00	15.00	4.00	11.00	10.00	22.00	--	-	-	-	-	-	-	-	-	--
MSTRG.15634	0.373	0.539	0.466	0.555	0.740	0.784	0.323	0.369	0.626	0.922	1.441	1.121	15.00	19.00	16.00	23.00	27.00	25.00	13.00	17.00	27.00	32.00	47.00	51.00	--	hypothetical protein HPG69_014158 [Diceros bicornis minor]	-	-	-	-	-	-	-	--
MSTRG.15635	1.843	2.083	2.585	1.439	1.472	1.632	1.180	2.436	0.749	1.826	2.336	3.255	40.89	42.51	47.83	37.00	33.00	28.00	28.00	71.26	18.10	41.08	41.97	94.34	--	-	-	-	-	-	-	-	-	--
MSTRG.15636	0.138	0.635	0.501	0.481	0.000	0.000	0.000	0.296	0.220	1.188	0.005	4.524	1.11	4.49	3.17	4.00	0.00	0.00	0.00	2.74	1.90	7.92	0.03	38.66	--	-	-	-	-	-	-	-	-	--
MSTRG.15637	0.168	0.672	0.493	0.327	0.371	0.106	0.672	0.294	0.078	0.000	0.207	0.000	2.00	7.00	5.00	4.00	4.00	1.00	8.00	4.00	1.00	0.00	2.00	0.00	--	-	-	-	-	-	-	-	-	--
MSTRG.15638	2.534	2.717	3.147	2.963	5.084	2.195	1.372	1.252	1.624	1.699	0.678	2.350	83.00	78.00	88.00	100.00	151.00	57.00	45.00	47.00	57.00	48.00	18.00	87.00	--	-	-	-	-	-	-	-	-	--
MSTRG.15643	0.671	0.934	0.561	3.055	2.120	0.752	0.326	0.332	0.515	0.909	0.542	0.910	138.27	168.73	98.63	648.88	396.15	122.91	67.17	78.51	113.79	161.65	90.64	212.09	--	chromatin modification-related protein eaf-1-like [Procambarus clarkii]	-	-	-	-	-	-	-	--
MSTRG.15644	9.048	9.748	9.782	18.614	19.647	10.993	9.936	10.835	17.131	19.779	25.332	19.691	1129.73	1075.27	1064.37	2438.12	2115.85	1001.09	1161.83	1367.49	1903.21	1999.35	2118.36	2491.91	--	neurofilament, medium polypeptide a [Esox lucius]	-	-	-	-	-	-	-	--
MSTRG.15646	0.954	3.038	0.833	0.854	0.880	1.291	1.714	0.898	0.416	1.069	0.000	0.654	8.50	23.73	6.34	7.84	7.11	9.12	15.29	9.17	3.97	8.22	0.00	6.59	--	-	-	-	-	-	-	-	-	--
MSTRG.15647	2.351	1.888	1.777	1.516	1.020	2.375	2.085	2.347	0.811	1.832	1.145	1.945	78.50	55.27	50.66	52.16	30.89	62.88	69.71	89.83	29.03	52.78	31.00	73.41	--	-	-	-	-	-	-	-	-	--
MSTRG.1565	1.132	0.969	0.947	0.432	0.446	0.357	7.068	5.503	1.471	0.094	0.100	0.143	28.00	21.00	20.00	11.00	10.00	7.00	175.00	156.00	39.00	2.00	2.00	4.00	--	-	-	-	-	-	-	-	-	--
MSTRG.1566	0.000	0.000	0.000	0.000	0.000	0.000	0.000	0.152	0.000	0.000	0.000	0.154	0.00	0.00	0.00	0.00	0.00	0.00	0.00	1.00	0.00	0.00	0.00	1.00	--	-	-	-	-	-	-	-	-	--
MSTRG.15664	2.658	2.980	1.879	4.669	5.004	2.543	0.961	0.720	1.240	4.728	1.187	3.689	58.00	57.00	35.00	105.00	99.00	44.00	21.00	18.00	29.00	89.00	21.00	91.00	PARP4	protein mono-ADP-ribosyltransferase PARP4 [Cervus canadensis]	Cellular Processes;Cellular Processes;Environmental Information Processing;Genetic Information Processing;Organismal Systems;Cellular Processes	Cell growth and death;Cell growth and death;Signal transduction;Replication and repair;Aging;Cell growth and death	ko04217//Necroptosis;ko04210//Apoptosis;ko04064//NF-kappa B signaling pathway;ko03410//Base excision repair;ko04212//Longevity regulating pathway - worm;ko04214//Apoptosis - fly	K10798;K10798;K10798;K10798;K10798;K10798	GO:0005819//spindle;GO:0031988//membrane-bounded vesicle;GO:0032991//macromolecular complex;GO:0043231//intracellular membrane-bounded organelle	GO:0005515//protein binding;GO:0016763//transferase activity, transferring pentosyl groups	GO:0006278//RNA-dependent DNA replication;GO:0006486//protein glycosylation;GO:0006952//defense response;GO:0016265//death;GO:0033554//cellular response to stress;GO:0042221//response to chemical;GO:0051234//establishment of localization	--
MSTRG.1567	2.888	3.797	2.866	3.989	4.048	3.703	3.177	3.074	3.881	5.843	5.371	4.762	59.00	68.00	50.00	84.00	75.00	60.00	65.00	72.00	85.00	103.00	89.00	110.00	--	-	-	-	-	-	-	-	-	--
MSTRG.15672	38.545	29.549	40.563	18.805	19.007	26.906	25.078	28.251	20.213	12.768	14.562	14.427	1165.07	783.00	1047.00	585.86	521.00	645.00	759.00	979.00	655.00	333.00	357.00	493.00	--	-	-	-	-	-	-	-	-	--
MSTRG.15673	0.126	0.000	0.000	0.281	0.000	0.000	0.000	0.000	0.000	0.000	0.000	0.000	0.93	0.00	0.00	2.14	0.00	0.00	0.00	0.00	0.00	0.00	0.00	0.00	--	-	-	-	-	-	-	-	-	--
MSTRG.15675	0.446	0.713	0.209	0.606	1.279	0.563	0.089	0.234	0.167	0.931	0.770	0.711	5.00	7.00	2.00	7.00	13.00	5.00	1.00	3.00	2.00	9.00	7.00	9.00	--	-	-	-	-	-	-	-	-	--
MSTRG.15688	0.244	0.325	0.524	0.197	0.000	0.103	1.218	0.993	0.076	0.047	0.000	0.072	6.00	7.00	11.00	5.00	0.00	2.00	30.00	28.00	2.00	1.00	0.00	2.00	--	-	-	-	-	-	-	-	-	--
MSTRG.15691	0.000	0.103	0.000	0.234	0.166	0.418	1.113	2.706	0.084	0.105	0.000	0.107	0.00	3.00	0.00	8.00	5.00	11.00	37.00	103.00	3.00	3.00	0.00	4.00	--	-	-	-	-	-	-	-	-	--
MSTRG.15692	3.527	3.910	2.807	2.083	1.622	4.287	2.434	2.598	0.904	1.180	0.637	0.786	81.00	81.00	58.00	61.00	29.00	76.00	53.00	59.00	20.00	22.00	10.00	22.00	--	-	-	-	-	-	-	-	-	--
MSTRG.15693	1.191	1.735	1.770	1.681	0.889	1.039	4.130	2.949	0.936	0.171	0.083	0.492	15.00	21.00	21.00	24.00	11.00	11.00	55.00	46.00	14.00	2.00	1.00	7.00	--	-	-	-	-	-	-	-	-	--
MSTRG.15694	1.040	2.290	1.958	3.148	1.505	1.353	0.318	1.054	3.619	1.106	1.813	0.598	26.00	49.00	41.00	79.00	34.00	27.00	8.00	30.00	94.00	24.00	37.00	17.00	--	-	-	-	-	-	-	-	-	--
MSTRG.15695	2.837	1.324	2.589	2.144	2.437	3.823	5.436	6.341	2.634	2.268	4.600	2.948	122.00	52.00	92.00	94.00	98.00	136.00	203.00	293.00	118.00	100.00	195.00	154.00	--	-	-	-	-	-	-	-	-	--
MSTRG.15706	4.593	6.792	5.259	9.000	6.152	3.518	2.220	2.048	2.962	6.296	3.593	6.280	405.00	525.00	396.00	818.00	492.00	246.00	196.00	207.00	280.00	479.00	257.00	626.00	MTMR6	myotubularin-related protein 6 isoform X2 [Equus caballus]	Metabolism;Environmental Information Processing;Metabolism	Global and overview maps;Signal transduction;Carbohydrate metabolism	ko01100//Metabolic pathways;ko04070//Phosphatidylinositol signaling system;ko00562//Inositol phosphate metabolism	K18083;K18083;K18083	GO:0012505//endomembrane system;GO:0043231//intracellular membrane-bounded organelle;GO:0044444//cytoplasmic part	GO:0005227//calcium activated cation channel activity;GO:0005488//binding;GO:0008138//protein tyrosine/serine/threonine phosphatase activity;GO:0016312//inositol bisphosphate phosphatase activity;GO:0034593//phosphatidylinositol bisphosphate phosphatase activity;GO:0034594//phosphatidylinositol trisphosphate phosphatase activity;GO:0046030//inositol trisphosphate phosphatase activity;GO:0052743//…	GO:0006470//protein dephosphorylation;GO:0034220//ion transmembrane transport;GO:0046474//glycerophospholipid biosynthetic process	--
MSTRG.15708	6.461	6.541	5.574	11.053	12.140	8.146	5.822	8.286	6.347	10.058	11.971	10.449	338.00	300.00	249.00	596.00	576.00	338.00	305.00	497.00	356.00	454.00	508.00	618.00	Nup58	nucleoporin p58/p45 isoform X2 [Mustela erminea]	Genetic Information Processing	Translation	ko03013//Nucleocytoplasmic transport	K14307	GO:0012505//endomembrane system;GO:0031090//organelle membrane;GO:0043231//intracellular membrane-bounded organelle;GO:0046930//pore complex	GO:0005215//transporter activity;GO:0005488//binding	GO:0000087//mitotic M phase;GO:0000278//mitotic cell cycle;GO:0007166//cell surface receptor signaling pathway;GO:0008104//protein localization;GO:0009408//response to heat;GO:0015758//glucose transport;GO:0016032//viral process;GO:0016482//cytoplasmic transport;GO:0018205//peptidyl-lysine modification;GO:0032774//RNA biosynthetic process;GO:0044710//single-organism metabolic process;GO:0050658//…	--
MSTRG.15712	3.073	2.888	2.846	6.361	7.670	5.709	27.443	36.380	2.347	4.523	2.350	4.100	102.00	100.00	88.00	245.00	238.00	159.00	775.00	1182.00	88.00	155.00	78.00	166.00	--	vesicle-trafficking protein SEC22a isoform X3 [Sus scrofa]	-	-	-	-	-	-	-	--
MSTRG.15726	11.914	12.322	6.790	55.097	34.419	13.720	18.640	15.310	0.148	8.193	0.000	16.510	150.00	136.00	73.00	715.00	393.00	137.00	235.00	221.00	2.00	89.00	0.00	235.00	--	-	-	-	-	-	-	-	-	--
MSTRG.15730	19.205	17.449	14.740	13.863	21.962	20.081	10.117	8.584	11.252	12.400	38.265	15.543	348.00	275.00	223.00	258.00	355.00	287.00	180.00	177.00	213.00	200.00	556.00	315.00	--	-	-	-	-	-	-	-	-	--
MSTRG.15734	0.612	0.599	1.229	0.255	0.193	0.000	0.524	0.153	0.000	0.000	0.000	0.000	7.00	6.00	12.00	3.00	2.00	0.00	6.00	2.00	0.00	0.00	0.00	0.00	--	-	-	-	-	-	-	-	-	--
MSTRG.15739	0.529	0.558	0.239	0.653	0.659	0.481	0.489	0.936	0.265	0.712	2.750	1.281	11.00	17.00	8.00	22.00	14.00	9.00	17.00	36.00	6.00	15.00	52.00	33.00	--	cullin-7 isoform X1 [Sus scrofa]	-	-	-	-	-	-	-	--
MSTRG.15744	25.021	21.682	23.357	34.474	24.975	25.879	15.484	13.668	11.245	26.729	10.374	32.040	907.00	689.00	723.00	1288.00	821.00	744.00	562.00	568.00	437.00	836.00	305.00	1313.00	--	cullin-7 isoform X1 [Sus scrofa]	-	-	-	-	-	-	-	--
MSTRG.15750	0.000	0.000	0.000	0.177	0.000	0.000	2.093	1.351	0.000	0.317	0.000	0.161	0.00	0.00	0.00	2.00	0.00	0.00	23.00	17.00	0.00	3.00	0.00	2.00	--	-	-	-	-	-	-	-	-	--
MSTRG.15751	30.282	17.828	18.235	21.540	24.643	29.545	15.804	23.680	34.557	21.198	35.260	19.267	1151.00	579.00	623.00	903.00	912.00	969.00	769.00	1287.00	1591.00	775.00	1239.00	906.00	--	LORF2 protein, partial [Crocuta crocuta]	-	-	-	-	-	-	-	--
MSTRG.15752	24.155	33.076	23.745	19.550	19.844	13.039	228.957	152.149	20.025	7.843	5.969	9.977	953.00	1144.00	800.00	795.00	710.00	408.00	9045.00	6882.00	847.00	267.00	191.00	445.00	POMP	proteasome maturation protein, partial [Felis catus]	Genetic Information Processing	Folding, sorting and degradation	ko03050//Proteasome	K11599	-	-	-	--
MSTRG.15761	4.570	5.557	5.437	7.739	5.907	3.025	2.222	2.492	1.435	3.004	2.540	3.435	499.00	532.00	507.00	871.00	585.00	262.00	243.00	312.00	168.00	283.00	225.00	424.00	--	-	-	-	-	-	-	-	-	--
MSTRG.15770	0.000	0.000	0.000	0.745	0.423	0.484	0.383	0.446	0.119	0.148	1.419	0.113	0.00	0.00	0.00	6.00	3.00	3.00	3.00	4.00	1.00	1.00	9.00	1.00	--	-	-	-	-	-	-	-	-	--
MSTRG.15775	1.486	2.032	2.389	3.266	1.632	2.293	0.971	1.384	1.410	2.127	2.349	1.978	83.00	101.03	116.05	190.03	83.04	102.14	55.14	90.01	86.04	103.03	106.01	124.02	--	vesicle-trafficking protein SEC22a isoform X3 [Sus scrofa]	-	-	-	-	-	-	-	--
MSTRG.15777	8.591	9.253	9.101	9.953	9.183	8.219	12.381	12.932	6.767	6.588	8.604	7.561	628.00	597.00	580.00	743.00	595.00	473.00	912.00	1085.00	525.00	411.00	487.00	625.00	--	-	-	-	-	-	-	-	-	--
MSTRG.15778	0.866	1.119	1.453	1.456	0.859	0.509	0.692	0.856	0.646	0.568	0.498	0.434	30.00	34.00	43.00	52.00	27.00	14.00	24.00	34.00	24.00	17.00	14.00	17.00	--	-	-	-	-	-	-	-	-	--
MSTRG.15780	1.067	1.432	0.515	0.853	2.007	0.158	0.125	0.274	0.059	0.000	0.464	0.000	17.00	20.00	7.00	14.00	29.00	2.00	2.00	5.00	1.00	0.00	6.00	0.00	--	protein furry homolog isoform X2 [Meles meles]	-	-	-	-	GO:0043232//intracellular non-membrane-bounded organelle	-	-	--
MSTRG.1579	2.067	2.021	2.248	6.447	4.722	1.862	1.770	1.932	1.102	4.963	17.840	4.571	14.00	12.00	13.00	45.00	29.00	10.00	12.00	15.00	8.00	29.00	98.00	35.00	--	keratin [Pimephales promelas]	Metabolism	Carbohydrate metabolism	ko00650//Butanoate metabolism	K00109	-	-	-	--
MSTRG.15791	0.073	0.083	0.085	0.071	0.481	0.000	2.760	3.235	0.000	0.253	0.090	0.193	1.00	1.00	1.00	1.00	6.00	0.00	38.00	51.00	0.00	3.00	1.00	3.00	--	-	-	-	-	-	-	-	-	--
MSTRG.15792	0.985	1.046	0.682	0.467	1.491	1.315	3.651	3.824	1.875	1.986	1.396	0.820	18.00	17.00	11.00	9.00	25.00	20.00	65.00	77.00	38.00	32.00	22.00	17.00	--	-	-	-	-	-	-	-	-	--
MSTRG.15803	1.984	4.215	3.452	2.302	2.732	1.792	1.933	3.097	1.370	0.942	0.715	1.593	30.00	56.00	44.00	33.00	38.00	19.00	30.00	53.00	22.00	12.00	8.00	26.00	--	-	-	-	-	-	-	-	-	--
MSTRG.15804	1.648	0.555	1.052	0.254	0.083	0.425	1.533	0.882	2.061	0.694	3.186	0.563	44.00	13.00	24.00	7.00	2.00	9.00	41.00	27.00	59.00	16.00	69.00	17.00	--	cullin-7 isoform X1 [Sus scrofa]	-	-	-	-	-	-	-	--
MSTRG.1581	1.563	2.189	1.702	1.729	0.998	2.005	1.259	1.172	1.151	1.366	2.434	0.897	57.00	70.00	53.00	65.00	33.00	58.00	46.00	49.00	45.00	43.00	72.00	37.00	FTL	LOW QUALITY PROTEIN: ferritin light chain-like [Orcinus orca]	Cellular Processes;Cellular Processes;Organismal Systems	Cell growth and death;Cell growth and death;Digestive system	ko04217//Necroptosis;ko04216//Ferroptosis;ko04978//Mineral absorption	K13625;K13625;K13625	GO:0031988//membrane-bounded vesicle;GO:0044444//cytoplasmic part	GO:0005515//protein binding;GO:0046914//transition metal ion binding	GO:0006897//endocytosis;GO:0010038//response to metal ion;GO:0016043//cellular component organization;GO:0046916//cellular transition metal ion homeostasis;GO:0048193//Golgi vesicle transport	--
MSTRG.15812	0.712	0.916	0.479	0.750	0.869	1.032	5.962	4.969	0.678	0.351	1.140	0.617	47.00	53.00	27.00	51.00	52.00	54.00	394.00	376.00	48.00	20.00	61.00	46.00	--	cullin-7 isoform X1 [Sus scrofa]	-	-	-	-	-	-	-	--
MSTRG.15833	9.793	7.192	6.814	4.995	5.756	8.673	9.898	8.804	12.765	6.404	7.174	5.358	477.00	307.00	284.00	250.00	255.00	332.00	484.00	493.00	669.00	272.00	282.00	295.00	NHLRC3	PREDICTED: NHL repeat-containing protein 3 [Bos indicus]	-	-	-	-	GO:0031988//membrane-bounded vesicle	-	-	--
MSTRG.15834	0.000	0.148	0.152	0.042	0.574	0.000	1.212	1.437	0.040	0.000	0.000	0.038	0.00	3.00	3.00	1.00	12.00	0.00	28.00	38.00	1.00	0.00	0.00	1.00	--	hypothetical protein M91_05578, partial [Bos mutus]	-	-	-	-	-	-	-	--
MSTRG.15838	3.294	5.401	5.906	6.042	6.186	4.088	8.069	7.811	3.216	3.102	11.548	4.279	64.00	92.00	98.00	121.00	109.00	63.00	157.00	174.00	67.00	52.00	182.00	94.00	--	-	-	-	-	-	-	-	-	--
MSTRG.15839	1.430	1.950	2.446	3.630	3.394	2.759	8.873	8.634	1.256	1.825	5.677	2.215	31.00	32.00	40.00	78.00	67.00	49.00	214.00	246.00	28.00	30.00	89.00	48.00	--	-	-	-	-	-	-	-	-	--
MSTRG.15856	0.828	0.337	0.970	2.066	2.348	0.671	5.198	3.508	0.827	0.685	0.292	0.523	14.00	5.00	14.00	36.00	36.00	9.00	88.00	68.00	15.00	10.00	4.00	10.00	--	-	-	-	-	-	-	-	-	--
MSTRG.15865	10.446	13.075	4.763	6.278	6.626	12.704	36.097	35.719	4.484	3.750	6.154	5.233	113.00	124.00	44.00	70.00	65.00	109.00	391.00	443.00	52.00	35.00	54.00	64.00	--	cullin-7 isoform X1 [Sus scrofa]	-	-	-	-	-	-	-	--
MSTRG.15876	0.621	0.425	1.744	0.482	0.068	0.000	1.549	1.516	1.505	0.216	0.612	0.220	10.00	6.00	24.00	8.00	1.00	0.00	25.00	28.00	26.00	3.00	8.00	4.00	--	-	-	-	-	-	-	-	-	--
MSTRG.15877	0.111	0.507	0.195	0.000	0.000	0.000	1.387	1.211	0.000	0.000	0.000	0.000	2.00	8.00	3.00	0.00	0.00	0.00	25.00	25.00	0.00	0.00	0.00	0.00	--	-	-	-	-	-	-	-	-	--
MSTRG.15879	131.004	115.367	121.480	56.787	68.936	86.525	191.253	184.107	238.944	77.667	27.497	86.004	3761.00	2902.00	2968.00	1662.00	1796.00	1964.00	5438.00	6031.00	7299.00	1896.00	648.00	2738.00	--	uncharacterized protein LOC102156997 isoform X3 [Canis lupus familiaris]	-	-	-	-	-	-	-	--
MSTRG.15908	0.244	0.837	0.344	0.854	1.644	1.017	0.806	0.917	0.182	0.878	0.090	0.735	10.00	30.00	12.00	36.00	61.00	33.00	33.00	43.00	8.00	31.00	3.00	34.00	--	transmembrane protein 225 isoform X2 [Camelus ferus]	-	-	-	-	-	-	-	--
MSTRG.15909	2.079	1.653	1.438	3.255	4.202	3.058	4.703	5.247	2.439	2.154	5.106	2.619	132.00	92.00	78.00	213.00	242.00	154.00	299.00	382.00	166.00	118.00	263.00	188.00	--	-	-	-	-	-	-	-	-	--
MSTRG.15911	15.138	39.375	18.900	36.976	35.464	21.390	1.412	11.509	1.154	27.444	15.977	25.166	257.00	586.00	274.00	647.00	546.00	288.00	24.00	224.00	21.00	402.00	220.00	483.00	--	-	-	-	-	-	-	-	-	--
MSTRG.15912	1.239	0.430	1.388	0.314	0.594	0.068	0.807	0.752	0.804	0.250	1.129	0.000	23.00	7.00	22.00	6.00	10.00	1.00	15.00	16.00	16.00	4.00	17.00	0.00	--	-	-	-	-	-	-	-	-	--
MSTRG.15914	1.313	1.798	1.644	0.510	1.227	0.000	0.262	0.115	0.692	0.304	0.000	0.000	10.00	12.00	11.00	4.00	9.00	0.00	2.00	1.00	6.00	2.00	0.00	0.00	--	-	-	-	-	-	-	-	-	--
MSTRG.15915	2.169	0.707	1.597	3.367	2.733	2.266	2.909	1.568	2.139	0.934	6.877	2.028	35.00	10.00	22.00	56.00	40.00	29.00	47.00	29.00	37.00	13.00	90.00	37.00	--	-	-	-	-	-	-	-	-	--
MSTRG.15929	0.080	0.272	1.025	0.463	0.702	0.401	0.318	0.416	0.074	0.922	1.275	0.845	1.00	3.00	11.00	6.00	8.00	4.00	4.00	6.00	1.00	10.00	13.00	12.00	--	cullin-7 isoform X1 [Sus scrofa]	-	-	-	-	-	-	-	--
MSTRG.15933	0.221	0.378	0.302	0.928	0.852	0.789	1.984	1.701	0.343	0.725	1.179	1.041	6.00	9.00	7.00	26.00	21.00	17.00	54.00	53.00	10.00	17.00	26.00	32.00	--	-	-	-	-	-	-	-	-	--
MSTRG.15950	0.778	0.370	0.304	0.314	0.143	0.354	1.315	1.130	1.868	1.610	0.959	1.490	12.00	5.00	4.00	5.00	2.00	5.00	21.00	20.00	37.00	22.00	12.00	26.00	--	-	-	-	-	-	-	-	-	--
MSTRG.15954	0.449	0.569	0.292	0.678	0.550	1.299	0.847	0.566	0.326	0.520	1.538	0.868	9.00	10.00	5.00	14.00	10.00	21.00	17.00	13.00	7.00	9.00	25.00	20.00	--	IL-23, partial [Sus scrofa]	-	-	-	-	-	-	-	--
MSTRG.15956	3.259	2.424	2.623	4.562	5.628	5.174	5.785	5.042	3.701	5.115	10.167	5.329	82.00	50.00	58.00	110.00	123.00	103.00	136.00	143.00	96.00	108.00	185.00	150.00	--	-	-	-	-	-	-	-	-	--
MSTRG.15957	1.413	0.870	0.926	1.562	1.729	1.710	0.578	0.986	0.751	1.408	0.592	1.624	100.00	54.00	56.00	114.00	111.00	96.00	41.00	80.00	57.00	86.00	34.00	130.00	--	cullin-7 isoform X1 [Sus scrofa]	-	-	-	-	-	-	-	--
MSTRG.15975	1.896	1.479	2.326	1.113	2.742	3.243	1.393	3.075	3.376	3.869	3.425	4.140	63.00	41.00	59.00	41.00	85.00	78.00	49.00	131.00	129.00	123.00	93.00	169.00	--	-	-	-	-	-	-	-	-	--
MSTRG.15979	1.374	1.224	1.659	1.916	1.183	0.271	1.029	1.385	0.400	0.249	0.635	0.114	32.00	25.00	33.00	46.00	25.00	5.00	24.00	37.00	10.00	5.00	12.00	3.00	--	-	-	-	-	-	-	-	-	--
MSTRG.1598	1.943	2.359	2.129	0.426	0.276	0.158	7.887	6.014	2.105	0.218	0.000	0.277	31.00	33.00	29.00	7.00	4.00	2.00	126.00	110.00	36.00	3.00	0.00	5.00	--	-	-	-	-	-	-	-	-	--
MSTRG.1599	1.759	1.626	2.566	1.407	1.382	1.540	3.109	3.614	3.497	1.817	2.842	0.799	39.00	31.00	50.00	34.00	28.00	28.00	68.00	92.00	82.00	35.00	60.00	19.00	--	-	-	-	-	-	-	-	-	--
MSTRG.15993	3.000	5.910	3.890	3.144	2.226	1.353	34.255	20.749	4.155	3.839	0.221	4.158	47.00	82.00	52.00	52.00	31.00	16.00	547.00	382.00	69.00	51.00	3.00	75.00	--	-	-	-	-	-	-	-	-	--
MSTRG.15994	0.885	0.673	0.806	0.954	1.952	0.372	4.173	2.873	1.513	1.140	1.152	0.522	18.00	12.00	14.00	20.00	36.00	6.00	85.00	67.00	33.00	20.00	19.00	12.00	--	-	-	-	-	-	-	-	-	--
MSTRG.15996	1.569	0.859	0.441	1.401	0.485	0.237	0.000	0.000	0.000	0.000	1.857	0.000	25.00	12.00	6.00	23.00	7.00	3.00	0.00	0.00	0.00	0.00	24.00	0.00	--	-	-	-	-	-	-	-	-	--
MSTRG.16000	0.396	0.452	0.132	0.055	0.561	0.214	1.186	0.740	1.952	0.393	0.209	0.700	7.00	7.00	2.00	1.00	9.00	3.00	21.00	15.00	37.00	6.00	3.00	14.00	--	-	-	-	-	-	-	-	-	--
MSTRG.16003	0.675	0.584	0.590	0.489	0.000	0.000	1.177	1.610	1.372	1.129	0.611	1.049	4.00	3.00	3.00	3.00	0.00	0.00	7.00	11.00	9.00	6.00	3.00	7.00	--	-	-	-	-	-	-	-	-	--
MSTRG.16006	0.444	0.000	0.000	0.000	0.082	0.000	1.775	1.163	0.000	0.000	0.091	0.131	6.00	0.00	0.00	0.00	1.00	0.00	24.00	18.00	0.00	0.00	1.00	2.00	--	-	-	-	-	-	-	-	-	--
MSTRG.16018	9.833	7.610	9.385	9.201	10.441	10.792	26.900	23.913	7.487	15.786	15.940	14.872	529.00	370.00	437.00	509.00	491.00	432.00	1081.00	1169.00	433.00	786.00	783.00	946.00	--	cullin-7 isoform X1 [Sus scrofa]	-	-	-	-	-	-	-	--
MSTRG.16019	5.800	4.613	5.170	3.814	4.495	5.058	2.687	3.513	6.342	7.469	10.071	6.983	360.00	251.00	274.00	244.00	253.00	249.00	167.00	250.00	422.00	400.00	507.00	490.00	--	palmitoyltransferase ZDHHC7 [Camelus bactrianus]	-	-	-	-	GO:0016020//membrane;GO:0031981//nuclear lumen;GO:0043232//intracellular non-membrane-bounded organelle	GO:0016409//palmitoyltransferase activity;GO:0046872//metal ion binding	GO:0006497//protein lipidation;GO:0018231//peptidyl-S-diacylglycerol-L-cysteine biosynthetic process from peptidyl-cysteine	--
MSTRG.16020	3.351	3.407	3.810	4.971	5.891	4.531	8.731	7.244	4.009	5.967	5.299	4.940	138.00	123.00	134.00	211.00	220.00	148.00	360.00	342.00	177.00	212.00	177.00	230.00	--	cullin-7 isoform X1 [Sus scrofa]	-	-	-	-	-	-	-	--
MSTRG.16021	2.978	3.496	2.573	4.376	6.089	4.010	12.097	11.776	2.265	3.652	5.632	2.353	103.00	106.00	76.00	156.00	191.00	110.00	419.00	467.00	84.00	109.00	158.00	92.00	--	-	-	-	-	-	-	-	-	--
MSTRG.16026	2.794	2.485	2.995	2.757	1.515	1.911	1.845	1.239	1.016	1.537	2.102	1.173	59.00	46.00	54.00	60.00	29.00	32.00	39.00	30.00	23.00	28.00	36.00	28.00	elbB	ES1 protein homolog, mitochondrial-like [Rhinolophus ferrumequinum]	-	-	-	-	-	-	-	--
MSTRG.16029	32.196	27.470	29.530	20.376	27.894	27.175	28.600	41.607	53.214	44.656	31.261	39.524	907.00	691.00	714.00	593.00	727.00	613.00	822.00	1362.00	1630.00	1100.00	702.00	1279.00	--	lysosome-associated membrane glycoprotein 3 isoform X1 [Sus scrofa]	-	-	-	-	-	-	-	--
MSTRG.16032	1.051	0.799	1.559	0.748	0.618	0.707	0.700	1.161	0.327	1.056	1.123	0.744	15.00	10.00	19.00	11.00	8.00	8.00	10.00	19.00	5.00	13.00	13.00	12.00	--	-	-	-	-	-	-	-	-	--
MSTRG.16035	5.061	7.022	3.738	5.884	6.034	9.889	12.341	10.937	6.252	3.276	0.618	3.791	111.00	135.00	70.00	133.00	120.00	172.00	271.00	275.00	147.00	62.00	11.00	94.00	--	-	-	-	-	-	-	-	-	--
MSTRG.16036	0.273	1.827	0.653	2.092	1.139	0.230	6.626	3.660	0.096	0.119	1.015	0.263	3.00	20.00	8.00	25.00	12.00	2.00	80.00	57.00	2.00	2.00	16.00	4.00	--	40S ribosomal protein S29-like [Balaenoptera acutorostrata scammoni]	-	-	-	-	-	-	-	--
MSTRG.16038	0.333	0.422	0.087	0.287	0.122	0.513	1.699	1.451	0.276	0.171	0.091	0.065	9.00	10.00	2.00	8.00	3.00	11.00	46.00	45.00	8.00	4.00	2.00	2.00	--	hypothetical protein DBR06_SOUSAS3510005, partial [Sousa chinensis]	-	-	-	-	-	-	-	--
MSTRG.16039	0.552	0.496	0.641	1.286	1.564	1.920	2.112	2.568	0.312	0.675	3.066	1.627	33.00	26.00	25.00	59.00	56.00	74.00	93.00	107.00	20.00	17.00	94.00	63.00	--	-	-	-	-	-	-	-	-	--
MSTRG.16042	3.606	3.457	3.978	0.710	1.383	2.306	1.096	0.866	0.487	1.454	1.353	0.416	69.00	58.00	65.00	14.00	24.00	35.00	21.00	19.00	10.00	24.00	21.00	9.00	--	uncharacterized protein LOC104001869 [Pan troglodytes]	-	-	-	-	-	-	-	--
MSTRG.16044	0.207	0.079	0.323	1.537	0.456	0.347	0.481	0.060	0.064	0.638	0.764	0.609	3.00	1.00	4.00	23.00	6.00	4.00	7.00	1.00	1.00	8.00	9.00	10.00	--	-	-	-	-	-	-	-	-	--
MSTRG.16051	0.369	0.601	0.339	2.735	1.859	0.266	0.000	0.000	0.025	0.031	0.000	0.000	14.00	20.00	11.00	107.00	64.00	8.00	0.00	0.00	1.00	1.00	0.00	0.00	--	-	-	-	-	-	-	-	-	--
MSTRG.16054	0.774	2.061	0.806	0.751	0.901	1.085	0.816	0.863	0.963	0.499	0.212	0.723	18.00	42.00	16.00	18.00	19.00	20.00	19.00	23.00	24.00	10.00	4.00	19.00	--	cullin-7 isoform X1 [Sus scrofa]	-	-	-	-	-	-	-	--
MSTRG.16055	5.810	1.537	4.681	5.750	4.326	5.584	8.076	14.877	7.519	5.523	16.465	5.422	380.12	88.17	261.55	387.78	256.72	289.78	529.13	1116.01	527.40	311.77	873.81	401.06	--	coiled-coil domain-containing protein 179 [Sus scrofa]	-	-	-	-	-	-	-	--
MSTRG.16056	2.069	0.840	0.544	1.889	1.112	1.338	12.259	12.785	2.311	0.933	6.068	1.031	193.49	68.83	43.45	182.06	94.28	99.22	1147.68	1370.49	231.60	75.23	460.19	108.94	--	interleukin-1 receptor-associated kinase 1-binding protein 1 isoform X2 [Sus scrofa]	-	-	-	-	-	-	-	--
MSTRG.16057	2.063	2.355	1.149	1.557	2.457	1.544	6.700	5.017	1.786	1.228	5.253	1.255	28.97	28.99	13.78	22.54	31.29	17.20	94.22	80.79	26.89	14.88	59.84	19.92	--	-	-	-	-	-	-	-	-	--
MSTRG.16058	1.185	1.639	2.000	2.250	2.394	2.108	4.705	5.467	2.451	1.186	6.681	2.994	14.03	17.01	20.22	27.46	25.71	19.80	55.78	74.21	31.11	12.12	64.16	40.08	--	-	-	-	-	-	-	-	-	--
MSTRG.16060	1.268	1.266	1.393	2.000	3.147	1.100	0.950	1.521	0.518	1.195	0.684	2.034	16.00	14.00	15.00	26.00	36.00	11.00	12.00	22.00	7.00	13.00	7.00	29.00	--	-	-	-	-	-	-	-	-	--
MSTRG.16061	3.494	4.374	2.407	1.003	0.392	0.199	20.104	13.845	2.766	0.412	0.341	0.280	88.39	97.00	52.00	26.16	9.00	4.00	509.18	401.50	75.00	9.00	7.00	8.00	--	-	-	-	-	-	-	-	-	--
MSTRG.16062	2.765	2.177	1.490	2.208	3.319	2.623	3.471	3.970	3.219	2.553	6.125	1.667	113.00	78.00	52.00	93.00	123.00	85.00	142.00	186.00	141.00	90.00	203.00	77.00	--	interleukin-1 receptor-associated kinase 1-binding protein 1 isoform X2 [Sus scrofa]	-	-	-	-	-	-	-	--
MSTRG.16063	3.419	2.328	2.832	3.901	4.817	4.833	5.629	6.937	5.554	4.571	5.121	3.866	176.00	132.00	134.00	224.00	210.00	202.00	259.00	342.00	333.00	190.00	196.00	248.00	--	-	-	-	-	-	-	-	-	--
MSTRG.16064	9.133	8.835	5.977	5.839	6.249	9.478	5.858	6.887	11.122	5.932	2.778	6.505	238.00	180.00	135.00	149.00	136.00	204.00	138.00	187.00	296.00	125.00	47.00	160.00	--	-	-	-	-	-	-	-	-	--
MSTRG.16065	0.346	0.570	0.946	0.933	0.848	0.873	2.305	1.382	1.184	1.248	1.849	1.361	9.00	13.00	21.00	25.00	20.00	18.00	60.00	41.18	33.00	28.00	39.00	40.00	RPS15A	40S ribosomal protein S15a-like, partial [Pipistrellus kuhlii]	Genetic Information Processing	Translation	ko03010//Ribosome	K02957	-	-	-	--
MSTRG.16066	0.730	0.791	0.513	0.850	0.764	0.828	0.947	0.827	0.613	1.565	0.405	1.065	20.00	19.00	12.00	24.00	19.00	18.00	26.00	26.00	18.00	37.00	9.00	33.00	--	-	-	-	-	-	-	-	-	--
MSTRG.16067	4.555	3.325	4.810	4.169	4.647	3.245	2.977	4.334	2.641	3.282	8.565	2.342	312.09	199.71	281.44	294.43	288.78	176.33	204.24	340.47	194.02	194.04	476.00	181.40	--	-	-	-	-	-	-	-	-	--
MSTRG.16068	0.419	0.159	0.491	0.610	0.616	0.793	0.488	0.548	0.782	0.809	0.431	1.174	6.00	2.00	6.00	9.00	8.00	9.00	7.00	9.00	12.00	10.00	5.00	19.00	--	-	-	-	-	-	-	-	-	--
MSTRG.16069	0.303	0.820	0.522	1.173	1.071	0.118	2.201	2.161	0.331	0.411	0.000	0.306	11.91	28.29	17.56	47.57	38.22	3.67	86.76	97.53	13.98	13.96	0.00	13.60	--	-	-	-	-	-	-	-	-	--
MSTRG.16071	0.917	0.836	0.874	1.471	2.543	1.587	4.548	4.548	1.972	1.990	0.928	1.469	175.39	140.24	142.78	289.93	440.99	240.67	870.84	997.21	404.22	328.38	143.88	317.65	--	cullin-7 isoform X1 [Sus scrofa]	-	-	-	-	-	-	-	--
MSTRG.16072	4.839	5.950	6.334	5.292	8.212	12.441	7.135	8.764	9.362	23.441	6.768	17.504	412.61	444.76	461.22	465.07	635.01	841.33	609.16	856.79	855.78	1724.62	468.12	1687.35	--	-	-	-	-	-	-	-	-	--
MSTRG.16073	3.688	3.141	2.715	4.862	4.347	2.637	9.966	10.450	4.905	4.835	5.179	6.863	154.00	117.00	98.00	210.00	165.00	89.00	436.00	515.00	221.00	175.00	173.00	331.00	--	cullin-7 isoform X1 [Sus scrofa]	-	-	-	-	-	-	-	--
MSTRG.16075	2.469	2.086	3.497	3.682	3.214	2.084	6.775	6.307	5.186	1.579	3.028	1.749	126.00	97.00	184.00	202.00	144.00	89.00	354.00	432.00	334.00	78.00	111.00	75.00	--	-	-	-	-	-	-	-	-	--
MSTRG.16076	0.000	2.910	0.000	0.064	0.000	0.160	0.198	0.481	0.000	0.000	0.000	0.000	0.00	20.06	0.00	0.52	0.00	1.00	1.56	4.34	0.00	0.00	0.00	0.00	--	-	-	-	-	-	-	-	-	--
MSTRG.16077	0.661	0.833	1.548	1.816	1.782	0.556	1.206	3.310	0.822	1.362	1.087	0.650	9.00	9.94	18.00	25.48	22.00	6.00	16.44	51.66	12.00	16.00	12.00	10.00	--	-	-	-	-	-	-	-	-	--
MSTRG.16078	2.825	4.280	2.434	4.969	3.345	1.443	1.323	2.094	1.644	2.853	1.768	0.855	39.00	50.00	28.00	68.00	42.00	15.00	18.00	32.00	23.00	34.00	20.00	13.00	--	-	-	-	-	-	-	-	-	--
MSTRG.16079	0.470	0.230	0.412	1.415	1.091	0.465	1.541	1.536	0.813	1.049	1.385	1.038	28.00	12.00	21.00	87.00	59.00	22.00	92.00	105.00	52.00	54.00	67.00	70.00	--	-	-	-	-	-	-	-	-	--
MSTRG.16080	15.672	14.591	13.771	13.542	12.917	15.431	15.461	17.305	29.230	20.686	10.659	17.125	483.00	373.00	390.00	448.00	401.00	399.00	519.00	694.00	1094.00	590.00	263.00	637.00	--	-	-	-	-	-	-	-	-	--
MSTRG.16083	5.766	4.470	6.040	7.279	9.363	5.418	15.084	13.627	6.550	6.033	3.037	6.444	199.18	127.88	174.84	247.18	300.89	149.00	500.08	534.66	251.20	191.51	71.53	240.00	--	-	-	-	-	-	-	-	-	--
MSTRG.16084	0.926	0.685	1.146	1.175	1.716	1.037	4.144	4.603	1.687	3.591	4.164	3.336	47.82	26.12	37.16	47.82	72.11	33.00	140.92	189.34	72.80	163.49	165.47	214.00	--	cullin-7 isoform X1 [Sus scrofa]	-	-	-	-	-	-	-	--
MSTRG.16085	5.846	6.698	6.276	4.279	5.344	8.568	6.889	7.045	7.510	7.459	3.383	7.462	228.00	229.00	209.00	172.00	189.00	265.00	269.00	315.00	314.00	251.00	107.00	329.00	--	-	-	-	-	-	-	-	-	--
MSTRG.16086	0.959	0.942	2.022	0.817	0.755	0.837	1.936	2.959	2.014	1.822	0.652	1.524	43.00	37.00	77.38	38.00	31.00	30.00	88.00	153.00	98.00	71.00	24.00	78.00	--	-	-	-	-	-	-	-	-	--
MSTRG.16087	12.671	10.572	11.357	16.078	17.748	12.048	31.913	30.244	36.196	13.129	8.599	12.823	877.00	639.00	679.62	1130.00	1091.00	663.00	2137.00	2305.00	2481.00	751.00	462.00	978.00	--	cullin-7 isoform X1 [Sus scrofa]	-	-	-	-	-	-	-	--
MSTRG.1609	24.876	27.404	24.092	41.616	49.976	32.224	50.750	52.535	47.202	48.726	115.587	49.359	584.00	564.00	483.00	1007.00	1064.00	600.00	1193.00	1414.00	1188.00	987.00	2201.00	1310.00	--	-	-	-	-	-	-	-	-	--
MSTRG.16090	20.843	16.151	17.363	26.039	23.186	18.603	15.310	13.606	14.413	12.540	34.042	10.788	554.00	374.00	487.00	687.00	560.00	403.00	701.00	742.56	507.00	486.00	511.00	526.00	--	classical arabinogalactan protein 9-like [Sus scrofa]	-	-	-	-	-	-	-	--
MSTRG.16092	0.166	0.315	0.194	0.590	0.610	0.418	2.153	1.468	0.516	0.384	0.204	0.098	3.00	5.00	3.00	11.00	10.00	6.00	39.00	30.44	10.00	6.00	3.00	2.00	--	-	-	-	-	-	-	-	-	--
MSTRG.16093	2.084	2.390	2.326	2.829	2.632	1.305	4.554	2.252	6.588	1.587	3.167	1.110	40.00	43.00	46.00	57.00	52.00	22.00	79.00	44.00	154.00	36.00	51.00	24.00	--	cullin-7 isoform X1 [Sus scrofa]	-	-	-	-	-	-	-	--
MSTRG.16094	1.908	2.212	2.930	2.913	4.724	1.774	3.529	3.846	1.371	0.725	1.619	0.775	61.00	62.00	80.00	96.00	137.00	45.00	113.00	141.00	47.00	20.00	42.00	28.00	Pol	LINE-1 reverse transcriptase-like protein [Bos mutus]	-	-	-	-	GO:0005783//endoplasmic reticulum;GO:0031090//organelle membrane;GO:0031224//intrinsic component of membrane;GO:0031988//membrane-bounded vesicle	GO:0000166//nucleotide binding;GO:0008289//lipid binding;GO:0015179//L-amino acid transmembrane transporter activity;GO:0015666//restriction endodeoxyribonuclease activity;GO:0033764//steroid dehydrogenase activity, acting on the CH-OH group of donors, NAD or NADP as acceptor;GO:0034061//DNA polymerase activity;GO:0043169//cation binding	GO:0001171//reverse transcription;GO:0006308//DNA catabolic process;GO:0006575//cellular modified amino acid metabolic process;GO:0006643//membrane lipid metabolic process;GO:0006644//phospholipid metabolic process;GO:0006694//steroid biosynthetic process;GO:0006706//steroid catabolic process;GO:0009991//response to extracellular stimulus;GO:0010906//regulation of glucose metabolic process;GO:001…	--
MSTRG.16095	4.735	5.520	4.452	3.957	3.735	3.661	2.969	2.201	2.870	7.331	0.043	6.023	137.00	140.00	110.00	118.00	98.00	84.00	86.00	73.00	89.00	183.00	1.00	197.00	--	basic proline-rich protein-like [Eumetopias jubatus]	-	-	-	-	-	-	-	--
MSTRG.16097	0.000	0.159	0.273	0.181	0.000	0.117	1.860	1.178	0.174	0.324	0.057	0.000	0.00	3.00	5.00	4.00	0.00	2.00	40.00	29.00	4.00	6.00	1.00	0.00	--	-	-	-	-	-	-	-	-	--
MSTRG.1610	0.000	0.000	0.000	0.464	0.000	0.000	0.318	0.139	0.000	0.000	0.000	0.000	0.00	0.00	0.00	3.00	0.00	0.00	2.00	1.00	0.00	0.00	0.00	0.00	--	-	-	-	-	-	-	-	-	--
MSTRG.16106	1.973	2.910	2.098	4.699	5.033	4.294	6.273	6.470	2.576	2.437	8.975	2.689	79.00	100.00	68.00	192.00	182.00	132.00	235.00	282.00	107.00	85.00	274.00	124.00	--	-	-	-	-	-	-	-	-	--
MSTRG.16111	0.946	1.758	1.600	5.370	3.515	0.883	24.001	26.157	0.850	0.203	0.821	0.310	27.00	44.00	39.00	158.00	91.00	20.00	686.00	856.00	26.00	5.00	19.00	10.00	Pol	ORF2p [Canis lupus familiaris]	-	-	-	-	GO:0016020//membrane;GO:0043227//membrane-bounded organelle;GO:0044464//cell part	GO:0004518//nuclease activity;GO:0016740//transferase activity	GO:0006259//DNA metabolic process;GO:0034645//cellular macromolecule biosynthetic process;GO:0044255//cellular lipid metabolic process;GO:0044765//single-organism transport;GO:0065007//biological regulation;GO:0071702//organic substance transport;GO:1901564//organonitrogen compound metabolic process	--
MSTRG.16113	0.186	0.170	0.218	0.181	0.452	0.235	1.561	1.039	0.208	0.388	0.597	0.263	5.00	4.00	5.00	5.00	11.00	5.00	42.00	32.00	6.00	9.00	13.00	8.00	--	-	-	-	-	-	-	-	-	--
MSTRG.16127	4.788	3.701	3.661	0.998	1.571	1.447	1.146	1.691	8.785	0.596	1.805	0.315	121.00	82.00	79.00	26.00	36.00	29.00	29.00	49.00	238.00	13.00	37.00	9.00	--	-	-	-	-	-	-	-	-	--
MSTRG.16154	7.777	5.992	11.024	12.642	16.925	7.569	17.441	10.532	7.891	6.958	9.504	12.371	114.00	77.00	138.00	191.00	225.00	88.00	256.00	177.00	124.00	88.00	113.00	205.00	--	-	-	-	-	-	-	-	-	--
MSTRG.16159	1.618	2.038	0.839	3.235	3.528	3.131	2.548	3.013	0.317	1.240	1.562	1.342	37.00	39.00	18.00	71.00	77.00	57.00	62.00	87.00	7.00	26.00	30.00	36.00	--	-	-	-	-	-	-	-	-	--
MSTRG.16166	5.570	5.429	4.908	7.908	6.359	6.936	4.414	7.665	9.075	6.057	21.079	5.639	118.00	100.00	100.00	157.00	113.00	100.00	93.00	203.00	182.00	101.00	296.00	123.00	--	-	-	-	-	-	-	-	-	--
MSTRG.16167	1.100	1.192	0.902	1.067	2.244	1.110	0.165	0.480	0.616	0.446	2.373	0.681	20.00	19.00	14.00	20.00	37.00	16.00	3.00	10.00	12.00	7.00	35.00	14.00	--	IL-23, partial [Sus scrofa]	-	-	-	-	-	-	-	--
MSTRG.16176	3.601	3.595	3.323	1.939	2.193	1.357	1.158	2.859	1.604	0.785	0.522	1.228	46.00	38.00	34.00	25.00	27.00	14.00	14.00	41.00	22.00	8.00	5.00	17.00	--	-	-	-	-	-	-	-	-	--
MSTRG.16179	1.784	2.454	2.928	5.368	5.466	2.829	3.788	2.355	0.858	1.446	2.306	2.442	31.00	39.00	43.00	104.00	89.00	38.00	72.00	50.00	16.00	23.00	34.00	48.00	--	IL-23, partial [Sus scrofa]	-	-	-	-	-	-	-	--
MSTRG.16190	1.037	1.044	0.500	2.487	2.221	1.693	1.828	1.916	0.398	1.839	0.828	1.242	17.00	15.00	7.00	42.00	33.00	22.00	30.00	36.00	7.00	26.00	11.00	23.00	--	-	-	-	-	-	-	-	-	--
MSTRG.16198	1.619	0.637	1.308	0.867	0.246	0.634	0.669	0.536	0.208	0.194	0.000	0.049	29.00	10.00	20.00	16.00	4.00	9.00	12.00	11.00	4.00	3.00	0.00	1.00	--	bridging integrator 3 isoform X3 [Sus scrofa]	-	-	-	-	-	-	-	--
MSTRG.16199	0.000	0.599	0.246	0.204	0.000	0.000	17.619	11.450	0.294	0.000	0.259	0.372	0.00	5.00	2.00	2.00	0.00	0.00	168.00	125.00	3.00	0.00	2.00	4.00	--	-	-	-	-	-	-	-	-	--
MSTRG.162	1.500	1.154	1.594	2.234	1.539	1.760	2.300	1.704	1.823	1.011	1.291	0.710	43.00	29.00	39.00	66.00	40.00	40.00	66.00	56.00	56.00	25.00	30.00	23.00	--	-	-	-	-	-	-	-	-	--
MSTRG.16200	0.000	0.360	0.000	0.153	1.391	0.000	0.000	0.000	0.147	0.000	0.000	0.000	0.00	2.00	0.00	1.00	8.00	0.00	0.00	0.00	1.00	0.00	0.00	0.00	--	-	-	-	-	-	-	-	-	--
MSTRG.16201	0.339	1.064	0.496	1.892	1.309	0.748	0.508	0.813	0.237	1.572	0.105	1.425	4.00	11.00	5.00	23.00	14.00	7.00	6.00	11.00	3.00	16.00	1.00	19.00	--	-	-	-	-	-	-	-	-	--
MSTRG.16204	1.070	0.882	1.671	1.615	2.360	1.275	0.475	0.882	1.719	1.861	0.367	0.842	18.00	13.00	24.00	28.00	36.00	17.00	8.00	17.00	31.00	27.00	5.00	16.00	--	-	-	-	-	-	-	-	-	--
MSTRG.16205	0.289	0.263	0.270	0.588	0.446	0.291	2.220	2.695	0.081	0.134	0.783	0.179	10.00	8.00	8.00	21.00	14.00	8.00	77.00	107.00	3.00	4.00	22.00	7.00	--	hypothetical protein HJG63_007963 [Rousettus aegyptiacus]	-	-	-	-	-	-	-	--
MSTRG.16210	7.640	7.634	7.118	4.816	5.596	7.172	8.967	9.631	6.503	14.995	9.695	10.951	137.00	120.00	109.00	89.00	91.00	102.00	161.00	198.00	125.00	232.00	141.00	222.00	--	-	-	-	-	-	-	-	-	--
MSTRG.16218	5.936	7.173	6.128	6.741	7.211	6.084	15.515	15.869	5.962	4.162	10.036	6.078	222.00	250.00	200.00	237.00	228.00	169.00	360.00	426.00	247.00	161.00	302.00	277.00	--	-	-	-	-	-	-	-	-	--
MSTRG.16220	1.179	0.696	1.000	1.144	0.404	1.384	1.381	0.922	1.100	2.922	2.356	2.698	29.00	15.00	21.00	29.00	9.00	27.00	34.00	26.00	29.00	62.00	47.00	75.00	--	-	-	-	-	-	-	-	-	--
MSTRG.16221	0.297	0.254	0.304	0.288	0.327	0.327	2.445	1.133	0.519	0.344	0.000	0.164	8.00	6.00	7.00	8.00	8.00	7.00	66.00	35.00	15.00	8.00	0.00	5.00	--	-	-	-	-	-	-	-	-	--
MSTRG.16222	0.478	0.667	0.747	0.567	0.352	0.268	3.131	2.040	0.694	0.000	0.197	0.376	9.00	11.00	12.00	11.00	6.00	4.00	59.00	44.00	14.00	0.00	3.00	8.00	--	cullin-7 isoform X1 [Sus scrofa]	-	-	-	-	-	-	-	--
MSTRG.16225	3.060	5.095	2.421	2.327	1.277	1.773	8.673	5.266	5.401	0.000	0.102	0.366	37.00	54.00	25.00	29.00	14.00	17.00	105.00	73.00	70.00	0.00	1.00	5.00	--	-	-	-	-	-	-	-	-	--
MSTRG.16226	0.243	0.139	0.427	0.118	0.000	0.307	0.971	0.318	0.227	0.282	0.150	0.645	2.00	1.00	3.00	1.00	0.00	2.00	8.00	3.00	2.00	2.00	1.00	6.00	--	-	-	-	-	-	-	-	-	--
MSTRG.16228	1.848	1.618	1.258	1.376	1.635	0.894	0.772	0.656	0.601	1.643	1.166	2.015	86.00	66.00	50.00	66.00	69.00	33.00	36.00	35.00	30.00	66.00	44.00	106.00	--	CREB-regulated transcription coactivator 2 isoform X3 [Sus scrofa]	-	-	-	-	-	-	-	--
MSTRG.16230	0.972	1.359	1.506	1.217	1.556	1.305	2.255	1.805	1.112	1.054	1.585	1.054	31.00	38.00	41.00	40.00	45.00	33.00	72.00	66.00	38.00	29.00	41.00	38.00	--	cullin-7 isoform X1 [Sus scrofa]	-	-	-	-	-	-	-	--
MSTRG.16231	0.863	0.984	0.631	0.628	0.832	0.952	0.323	0.847	0.201	1.125	1.330	1.049	8.00	8.00	5.00	6.00	7.00	7.00	3.00	9.00	2.00	9.00	10.00	11.00	--	-	-	-	-	-	-	-	-	--
MSTRG.16232	3.682	2.906	3.064	3.056	2.707	5.431	4.256	3.474	2.031	4.268	0.600	7.600	159.00	110.00	113.00	136.00	106.00	186.00	184.00	172.00	94.00	159.00	21.00	371.00	--	-	-	-	-	-	-	-	-	--
MSTRG.16233	18.103	19.746	19.183	13.563	14.966	15.284	34.123	38.973	1.966	4.228	2.179	5.692	799.00	764.00	723.00	617.00	599.00	535.00	1508.00	1972.00	93.00	161.00	78.00	284.00	--	-	-	-	-	-	-	-	-	--
MSTRG.16237	0.275	0.224	0.092	0.228	0.303	0.000	2.156	1.575	0.073	0.045	0.000	0.035	7.00	5.00	2.00	6.00	7.00	0.00	55.00	46.00	2.00	1.00	0.00	1.00	--	-	-	-	-	-	-	-	-	--
MSTRG.1624	0.543	0.764	0.246	0.443	0.413	0.370	11.691	9.554	1.367	0.145	0.409	0.294	13.00	16.00	5.00	11.00	9.00	7.00	281.00	263.00	35.00	3.00	8.00	8.00	--	interleukin-1 receptor-associated kinase 1-binding protein 1 isoform X2 [Sus scrofa]	-	-	-	-	-	-	-	--
MSTRG.1625	0.483	1.551	0.976	0.936	1.161	3.153	4.951	3.176	3.028	0.814	0.487	1.552	11.00	31.00	19.00	22.00	24.00	57.00	113.00	83.00	74.00	16.00	9.00	40.00	--	-	-	-	-	-	-	-	-	--
MSTRG.1626	0.882	0.746	0.999	3.146	2.823	1.076	7.272	7.889	2.441	1.945	1.157	2.868	31.00	23.00	30.00	114.00	90.00	30.00	256.00	318.00	92.00	59.00	33.00	114.00	--	-	-	-	-	-	-	-	-	--
MSTRG.1627	0.000	0.149	0.153	0.127	0.144	0.000	2.608	1.367	0.000	0.000	0.000	0.231	0.00	1.00	1.00	1.00	1.00	0.00	20.00	12.00	0.00	0.00	0.00	2.00	--	-	-	-	-	-	-	-	-	--
MSTRG.16270	7.072	6.762	9.157	12.384	14.105	15.621	15.175	24.463	6.001	11.258	12.543	9.465	160.35	140.33	180.99	314.24	302.52	301.48	356.98	674.95	151.32	226.75	232.60	241.47	--	-	-	-	-	-	-	-	-	--
MSTRG.16271	1.228	2.710	1.491	4.831	4.316	1.734	6.971	7.837	0.781	1.419	2.404	1.234	65.97	136.49	74.16	268.22	211.31	74.84	389.21	490.40	45.81	66.26	96.42	68.47	--	uncharacterized protein LOC106509328 isoform X3 [Sus scrofa]	-	-	-	-	-	-	-	--
MSTRG.16273	20.648	22.014	22.795	53.275	65.035	22.854	118.515	87.537	10.122	9.416	24.453	12.594	497.14	509.87	475.00	1337.15	1279.18	432.05	2244.59	1926.79	312.86	215.15	447.52	425.81	--	cullin-7 isoform X1 [Sus scrofa]	-	-	-	-	-	-	-	--
MSTRG.16274	5.645	5.508	7.004	18.289	19.153	5.925	11.971	10.273	0.000	13.492	17.117	13.125	52.86	45.21	56.00	176.50	162.64	44.00	112.24	110.28	0.00	109.00	130.00	138.93	--	-	-	-	-	-	-	-	-	--
MSTRG.1628	29.862	30.994	26.628	23.751	34.441	32.530	14.174	14.266	31.054	27.211	2.602	30.521	566.00	515.00	431.00	464.00	592.00	489.00	269.00	310.00	631.00	445.00	40.00	654.00	--	-	-	-	-	-	-	-	-	--
MSTRG.1629	123.736	151.388	132.269	180.382	193.012	164.597	342.752	284.070	103.623	134.252	48.687	122.678	1614.15	1731.26	1473.45	2425.33	2283.39	1702.94	4477.09	4248.49	1449.18	1511.08	515.15	1809.20	--	-	-	-	-	-	-	-	-	--
MSTRG.163	3.751	5.513	5.153	3.219	3.897	4.548	4.466	3.838	2.961	5.852	16.541	6.763	52.00	67.00	61.00	46.00	49.00	50.00	62.00	61.00	44.00	70.00	186.00	106.00	--	-	-	-	-	-	-	-	-	--
MSTRG.1630	36.589	33.121	34.158	46.476	53.188	63.796	102.054	91.366	36.802	35.876	29.148	28.052	765.85	607.74	610.55	1002.67	1009.61	1059.06	2138.91	2192.51	825.82	647.92	494.85	663.80	--	-	-	-	-	-	-	-	-	--
MSTRG.1631	4.657	1.278	2.924	1.244	0.729	0.204	2.062	2.260	7.315	2.550	0.233	0.633	345.00	83.00	185.00	95.00	49.00	12.00	153.00	192.00	581.00	163.00	14.00	53.00	Pol	ras-related protein Rab-31 isoform X1 [Phocoena sinus]	Cellular Processes;Cellular Processes;Environmental Information Processing;Genetic Information Processing;Organismal Systems;Cellular Processes	Cell growth and death;Cell growth and death;Signal transduction;Replication and repair;Aging;Cell growth and death	ko04217//Necroptosis;ko04210//Apoptosis;ko04064//NF-kappa B signaling pathway;ko03410//Base excision repair;ko04212//Longevity regulating pathway - worm;ko04214//Apoptosis - fly	K10798;K10798;K10798;K10798;K10798;K10798	GO:0005635//nuclear envelope;GO:0005783//endoplasmic reticulum;GO:0031090//organelle membrane;GO:0031970//organelle envelope lumen;GO:0031988//membrane-bounded vesicle;GO:0044421//extracellular region part;GO:0044425//membrane part	GO:0000166//nucleotide binding;GO:0008289//lipid binding;GO:0015179//L-amino acid transmembrane transporter activity;GO:0015666//restriction endodeoxyribonuclease activity;GO:0016702//oxidoreductase activity, acting on single donors with incorporation of molecular oxygen, incorporation of two atoms of oxygen;GO:0033764//steroid dehydrogenase activity, acting on the CH-OH group of donors, NAD or N…	GO:0001171//reverse transcription;GO:0001676//long-chain fatty acid metabolic process;GO:0006308//DNA catabolic process;GO:0006575//cellular modified amino acid metabolic process;GO:0006605//protein targeting;GO:0006636//unsaturated fatty acid biosynthetic process;GO:0006643//membrane lipid metabolic process;GO:0006690//icosanoid metabolic process;GO:0006694//steroid biosynthetic process;GO:00067…	--
MSTRG.16331	1.791	2.478	1.925	2.022	1.359	1.777	1.085	0.871	0.767	2.654	2.642	2.622	61.00	74.00	56.00	71.00	42.00	48.00	37.00	34.00	28.00	78.00	73.00	101.00	ENDOV	endonuclease V isoform X4 [Mirounga leonina]	-	-	-	-	GO:0043231//intracellular membrane-bounded organelle;GO:0043232//intracellular non-membrane-bounded organelle	GO:0003677//DNA binding;GO:0003723//RNA binding;GO:0004520//endodeoxyribonuclease activity;GO:0004525//ribonuclease III activity;GO:0046872//metal ion binding	GO:0006308//DNA catabolic process;GO:0090501//RNA phosphodiester bond hydrolysis	--
MSTRG.16341	2.418	2.658	2.419	2.644	1.503	1.607	0.615	0.767	1.435	1.630	1.463	2.022	55.00	53.00	47.00	62.00	31.00	29.00	14.00	20.00	35.00	32.00	27.00	52.00	--	-	-	-	-	-	-	-	-	--
MSTRG.16342	0.295	0.253	0.173	0.358	0.488	0.279	1.475	1.030	0.344	0.257	0.364	0.849	4.00	3.00	2.00	5.00	6.00	3.00	20.00	16.00	5.00	3.00	4.00	13.00	--	-	-	-	-	-	-	-	-	--
MSTRG.1635	4.183	3.105	2.656	3.521	3.390	5.211	4.228	4.748	4.984	4.031	15.349	4.681	83.00	54.00	45.00	72.00	61.00	82.00	84.00	108.00	106.00	69.00	247.00	105.00	--	-	-	-	-	-	-	-	-	--
MSTRG.16350	0.589	1.344	1.084	1.143	1.113	1.167	1.512	0.807	0.157	0.098	0.415	0.074	7.00	14.00	11.00	14.00	12.00	11.00	18.00	11.00	2.00	1.00	4.00	1.00	--	-	-	-	-	-	-	-	-	--
MSTRG.16354	0.000	0.000	0.000	0.000	0.083	0.000	1.206	0.658	0.000	0.000	0.000	0.000	0.00	0.00	0.00	0.00	1.00	0.00	16.00	10.00	0.00	0.00	0.00	0.00	--	-	-	-	-	-	-	-	-	--
MSTRG.1636	0.461	0.657	0.674	0.838	0.318	0.436	2.013	1.206	0.322	0.667	0.710	0.153	8.00	10.00	10.00	15.00	5.00	6.00	35.00	24.00	6.00	10.00	10.00	3.00	--	-	-	-	-	-	-	-	-	--
MSTRG.1637	1.545	1.455	1.171	2.801	2.443	1.442	6.738	7.699	2.247	1.812	2.094	2.561	22.00	20.00	17.00	42.00	31.00	16.00	91.00	118.00	42.00	25.00	31.00	49.00	--	-	-	-	-	-	-	-	-	--
MSTRG.16370	4.664	3.707	3.323	4.215	5.551	4.463	4.590	3.813	1.160	3.030	4.262	2.678	152.00	107.00	95.00	145.00	166.00	117.00	147.00	139.00	39.00	84.00	114.00	101.00	--	-	-	-	-	-	-	-	-	--
MSTRG.16371	0.720	0.635	0.920	0.508	1.336	1.527	0.719	0.885	0.794	0.341	1.978	0.434	22.00	17.00	24.00	16.00	37.00	37.00	22.00	31.00	26.00	9.00	49.00	15.00	--	cullin-7 isoform X1 [Sus scrofa]	-	-	-	-	-	-	-	--
MSTRG.16372	312.382	281.578	411.948	109.668	151.130	356.649	252.869	363.183	357.625	169.942	75.896	169.468	8817.00	6968.00	9917.00	3220.00	3891.00	7986.00	6984.00	11504.00	10737.00	4166.00	1735.00	5443.00	--	-	-	-	-	-	-	-	-	--
MSTRG.16387	2.127	2.780	1.868	1.548	1.319	1.620	2.434	1.314	0.703	2.157	0.546	0.745	48.00	55.00	36.00	36.00	27.00	29.00	55.00	34.00	17.00	42.00	10.00	19.00	--	-	-	-	-	-	-	-	-	--
MSTRG.1644	0.929	1.181	1.233	1.104	1.279	1.670	2.055	2.017	1.037	2.881	2.096	1.295	22.00	24.00	25.00	27.00	27.00	31.00	49.00	54.00	26.00	58.00	41.00	35.00	--	-	-	-	-	-	-	-	-	--
MSTRG.16443	0.313	0.356	0.439	0.910	0.620	0.079	1.498	0.818	0.350	0.072	0.000	0.000	5.00	5.00	6.00	15.00	9.00	1.00	24.00	15.00	6.00	1.00	0.00	0.00	--	-	-	-	-	-	-	-	-	--
MSTRG.16453	1.039	0.395	0.913	1.177	1.719	0.655	1.471	2.267	0.566	0.602	0.107	0.843	12.00	4.00	9.00	14.00	18.00	6.00	17.00	30.00	7.00	6.00	1.00	11.00	--	-	-	-	-	-	-	-	-	--
MSTRG.16455	1.405	0.961	0.822	1.192	0.929	1.373	2.139	2.022	0.197	0.936	0.130	0.373	40.00	24.00	20.00	35.00	24.00	31.00	61.00	66.00	6.00	23.00	3.00	12.00	--	-	-	-	-	-	-	-	-	--
MSTRG.16459	0.192	0.329	0.563	0.497	0.071	0.081	0.800	1.034	0.209	0.074	0.593	0.028	6.00	9.00	15.00	16.00	2.00	2.00	25.00	37.00	7.00	2.00	15.00	1.00	--	-	-	-	-	-	-	-	-	--
MSTRG.16464	0.074	0.000	0.173	0.358	0.081	0.279	6.046	5.667	0.138	0.000	0.910	0.000	1.00	0.00	2.00	5.00	1.00	3.00	82.00	88.00	2.00	0.00	10.00	0.00	--	-	-	-	-	-	-	-	-	--
MSTRG.16475	1.506	2.017	1.227	1.207	2.599	1.238	1.046	2.227	0.183	1.670	0.969	0.348	23.00	27.00	16.00	19.00	36.00	15.00	16.00	39.00	3.00	22.00	12.00	6.00	--	-	-	-	-	-	-	-	-	--
MSTRG.16477	1.497	0.996	1.120	1.453	1.192	1.678	2.035	1.669	0.931	2.217	4.871	3.495	36.00	21.00	23.00	36.00	26.00	32.00	49.00	46.00	24.00	46.00	95.00	95.00	--	-	-	-	-	-	-	-	-	--
MSTRG.16478	6.340	5.036	5.805	9.411	4.030	5.033	25.074	18.322	4.109	2.789	5.485	1.688	153.00	106.00	120.00	260.00	95.00	100.00	641.00	536.00	108.00	67.00	114.00	51.00	--	-	-	-	-	-	-	-	-	--
MSTRG.16485	0.763	0.329	0.338	0.980	0.750	1.013	1.235	1.025	1.153	1.696	1.931	1.149	37.00	14.00	14.00	49.00	33.00	39.00	60.00	57.00	60.00	71.00	76.00	63.00	--	cullin-7 isoform X1 [Sus scrofa]	-	-	-	-	-	-	-	--
MSTRG.16486	3.774	6.651	5.019	2.673	2.041	1.723	7.633	6.270	5.267	2.743	2.141	2.751	185.00	288.00	209.00	167.00	118.00	81.00	472.00	438.00	298.00	155.00	114.00	203.00	--	-	-	-	-	-	-	-	-	--
MSTRG.16493	0.000	0.258	0.088	0.513	0.333	0.095	0.075	0.132	0.000	0.175	0.837	0.200	0.00	3.00	1.00	7.00	4.00	1.00	1.00	2.00	0.00	2.00	9.00	3.00	--	-	-	-	-	-	-	-	-	--
MSTRG.16500	0.355	1.332	1.426	0.909	0.889	1.052	0.203	0.443	0.278	1.353	2.425	0.858	7.00	23.00	24.00	18.00	15.00	14.00	4.00	10.00	5.00	23.00	34.00	17.00	--	LORF2 protein, partial [Crocuta crocuta]	-	-	-	-	-	-	-	--
MSTRG.16507	2.565	4.937	4.693	23.639	18.294	3.133	6.564	4.684	8.373	17.278	28.063	23.183	32.00	54.00	50.00	304.00	207.00	31.00	82.00	67.00	112.00	186.00	284.00	327.00	--	-	-	-	-	-	-	-	-	--
MSTRG.16513	0.087	0.000	0.102	0.084	0.096	0.219	0.520	0.530	0.000	1.006	2.033	0.000	1.00	0.00	1.00	1.00	1.00	2.00	6.00	7.00	0.00	10.00	19.00	0.00	--	-	-	-	-	-	-	-	-	--
MSTRG.16520	27.803	24.251	39.376	6.139	2.671	3.966	6.283	8.799	4.722	0.796	0.490	0.512	769.00	588.00	930.00	175.00	67.00	87.00	174.00	279.00	140.00	19.00	11.00	16.00	--	-	-	-	-	-	-	-	-	--
MSTRG.16528	0.000	0.148	0.000	0.000	0.072	0.000	2.661	2.551	0.000	0.301	0.160	0.057	0.00	2.00	0.00	0.00	1.00	0.00	41.00	45.00	0.00	4.00	2.00	1.00	--	-	-	-	-	-	-	-	-	--
MSTRG.16532	0.285	1.421	0.559	2.359	1.540	2.092	2.225	1.316	0.326	2.058	1.088	1.107	3.26	14.27	5.47	27.85	16.00	19.00	25.52	17.28	4.00	20.34	10.11	14.33	--	dolichyl-diphosphooligosaccharide--protein glycosyltransferase subunit 4 [Marmota monax]	-	-	-	-	-	-	-	--
MSTRG.16533	1.043	0.591	0.815	3.631	1.936	0.604	3.062	4.688	0.425	0.784	1.121	0.679	45.74	22.73	30.53	164.15	77.00	21.00	134.48	235.72	20.00	29.66	39.89	33.67	--	-	-	-	-	-	-	-	-	--
MSTRG.16558	88.102	70.463	85.669	152.775	187.347	133.224	173.629	135.059	66.633	127.182	230.035	140.865	2708.29	1923.32	2288.16	5049.48	5421.56	3317.98	5510.79	4914.01	2225.35	3336.41	5441.92	4906.21	--	cullin-7 isoform X1 [Sus scrofa]	-	-	-	-	-	-	-	--
MSTRG.16559	13.401	10.419	9.401	19.567	26.551	20.026	23.970	21.615	11.155	14.524	13.820	12.234	1111.33	757.45	665.74	1672.49	1996.83	1317.16	1990.39	2055.02	991.75	1039.22	929.58	1146.93	Pol	coiled-coil domain-containing protein 169 isoform X1 [Phocoena sinus]	-	-	-	-	GO:0005783//endoplasmic reticulum;GO:0016460//myosin II complex;GO:0031090//organelle membrane;GO:0031674//I band	GO:0000166//nucleotide binding;GO:0004672//protein kinase activity;GO:0005198//structural molecule activity;GO:0008289//lipid binding;GO:0015179//L-amino acid transmembrane transporter activity;GO:0015666//restriction endodeoxyribonuclease activity;GO:0019899//enzyme binding;GO:0033764//steroid dehydrogenase activity, acting on the CH-OH group of donors, NAD or NADP as acceptor;GO:0034061//DNA po…	GO:0001171//reverse transcription;GO:0006308//DNA catabolic process;GO:0006468//protein phosphorylation;GO:0006575//cellular modified amino acid metabolic process;GO:0006643//membrane lipid metabolic process;GO:0006694//steroid biosynthetic process;GO:0006706//steroid catabolic process;GO:0006936//muscle contraction;GO:0007420//brain development;GO:0007507//heart development;GO:0009991//response …	--
MSTRG.16565	1.482	2.644	1.824	4.092	3.184	2.827	4.022	3.513	0.957	3.875	3.560	3.596	39.00	61.00	41.00	111.00	76.00	59.00	106.00	106.00	27.00	88.00	76.00	107.00	--	-	-	-	-	-	-	-	-	--
MSTRG.16574	0.000	0.251	0.086	0.071	0.081	0.000	0.587	0.833	0.137	0.085	0.000	0.000	0.00	3.00	1.00	1.00	1.00	0.00	8.00	13.00	2.00	1.00	0.00	0.00	--	-	-	-	-	-	-	-	-	--
MSTRG.16579	13.652	24.882	6.040	13.592	13.248	50.280	4.995	21.152	11.635	37.160	7.194	117.154	199.00	308.00	78.00	214.00	181.00	575.00	71.00	342.00	195.00	451.00	88.00	1859.00	--	-	-	-	-	-	-	-	-	--
MSTRG.16580	0.117	0.134	0.000	0.114	0.388	0.148	0.586	0.307	0.547	2.040	1.157	0.727	1.00	1.00	0.00	1.00	3.00	1.00	5.00	3.00	5.00	15.00	8.00	7.00	--	-	-	-	-	-	-	-	-	--
MSTRG.16584	3.532	2.592	3.217	3.688	5.057	4.454	6.396	10.108	3.835	1.269	6.214	1.919	171.00	110.00	133.00	184.00	222.00	171.00	310.00	561.00	199.00	53.00	244.00	105.00	--	cullin-7 isoform X1 [Sus scrofa]	-	-	-	-	-	-	-	--
MSTRG.16586	0.000	0.110	0.000	0.000	0.318	0.000	0.768	1.592	0.000	0.223	0.000	0.510	0.00	1.00	0.00	0.00	3.00	0.00	8.00	19.00	0.00	2.00	0.00	6.00	--	-	-	-	-	-	-	-	-	--
MSTRG.16588	0.000	0.000	0.000	0.210	0.000	0.000	1.404	1.509	0.000	0.000	0.933	0.000	0.00	0.00	0.00	2.00	0.00	0.00	13.00	16.00	0.00	0.00	7.00	0.00	--	-	-	-	-	-	-	-	-	--
MSTRG.1659	1.145	1.856	2.259	1.462	0.997	1.216	1.625	1.735	0.843	1.467	2.378	1.386	19.00	27.00	32.00	25.00	15.00	16.00	27.00	33.00	15.00	21.00	32.00	26.00	--	-	-	-	-	-	-	-	-	--
MSTRG.16590	0.404	0.526	0.068	1.063	0.572	0.000	0.000	0.453	0.807	1.203	3.128	0.867	7.00	8.00	1.00	19.00	9.00	0.00	0.00	9.00	15.00	18.00	44.00	17.00	--	cullin-7 isoform X1 [Sus scrofa]	-	-	-	-	-	-	-	--
MSTRG.16596	0.000	0.000	0.235	0.268	0.194	0.000	0.000	0.307	0.000	0.241	0.260	0.467	0.00	0.00	1.14	1.57	1.00	0.00	0.00	2.00	0.00	1.18	1.20	3.00	--	-	-	-	-	-	-	-	-	--
MSTRG.16597	3.406	4.609	3.570	1.602	1.846	1.781	2.359	2.331	2.102	2.703	2.734	2.547	51.00	61.00	44.86	24.43	25.00	21.00	37.00	41.00	35.00	36.82	34.80	45.00	--	-	-	-	-	-	-	-	-	--
MSTRG.1660	0.994	1.574	1.099	0.911	1.096	1.114	0.827	0.915	0.618	1.664	0.340	1.416	18.00	25.00	17.00	17.00	18.00	16.00	15.00	19.00	12.00	26.00	5.00	29.00	--	cullin-7 isoform X1 [Sus scrofa]	-	-	-	-	-	-	-	--
MSTRG.1663	0.000	0.096	0.000	0.525	0.149	0.085	4.445	2.450	0.421	0.000	0.000	0.000	0.00	1.00	0.00	8.00	2.00	1.00	59.00	38.00	6.00	0.00	0.00	0.00	--	interleukin-1 receptor-associated kinase 1-binding protein 1 isoform X2 [Sus scrofa]	-	-	-	-	-	-	-	--
MSTRG.16639	1.203	1.373	1.654	0.457	0.519	0.594	0.784	1.004	1.659	0.788	0.710	0.694	23.00	23.00	27.00	9.00	9.00	9.00	15.00	22.00	34.00	13.00	11.00	15.00	--	cullin-7 isoform X1 [Sus scrofa]	-	-	-	-	-	-	-	--
MSTRG.1664	3.431	2.687	2.576	2.709	4.045	3.657	1.289	1.712	0.833	3.017	1.704	2.219	55.03	38.20	35.18	44.68	58.50	46.79	20.92	31.47	14.47	41.81	21.90	40.14	--	-	-	-	-	-	-	-	-	--
MSTRG.1665	0.435	0.546	0.436	0.600	0.391	0.427	3.571	2.533	0.892	0.581	3.237	0.669	7.97	8.80	6.82	11.32	6.50	6.21	66.08	53.53	17.53	9.19	48.10	13.86	--	-	-	-	-	-	-	-	-	--
MSTRG.16652	0.447	0.745	0.000	0.433	0.000	0.824	0.000	0.380	0.215	0.273	0.537	1.545	2.05	3.00	0.00	2.05	0.00	3.00	0.00	2.00	1.06	1.08	2.00	8.02	TUBG1	tubulin gamma 2 [Phyllostomus discolor]	Human Diseases	Infectious disease: viral	ko05165//Human papillomavirus infection	K10389	GO:0000228//nuclear chromosome;GO:0005768//endosome;GO:0005876//spindle microtubule;GO:0044450//microtubule organizing center part;GO:0072372//primary cilium	GO:0005198//structural molecule activity;GO:0017111//nucleoside-triphosphatase activity;GO:0032550//purine ribonucleoside binding	GO:0007051//spindle organization;GO:0007346//regulation of mitotic cell cycle;GO:0043623//cellular protein complex assembly	--
MSTRG.16653	35.923	29.778	35.948	11.702	11.235	35.445	3.559	5.157	5.292	12.969	7.973	12.328	1360.95	989.00	1163.00	456.95	386.00	1065.00	135.00	224.00	214.94	423.92	245.00	527.98	TUBG1	tubulin gamma-1 chain [Phascolarctos cinereus]	Human Diseases	Infectious disease: viral	ko05165//Human papillomavirus infection	K10389	GO:0000228//nuclear chromosome;GO:0005768//endosome;GO:0005876//spindle microtubule;GO:0044450//microtubule organizing center part;GO:0072372//primary cilium	GO:0005198//structural molecule activity;GO:0017111//nucleoside-triphosphatase activity;GO:0032550//purine ribonucleoside binding	GO:0007051//spindle organization;GO:0007346//regulation of mitotic cell cycle;GO:0043623//cellular protein complex assembly	--
MSTRG.16658	0.657	0.867	1.082	0.518	0.272	0.699	0.021	0.054	0.096	0.167	0.152	0.291	32.00	37.00	45.00	26.00	12.00	27.00	1.00	3.00	5.00	7.00	6.00	16.00	NAGLU	alpha-N-acetylglucosaminidase isoform X1 [Balaenoptera musculus]	Metabolism;Cellular Processes;Metabolism	Global and overview maps;Transport and catabolism;Glycan biosynthesis and metabolism	ko01100//Metabolic pathways;ko04142//Lysosome;ko00531//Glycosaminoglycan degradation	K01205;K01205;K01205	GO:0000323//lytic vacuole;GO:0005775//vacuolar lumen;GO:0031988//membrane-bounded vesicle	GO:0015929//hexosaminidase activity	GO:0006026//aminoglycan catabolic process;GO:0007033//vacuole organization;GO:0007626//locomotory behavior;GO:0042462//eye photoreceptor cell development;GO:0044238//primary metabolic process;GO:0044710//single-organism metabolic process;GO:0048598//embryonic morphogenesis;GO:0051704//multi-organism process	--
MSTRG.1667	29.400	25.590	25.257	36.276	31.724	38.434	45.929	45.074	22.761	33.367	33.287	33.508	1494.00	1140.00	1096.00	1900.00	1462.00	1549.00	2337.00	2626.00	1240.00	1463.00	1372.00	1925.00	--	-	-	-	-	-	-	-	-	--
MSTRG.16679	3.228	2.816	3.724	1.750	2.512	1.855	4.646	5.092	0.930	0.825	1.814	1.386	68.00	52.00	67.00	38.00	48.00	31.00	98.00	123.00	21.00	15.00	31.00	33.00	LAGE3	EKC/KEOPS complex subunit LAGE3 [Bubalus bubalis]	-	-	-	-	-	-	-	--
MSTRG.1674	10.225	12.819	13.452	36.622	36.805	17.238	10.403	9.800	20.346	31.371	18.215	26.298	715.29	786.08	803.57	2640.46	2334.82	956.38	728.69	785.95	1525.82	1893.42	1033.51	2079.70	--	-	-	-	-	-	-	-	-	--
MSTRG.1675	3.811	3.652	4.022	14.491	9.442	3.542	2.322	2.163	4.960	6.910	3.304	5.893	711.71	597.92	641.43	2789.54	1599.18	524.62	434.31	463.05	993.18	1113.58	500.49	1244.30	--	hCG2038097 [Homo sapiens]	-	-	-	-	-	-	-	--
MSTRG.16759	1.042	1.136	0.449	1.892	0.549	0.251	0.298	0.300	0.279	0.115	0.245	0.264	11.00	10.00	5.00	21.00	5.00	2.00	3.00	4.00	3.00	1.00	2.00	3.00	--	-	-	-	-	-	-	-	-	--
MSTRG.16775	0.685	1.497	2.072	1.052	0.315	0.432	0.057	0.199	0.000	0.000	1.548	0.101	12.00	23.00	31.00	19.00	5.00	6.00	1.00	4.00	0.00	0.00	22.00	2.00	--	-	-	-	-	-	-	-	-	--
MSTRG.16784	0.000	0.000	0.000	0.272	0.155	0.000	0.000	0.244	0.523	0.162	0.518	0.000	0.00	0.00	0.00	2.00	1.00	0.00	0.00	2.00	4.00	1.00	3.00	0.00	--	-	-	-	-	-	-	-	-	--
MSTRG.1680	0.311	1.218	0.625	0.691	0.589	0.449	1.022	0.776	0.249	0.258	1.097	0.275	7.00	24.00	12.00	16.00	12.00	8.00	23.00	20.00	6.00	5.00	20.00	7.00	--	cullin-7 isoform X1 [Sus scrofa]	-	-	-	-	-	-	-	--
MSTRG.16818	1.181	1.348	0.860	1.270	1.373	1.248	0.797	0.836	0.506	2.183	2.756	1.328	37.00	37.00	23.00	41.00	39.00	31.00	25.00	30.00	17.00	59.00	70.00	47.00	--	-	-	-	-	-	-	-	-	--
MSTRG.16825	23.362	13.339	20.283	10.390	18.098	19.845	29.391	35.078	42.688	19.924	39.512	18.968	901.00	451.00	668.00	413.00	633.00	607.00	1135.00	1551.00	1765.00	663.00	1236.00	827.00	VMP1	clathrin heavy chain 1 [Marmota monax]	Cellular Processes	Transport and catabolism	ko04140//Autophagy - animal	K21248	-	-	-	--
MSTRG.16829	0.074	0.085	0.087	0.217	0.082	0.188	1.338	0.649	0.208	0.000	0.000	0.066	1.00	1.00	1.00	3.00	1.00	2.00	18.00	10.00	3.00	0.00	0.00	1.00	--	-	-	-	-	-	-	-	-	--
MSTRG.16842	1.306	2.298	2.270	1.593	2.274	0.974	0.668	1.594	1.336	1.053	1.247	0.983	13.00	21.00	20.00	17.00	21.00	8.00	7.00	19.00	14.00	9.00	10.00	12.00	--	-	-	-	-	-	-	-	-	--
MSTRG.16868	0.802	1.372	0.880	1.896	1.326	1.327	1.101	0.612	1.075	1.801	1.421	1.906	16.00	24.00	15.00	39.00	24.00	21.00	22.00	14.00	23.00	31.00	23.00	43.00	--	-	-	-	-	-	-	-	-	--
MSTRG.1687	5.984	9.288	6.484	8.015	7.009	4.955	6.169	8.180	12.052	18.908	6.075	12.719	402.00	547.00	372.00	555.00	427.00	264.00	415.00	630.00	868.00	1096.00	331.00	966.00	--	-	-	-	-	-	-	-	-	--
MSTRG.16872	0.446	0.700	0.196	0.595	0.430	0.070	1.170	1.216	0.312	0.194	0.069	0.395	8.00	11.00	3.00	11.00	7.00	1.00	21.00	25.00	6.00	3.00	1.00	8.00	--	-	-	-	-	-	-	-	-	--
MSTRG.16886	0.000	0.137	0.000	0.117	0.000	1.516	0.961	0.315	0.000	0.000	0.000	0.000	0.00	1.00	0.00	1.00	0.00	10.00	8.00	3.00	0.00	0.00	0.00	0.00	--	-	-	-	-	-	-	-	-	--
MSTRG.16887	0.411	0.067	0.069	0.114	0.776	0.148	0.293	0.256	0.602	0.204	1.230	0.467	7.00	1.00	1.00	2.00	12.00	2.00	5.00	5.00	11.00	3.00	17.00	9.00	--	T-complex protein 1 subunit zeta-2-like [Physeter catodon]	-	-	-	-	-	-	-	--
MSTRG.16888	0.636	0.570	0.425	0.661	0.351	1.145	0.907	1.307	0.254	0.211	0.952	0.000	14.00	11.00	8.00	15.00	7.00	20.00	20.00	33.00	6.00	4.00	17.00	0.00	--	-	-	-	-	-	-	-	-	--
MSTRG.16895	0.615	0.848	1.050	1.566	1.611	1.292	1.075	1.207	0.861	1.604	3.286	1.292	24.00	29.00	35.00	63.00	57.00	40.00	42.00	54.00	36.00	54.00	104.00	57.00	--	transposase [Sus scrofa]	-	-	-	-	GO:0000323//lytic vacuole;GO:0036464//cytoplasmic ribonucleoprotein granule	GO:0003723//RNA binding;GO:0005515//protein binding;GO:0043566//structure-specific DNA binding	GO:0032196//transposition	--
MSTRG.16906	1.230	4.256	0.693	3.035	3.518	1.501	2.781	3.755	0.625	1.916	2.640	7.435	7.13	21.62	3.43	18.13	18.49	6.90	16.14	24.95	3.88	9.58	12.41	48.71	--	cullin-7 isoform X1 [Sus scrofa]	-	-	-	-	-	-	-	--
MSTRG.16912	4.721	4.902	3.534	5.625	5.059	1.255	12.344	14.584	2.246	0.931	1.992	1.606	213.00	192.00	134.00	267.00	204.00	46.00	561.00	761.00	109.00	35.00	74.00	80.00	--	lysosome-associated membrane glycoprotein 3 isoform X1 [Sus scrofa]	-	-	-	-	-	-	-	--
MSTRG.1692	0.775	1.365	1.200	1.649	1.378	1.415	4.612	4.811	0.965	0.420	0.861	0.790	31.00	44.00	41.00	68.00	50.00	35.00	182.00	194.00	31.00	14.00	23.00	29.00	--	-	-	-	-	-	-	-	-	--
MSTRG.16923	5.061	2.502	3.229	1.984	4.141	5.219	7.655	8.001	4.018	4.571	6.095	5.986	126.00	57.00	66.00	51.00	85.00	115.00	190.00	225.00	114.00	100.00	129.00	161.00	--	-	-	-	-	-	-	-	-	--
MSTRG.16924	1.523	1.447	1.545	1.379	0.839	1.088	0.051	0.177	0.426	0.765	0.501	0.853	30.00	25.00	26.00	28.00	15.00	17.00	1.00	4.00	9.00	13.00	8.00	19.00	--	hypothetical protein HJG63_011653 [Rousettus aegyptiacus]	-	-	-	-	-	-	-	--
MSTRG.16933	8.251	8.864	8.310	11.736	11.415	8.340	4.885	5.491	3.054	4.299	5.547	4.464	212.00	201.00	177.00	306.00	260.00	171.00	126.00	167.00	89.00	94.00	118.00	126.00	--	-	-	-	-	-	-	-	-	--
MSTRG.16934	0.237	1.896	0.278	1.459	0.349	0.798	0.790	1.104	1.550	0.550	0.390	0.840	3.00	21.00	3.00	19.00	4.00	8.00	10.00	16.00	21.00	6.00	4.00	12.00	--	-	-	-	-	-	-	-	-	--
MSTRG.16937	1.031	2.442	2.971	3.615	2.448	3.899	6.809	4.218	0.518	5.881	0.000	7.925	13.00	27.00	32.00	47.00	28.00	39.00	86.00	61.00	7.00	64.00	0.00	113.00	--	-	-	-	-	-	-	-	-	--
MSTRG.16938	0.246	0.234	0.817	0.717	0.091	0.673	0.615	0.179	0.000	1.047	0.000	0.508	6.00	5.00	17.00	18.00	2.00	13.00	15.00	5.00	0.00	22.00	0.00	14.00	--	-	-	-	-	-	-	-	-	--
MSTRG.16939	0.441	0.871	0.561	1.421	0.775	1.328	2.845	2.932	1.646	1.694	0.489	0.751	24.00	22.00	13.00	37.00	19.00	46.00	68.00	125.00	30.00	30.00	6.00	25.00	--	cullin-7 isoform X1 [Sus scrofa]	-	-	-	-	-	-	-	--
MSTRG.16940	44.703	44.556	39.475	58.774	66.606	15.851	137.262	113.074	26.999	14.774	35.902	17.638	1529.00	1336.00	1153.00	2072.00	2066.00	430.00	4701.00	4434.00	990.00	436.00	996.00	682.00	--	-	-	-	-	-	-	-	-	--
MSTRG.1695	0.241	0.695	0.186	2.420	2.510	0.758	3.866	3.703	0.093	0.000	0.706	0.000	5.00	12.00	3.00	49.00	46.00	12.00	76.00	85.00	2.00	0.00	11.00	0.00	--	-	-	-	-	-	-	-	-	--
MSTRG.1696	4.486	3.536	4.279	3.545	3.001	2.034	5.487	5.869	3.315	3.943	5.934	3.433	178.00	123.00	145.00	145.00	108.00	64.00	218.00	267.00	141.00	135.00	191.00	154.00	--	-	-	-	-	-	-	-	-	--
MSTRG.16972	0.462	0.264	0.433	1.211	1.121	0.466	0.138	0.282	0.259	1.286	0.741	1.431	10.00	5.00	8.00	27.00	22.00	8.00	3.00	7.00	6.00	24.00	13.00	35.00	Myo18a	unconventional myosin-XVIIIa isoform X1 [Eptesicus fuscus]	-	-	-	-	GO:0015629//actin cytoskeleton;GO:0031984//organelle subcompartment;GO:0044430//cytoskeletal part	GO:0003723//RNA binding;GO:0003779//actin binding;GO:0032550//purine ribonucleoside binding;GO:0042623//ATPase activity, coupled	GO:0030036//actin cytoskeleton organization;GO:0044260//cellular macromolecule metabolic process;GO:0048870//cell motility;GO:0050708//regulation of protein secretion;GO:0051668//localization within membrane	--
MSTRG.16973	0.198	0.075	0.773	0.384	0.291	0.000	0.198	0.000	0.000	0.535	0.325	0.117	3.00	1.00	10.00	6.00	4.00	0.00	3.00	0.00	0.00	7.00	4.00	2.00	MYO18A	unconventional myosin-XVIIIa isoform X15 [Equus caballus]	-	-	-	-	GO:0015629//actin cytoskeleton;GO:0031984//organelle subcompartment;GO:0044430//cytoskeletal part	GO:0003723//RNA binding;GO:0003779//actin binding;GO:0032550//purine ribonucleoside binding;GO:0042623//ATPase activity, coupled	GO:0030036//actin cytoskeleton organization;GO:0044260//cellular macromolecule metabolic process;GO:0048870//cell motility;GO:0050708//regulation of protein secretion;GO:0051668//localization within membrane	--
MSTRG.16991	4.299	4.041	4.504	5.967	4.729	4.159	9.879	9.357	4.600	5.036	6.612	5.604	87.00	72.00	77.00	121.00	84.00	68.00	202.00	217.00	97.00	88.00	103.00	126.00	--	-	-	-	-	-	-	-	-	--
MSTRG.17027	0.215	0.294	0.168	0.306	0.758	0.162	1.572	1.973	0.147	0.166	0.141	0.127	15.00	18.00	10.00	22.00	48.00	9.00	110.00	158.00	11.00	10.00	8.00	10.00	--	-	-	-	-	-	-	-	-	--
MSTRG.17028	1.868	2.447	2.115	1.689	1.691	1.189	0.733	1.349	0.569	1.160	1.791	0.875	84.00	96.00	84.00	85.00	72.00	45.00	34.00	74.00	29.00	46.00	68.00	45.00	--	-	-	-	-	-	-	-	-	--
MSTRG.17059	87.709	67.317	85.268	66.011	131.207	133.377	105.102	123.003	182.909	84.236	197.334	68.671	1116.27	751.06	926.70	865.90	1514.36	1346.27	1339.38	1794.74	2495.60	925.00	2037.04	988.02	--	-	-	-	-	-	-	-	-	--
MSTRG.17062	139.591	150.852	138.300	177.374	249.558	154.354	70.984	77.531	143.736	138.954	231.602	121.529	1405.40	1331.42	1189.03	1840.60	2278.55	1232.50	715.60	894.90	1551.39	1207.06	1891.28	1383.22	--	-	-	-	-	-	-	-	-	--
MSTRG.1708	0.488	0.738	0.848	2.525	1.589	1.120	3.894	4.260	0.174	0.163	0.131	0.377	18.31	24.30	27.20	97.72	54.09	33.36	146.39	183.37	6.99	5.27	3.98	15.99	--	metalloendopeptidase OMA1, mitochondrial isoform X1 [Nomascus leucogenys]	-	-	-	-	-	-	-	--
MSTRG.1709	0.491	0.566	0.809	1.237	2.062	0.884	3.323	3.100	0.867	0.936	0.918	0.765	21.69	22.70	34.80	57.28	85.91	28.64	157.61	154.63	42.01	38.73	31.02	39.01	--	metalloendopeptidase OMA1, mitochondrial isoform X1 [Nomascus leucogenys]	-	-	-	-	-	-	-	--
MSTRG.17098	0.175	0.699	0.410	3.123	2.782	0.110	1.485	2.017	0.082	0.406	0.647	0.213	2.00	7.00	4.00	38.00	31.00	1.00	17.00	27.00	1.00	4.00	6.00	3.00	--	-	-	-	-	-	-	-	-	--
MSTRG.17099	0.215	0.000	0.084	0.278	0.000	0.000	1.002	1.063	0.000	0.000	0.000	0.063	3.00	0.00	1.00	4.00	0.00	0.00	14.00	17.00	0.00	0.00	0.00	1.00	--	-	-	-	-	-	-	-	-	--
MSTRG.17107	1.103	1.413	1.926	2.915	3.333	1.965	4.956	4.329	0.397	2.762	1.534	1.462	18.00	16.00	28.00	51.00	44.00	28.00	135.00	153.00	13.00	70.00	18.00	40.00	--	-	-	-	-	-	-	-	-	--
MSTRG.17118	6.192	3.925	5.366	5.734	4.691	6.354	2.876	2.573	2.913	3.110	2.586	2.266	123.00	68.00	93.00	119.00	85.00	102.00	58.00	59.00	62.00	54.00	41.00	51.00	--	-	-	-	-	-	-	-	-	--
MSTRG.17119	1.874	2.655	2.792	1.432	1.315	3.794	2.098	1.783	1.430	2.040	2.380	1.356	33.00	41.00	42.00	26.00	21.00	53.00	37.00	36.00	27.00	31.00	34.00	27.00	--	-	-	-	-	-	-	-	-	--
MSTRG.1714	4.224	3.826	3.915	4.083	3.223	2.265	10.143	8.963	2.386	2.042	3.240	2.626	196.00	152.00	119.00	145.00	88.00	54.00	508.00	408.00	115.00	40.00	60.00	79.00	Pol	endonuclease/reverse transcriptase [Sus scrofa]	-	-	-	-	GO:0031090//organelle membrane;GO:0031988//membrane-bounded vesicle;GO:0044425//membrane part	GO:0015179//L-amino acid transmembrane transporter activity;GO:0015666//restriction endodeoxyribonuclease activity;GO:0034061//DNA polymerase activity	GO:0001171//reverse transcription;GO:0006308//DNA catabolic process;GO:0006575//cellular modified amino acid metabolic process;GO:0006643//membrane lipid metabolic process;GO:0006644//phospholipid metabolic process;GO:0015807//L-amino acid transport;GO:0032196//transposition;GO:0043085//positive regulation of catalytic activity	--
MSTRG.17141	0.000	0.241	0.000	0.000	0.389	0.356	2.958	2.645	0.000	0.000	0.261	0.125	0.00	3.00	0.00	0.00	5.00	4.00	42.00	43.00	0.00	0.00	3.00	2.00	--	-	-	-	-	-	-	-	-	--
MSTRG.17142	4.134	1.582	4.547	5.023	6.146	9.721	3.443	5.617	1.367	3.130	6.036	2.533	229.00	78.00	214.00	292.00	311.00	432.00	196.00	359.00	84.00	151.00	274.00	158.00	CHRNE	acetylcholine receptor subunit epsilon isoform X6 [Oryx dammah]	Environmental Information Processing	Signaling molecules and interaction	ko04080//Neuroactive ligand-receptor interaction	K04817	GO:0034702//ion channel complex;GO:0097060//synaptic membrane	GO:0004888//transmembrane signaling receptor activity;GO:0005231//excitatory extracellular ligand-gated ion channel activity	GO:0003012//muscle system process;GO:0006812//cation transport;GO:0007268//synaptic transmission;GO:0050794//regulation of cellular process;GO:0065008//regulation of biological quality	--
MSTRG.17149	0.653	0.662	0.765	3.896	1.494	1.769	0.676	0.802	1.895	0.729	2.177	0.556	27.00	24.00	27.00	166.00	56.00	58.00	28.00	38.00	84.00	26.00	73.00	26.00	--	vesicle-trafficking protein SEC22a isoform X3 [Sus scrofa]	-	-	-	-	-	-	-	--
MSTRG.1715	0.000	0.000	0.000	0.000	0.000	0.096	0.076	0.067	0.071	0.000	1.316	0.000	0.00	0.00	0.00	0.00	0.00	1.00	1.00	1.00	1.00	0.00	14.00	0.00	--	cullin-7 isoform X1 [Sus scrofa]	-	-	-	-	-	-	-	--
MSTRG.17152	0.743	1.662	1.288	1.731	1.475	1.125	2.464	2.075	2.440	1.999	0.550	1.631	25.00	49.00	37.00	60.00	45.00	30.00	83.00	80.00	88.00	58.00	15.00	62.00	--	-	-	-	-	-	-	-	-	--
MSTRG.17160	0.240	0.957	1.685	0.116	0.264	0.151	0.479	0.314	0.224	0.278	0.000	0.318	2.00	7.00	12.00	1.00	2.00	1.00	4.00	3.00	2.00	2.00	0.00	3.00	--	-	-	-	-	-	-	-	-	--
MSTRG.17167	1.288	1.894	1.381	3.793	2.960	1.643	0.542	0.541	0.029	0.486	0.383	0.769	83.00	107.00	76.00	252.00	173.00	84.00	35.00	40.00	2.00	27.00	20.00	56.00	CTDNEP1	LOW QUALITY PROTEIN: CTD nuclear envelope phosphatase 1 [Camelus dromedarius]	-	-	-	-	GO:0008287//protein serine/threonine phosphatase complex;GO:0012505//endomembrane system;GO:0031090//organelle membrane;GO:0031224//intrinsic component of membrane;GO:0043231//intracellular membrane-bounded organelle;GO:0044444//cytoplasmic part	GO:0004721//phosphoprotein phosphatase activity;GO:0005488//binding	GO:0000087//mitotic M phase;GO:0000278//mitotic cell cycle;GO:0006464//cellular protein modification process;GO:0006796//phosphate-containing compound metabolic process;GO:0009888//tissue development;GO:0010866//regulation of triglyceride biosynthetic process;GO:0030177//positive regulation of Wnt signaling pathway;GO:0033365//protein localization to organelle;GO:0044702//single organism reproduc…	--
MSTRG.17205	1.698	1.849	0.904	2.621	1.447	1.071	0.617	1.549	1.224	1.521	2.855	1.775	22.00	21.00	10.00	35.00	17.00	11.00	8.00	23.00	17.00	17.00	30.00	26.00	--	-	-	-	-	-	-	-	-	--
MSTRG.1722	7.655	7.759	8.077	8.575	12.397	9.281	5.713	5.875	6.804	9.366	10.915	9.275	1041.00	925.00	938.00	1202.00	1529.00	1001.00	778.00	916.00	992.00	1099.00	1204.00	1426.00	PCNX4	pecanex-like protein 4 isoform X1 [Balaenoptera musculus]	-	-	-	-	GO:0031224//intrinsic component of membrane	-	-	--
MSTRG.17220	1.611	1.903	2.005	2.594	3.291	1.712	4.761	4.175	2.986	1.459	1.362	1.015	26.00	25.00	26.00	36.00	51.00	19.00	82.00	78.00	50.00	16.00	11.00	15.00	--	-	-	-	-	-	-	-	-	--
MSTRG.17223	0.084	0.096	0.099	0.163	0.000	0.106	0.000	0.073	0.078	0.195	0.934	0.074	1.00	1.00	1.00	2.00	0.00	1.00	0.00	1.00	1.00	2.00	9.00	1.00	--	-	-	-	-	-	-	-	-	--
MSTRG.17226	33.803	64.693	55.568	84.812	100.919	38.975	342.166	256.737	37.447	37.298	28.554	43.055	549.00	924.00	773.00	1402.00	1463.00	502.00	5426.00	4655.00	659.00	525.00	376.00	791.00	STX8	PREDICTED: syntaxin-8 isoform X2 [Equus przewalskii]	Genetic Information Processing	Folding, sorting and degradation	ko04130//SNARE interactions in vesicular transport	K08501	-	-	-	--
MSTRG.17244	2.057	3.802	1.905	3.187	2.849	1.568	0.478	0.556	3.481	1.054	0.629	0.917	129.00	209.00	102.00	206.00	162.00	78.00	30.00	40.00	234.00	57.00	32.00	65.00	--	-	-	-	-	-	-	-	-	--
MSTRG.17250	3.546	2.333	1.863	4.675	1.855	1.376	6.265	4.480	1.484	2.423	2.186	2.252	78.00	45.00	35.00	106.00	37.00	24.00	138.00	113.00	35.00	46.00	39.00	56.00	--	interleukin-1 receptor-associated kinase 1-binding protein 1 isoform X2 [Sus scrofa]	-	-	-	-	-	-	-	--
MSTRG.17257	2.208	2.694	2.946	1.793	2.887	3.107	2.513	1.747	1.724	1.845	3.482	1.408	43.00	46.00	49.00	36.00	51.00	48.00	49.00	39.00	36.00	31.00	55.00	31.00	--	carbonic anhydrase 5A, mitochondrial isoform X8 [Sus scrofa]	-	-	-	-	-	-	-	--
MSTRG.17259	1.305	0.957	0.928	1.854	3.032	0.411	1.117	2.521	0.609	0.486	4.942	0.536	28.00	18.00	17.00	41.00	59.00	7.00	24.00	62.00	14.00	9.00	86.00	13.00	--	-	-	-	-	-	-	-	-	--
MSTRG.17271	1.637	2.200	2.232	3.003	2.597	1.301	1.613	1.976	2.259	1.793	3.567	2.876	73.00	86.00	85.00	138.00	105.00	46.00	72.00	101.00	108.00	69.00	129.00	145.00	--	-	-	-	-	-	-	-	-	--
MSTRG.17279	0.072	0.000	0.168	0.904	0.711	0.181	4.223	5.188	0.468	0.332	0.618	0.634	1.00	0.00	2.00	13.00	9.00	2.00	59.00	83.00	7.00	4.00	7.00	10.00	--	-	-	-	-	-	-	-	-	--
MSTRG.17288	0.474	0.338	0.277	0.115	0.327	0.224	1.124	1.498	0.773	0.480	0.511	0.314	8.00	5.00	4.00	2.00	5.00	3.00	19.00	29.00	14.00	7.00	7.00	6.00	--	-	-	-	-	-	-	-	-	--
MSTRG.17298	1.075	1.278	1.312	2.652	1.433	2.316	3.088	2.931	0.209	0.312	1.050	0.793	24.00	25.00	25.00	61.00	29.00	41.00	69.00	75.00	5.00	6.00	19.00	20.00	--	-	-	-	-	-	-	-	-	--
MSTRG.173	2.366	2.665	2.197	5.036	6.331	1.878	2.355	3.511	3.432	5.335	2.171	5.402	158.00	156.00	126.00	347.00	385.00	99.00	158.00	269.00	245.00	307.00	117.00	409.00	Pol	LORF2 protein, partial [Crocuta crocuta]	-	-	-	-	GO:0005783//endoplasmic reticulum;GO:0031090//organelle membrane;GO:0031224//intrinsic component of membrane;GO:0031674//I band;GO:0031988//membrane-bounded vesicle;GO:0044446//intracellular organelle part	GO:0008092//cytoskeletal protein binding;GO:0015179//L-amino acid transmembrane transporter activity;GO:0015666//restriction endodeoxyribonuclease activity;GO:0033764//steroid dehydrogenase activity, acting on the CH-OH group of donors, NAD or NADP as acceptor;GO:0034061//DNA polymerase activity;GO:0097159//organic cyclic compound binding	GO:0001171//reverse transcription;GO:0003012//muscle system process;GO:0006308//DNA catabolic process;GO:0006575//cellular modified amino acid metabolic process;GO:0006643//membrane lipid metabolic process;GO:0006644//phospholipid metabolic process;GO:0007507//heart development;GO:0008202//steroid metabolic process;GO:0008610//lipid biosynthetic process;GO:0009605//response to external stimulus;G…	--
MSTRG.17311	0.198	0.535	0.000	0.792	0.491	0.312	2.119	3.533	0.000	0.181	0.129	0.932	4.00	9.00	0.00	16.00	9.00	5.00	42.00	80.00	0.00	3.00	2.00	21.00	--	-	-	-	-	-	-	-	-	--
MSTRG.17337	1.012	2.438	1.155	0.763	0.947	0.275	0.000	0.000	0.062	0.488	0.244	0.584	19.00	33.00	17.00	15.00	13.00	4.00	0.00	0.00	1.00	7.00	3.00	10.00	--	-	-	-	-	-	-	-	-	--
MSTRG.17339	0.000	0.000	0.103	0.000	0.000	0.000	0.265	0.154	0.082	0.512	1.743	0.234	0.00	0.00	1.00	0.00	0.00	0.00	3.00	2.00	1.00	5.00	16.00	3.00	--	-	-	-	-	-	-	-	-	--
MSTRG.17341	1.206	2.723	2.414	1.925	2.613	1.647	0.923	0.949	1.885	2.478	1.422	2.736	33.00	70.00	54.00	58.00	67.00	38.00	25.00	31.00	59.00	62.00	32.00	89.00	--	-	-	-	-	-	-	-	-	--
MSTRG.17347	0.611	0.697	1.574	0.356	0.809	0.771	0.244	0.107	0.342	0.283	0.301	0.432	5.00	5.00	11.00	3.00	6.00	5.00	2.00	1.00	3.00	2.00	2.00	4.00	--	-	-	-	-	-	-	-	-	--
MSTRG.17349	2.909	2.555	2.911	4.160	3.824	2.951	5.926	5.633	1.482	1.614	1.300	2.238	67.00	52.00	51.00	94.73	84.00	51.00	129.72	150.64	29.65	26.00	23.00	56.63	--	uncharacterized protein LOC106509328 isoform X4 [Sus scrofa]	-	-	-	-	-	-	-	--
MSTRG.1735	0.000	0.000	0.000	0.000	0.171	0.000	1.699	0.944	0.072	0.090	0.000	0.205	0.00	0.00	0.00	0.00	2.00	0.00	22.00	14.00	1.00	1.00	0.00	3.00	--	-	-	-	-	-	-	-	-	--
MSTRG.17359	0.165	0.054	0.193	0.320	1.353	0.416	2.615	2.428	0.572	1.230	0.553	0.397	7.00	2.00	7.00	14.00	52.00	14.00	111.00	118.00	26.00	45.00	19.00	19.00	ATP2C1	calcium-transporting ATPase type 2C member 1-like [Pteropus vampyrus]	-	-	-	-	GO:0031090//organelle membrane;GO:0031224//intrinsic component of membrane;GO:0031984//organelle subcompartment;GO:0043231//intracellular membrane-bounded organelle	GO:0019829//cation-transporting ATPase activity;GO:0032550//purine ribonucleoside binding;GO:0046914//transition metal ion binding;GO:0060089//molecular transducer activity	GO:0006816//calcium ion transport;GO:0006828//manganese ion transport;GO:0006874//cellular calcium ion homeostasis;GO:0009888//tissue development;GO:0030036//actin cytoskeleton organization;GO:0043122//regulation of I-kappaB kinase/NF-kappaB signaling;GO:0046916//cellular transition metal ion homeostasis;GO:0098742//cell-cell adhesion via plasma-membrane adhesion molecules	--
MSTRG.17380	1.087	0.620	1.120	0.485	0.863	0.439	1.455	1.157	1.115	0.302	0.348	0.192	50.00	25.00	44.00	23.00	36.00	16.00	67.00	61.00	55.00	12.00	13.00	10.00	Pol	RecName: Full=LINE-1 retrotransposable element ORF2 protein; Short=ORF2p; Includes: RecName: Full=Reverse transcriptase; Includes: RecName: Full=Endonuclease [Homo sapiens]	-	-	-	-	-	GO:0015666//restriction endodeoxyribonuclease activity;GO:0034061//DNA polymerase activity	GO:0001171//reverse transcription;GO:0006308//DNA catabolic process;GO:0032196//transposition	--
MSTRG.17384	0.612	0.310	1.195	0.198	0.075	0.772	0.136	0.119	0.063	0.315	0.335	0.782	9.00	4.00	15.00	3.00	1.00	9.00	2.00	2.00	1.00	4.00	4.00	13.00	--	-	-	-	-	-	-	-	-	--
MSTRG.17388	0.137	0.156	0.000	0.000	0.000	0.345	0.000	0.000	0.000	0.000	0.000	0.000	1.00	1.00	0.00	0.00	0.00	2.00	0.00	0.00	0.00	0.00	0.00	0.00	--	-	-	-	-	-	-	-	-	--
MSTRG.17399	0.851	2.071	1.416	1.502	1.209	1.220	4.635	1.978	0.421	0.150	0.477	0.000	14.00	29.00	21.00	24.00	17.00	15.00	73.00	40.00	7.00	2.00	6.00	0.00	--	-	-	-	-	-	-	-	-	--
MSTRG.17404	5.436	3.762	4.106	7.446	8.366	5.010	10.431	5.113	3.246	3.351	1.128	2.835	120.33	73.01	77.61	169.88	167.95	87.95	231.19	129.75	77.04	64.00	20.26	70.94	--	-	-	-	-	-	-	-	-	--
MSTRG.17405	0.163	0.438	0.180	0.954	1.890	1.192	5.997	9.732	0.259	0.000	0.549	0.898	4.67	10.99	4.39	28.12	49.05	27.05	171.81	319.25	7.96	0.00	12.74	29.06	--	-	-	-	-	-	-	-	-	--
MSTRG.17406	0.160	0.183	0.094	0.155	0.309	0.252	0.240	0.314	1.494	0.139	0.444	0.460	4.00	4.00	2.00	4.00	7.00	5.00	6.00	9.00	40.00	3.00	9.00	13.00	--	cullin-7 isoform X1 [Sus scrofa]	-	-	-	-	-	-	-	--
MSTRG.17412	3.360	2.447	2.655	2.985	5.133	3.215	1.092	1.765	3.172	1.548	20.013	1.790	83.00	53.00	56.00	76.00	115.00	63.00	27.00	50.00	84.00	33.00	401.00	50.00	--	-	-	-	-	-	-	-	-	--
MSTRG.17419	0.998	0.182	0.374	0.194	0.000	0.101	1.595	0.522	1.453	0.046	0.098	0.106	25.00	4.00	8.00	5.00	0.00	2.00	40.00	15.00	39.00	1.00	2.00	3.00	--	-	-	-	-	-	-	-	-	--
MSTRG.17420	0.091	0.730	0.964	0.000	0.101	0.000	2.649	1.755	0.000	0.530	0.226	0.486	1.00	7.00	9.00	0.00	1.00	0.00	29.00	22.00	0.00	5.00	2.00	6.00	--	-	-	-	-	-	-	-	-	--
MSTRG.17423	0.491	0.600	0.081	0.550	0.572	0.384	0.808	1.382	0.677	1.288	0.887	0.800	13.00	14.00	2.00	15.00	13.00	8.00	22.00	43.00	20.00	32.00	19.00	26.00	--	-	-	-	-	-	-	-	-	--
MSTRG.17426	0.826	1.341	1.522	0.360	0.570	0.390	1.376	0.968	0.385	0.720	1.171	0.172	13.00	19.00	21.00	6.00	8.00	5.00	21.00	16.00	6.00	9.00	14.00	3.00	RARB	retinoic acid receptor beta-like, partial [Neophocaena asiaeorientalis asiaeorientalis]	Human Diseases;Human Diseases;Human Diseases;Human Diseases	Cancer: overview;Cancer: specific types;Cancer: specific types;Cancer: specific types	ko05200//Pathways in cancer;ko05226//Gastric cancer;ko05222//Small cell lung cancer;ko05223//Non-small cell lung cancer	K08528;K08528;K08528;K08528	GO:0031981//nuclear lumen	GO:0000976//transcription regulatory region sequence-specific DNA binding;GO:0004879//RNA polymerase II transcription factor activity, ligand-activated sequence-specific DNA binding;GO:0038023//signaling receptor activity;GO:0042974//retinoic acid receptor binding;GO:0046914//transition metal ion binding	GO:0001101//response to acid chemical;GO:0002066//columnar/cuboidal epithelial cell development;GO:0006352//DNA-templated transcription, initiation;GO:0006357//regulation of transcription from RNA polymerase II promoter;GO:0009755//hormone-mediated signaling pathway;GO:0021544//subpallium development;GO:0030326//embryonic limb morphogenesis;GO:0030522//intracellular receptor signaling pathway;GO:…	--
MSTRG.17427	1.820	0.377	0.872	0.080	0.274	0.104	0.000	0.072	0.000	0.000	0.102	0.000	22.00	4.00	9.00	1.00	3.00	1.00	0.00	1.00	0.00	0.00	1.00	0.00	--	-	-	-	-	-	-	-	-	--
MSTRG.1743	0.315	1.795	0.516	0.977	0.278	0.159	2.912	2.138	1.312	0.219	0.000	0.111	5.00	25.00	7.00	16.00	4.00	2.00	47.00	40.00	23.00	3.00	0.00	2.00	--	-	-	-	-	-	-	-	-	--
MSTRG.17430	0.620	0.226	0.203	0.843	0.821	0.501	0.892	1.169	0.556	0.805	1.132	0.571	25.00	8.00	7.00	35.00	30.00	16.00	36.00	54.00	24.00	28.00	37.00	26.00	--	-	-	-	-	-	-	-	-	--
MSTRG.17438	1.125	1.169	1.054	2.498	1.875	1.040	0.799	1.090	1.609	1.304	3.082	2.764	45.00	41.00	36.00	103.00	68.00	33.00	32.00	50.00	69.00	45.00	100.00	125.00	Pol	LINE-1 element ORF2 (predicted) [Sorex araneus]	-	-	-	-	-	-	-	--
MSTRG.17439	0.000	0.168	0.000	0.000	0.000	0.000	2.949	3.542	0.413	0.086	0.364	0.065	0.00	2.00	0.00	0.00	0.00	0.00	40.00	55.00	6.00	1.00	4.00	1.00	--	-	-	-	-	-	-	-	-	--
MSTRG.17441	2.165	1.461	2.817	1.364	1.372	1.121	2.509	2.972	1.100	0.074	0.052	0.150	50.00	28.00	54.00	31.00	26.00	21.00	55.00	76.00	26.00	1.00	1.00	4.00	--	-	-	-	-	-	-	-	-	--
MSTRG.17442	0.431	0.246	0.151	1.190	0.986	0.409	2.598	2.688	0.361	0.100	1.274	0.492	7.00	5.00	3.00	28.00	18.00	6.00	51.00	59.00	9.00	2.00	24.00	10.00	--	-	-	-	-	-	-	-	-	--
MSTRG.17449	54.484	52.290	48.194	99.658	92.612	76.379	99.585	122.391	84.181	82.311	83.716	78.104	1033.00	845.00	782.00	1612.00	1300.00	1026.00	1580.00	2210.00	1762.00	1170.00	1030.00	1476.00	--	-	-	-	-	-	-	-	-	--
MSTRG.17450	0.893	0.681	0.504	1.208	0.835	0.392	1.956	2.542	1.638	0.910	2.449	1.168	23.00	15.00	11.00	31.00	19.00	8.00	49.00	73.00	45.00	20.00	51.00	34.00	--	-	-	-	-	-	-	-	-	--
MSTRG.17452	3.240	1.957	3.701	3.014	2.886	5.567	2.122	2.085	0.670	1.641	15.471	1.558	110.00	58.00	108.00	104.00	88.00	151.00	71.00	80.00	24.00	48.00	426.00	59.00	--	-	-	-	-	-	-	-	-	--
MSTRG.17458	1.386	2.448	1.309	1.258	1.282	1.297	1.474	1.131	1.627	1.503	1.709	0.712	31.00	48.00	25.00	29.00	26.00	23.00	33.00	29.00	39.00	29.00	31.00	18.00	--	-	-	-	-	-	-	-	-	--
MSTRG.17459	4.360	3.741	4.068	2.307	3.465	4.575	4.938	4.469	13.761	2.928	10.915	2.030	361.00	270.00	290.00	197.00	260.00	302.00	414.00	426.00	1216.00	209.00	730.00	190.00	--	bridging integrator 3 isoform X3 [Sus scrofa]	-	-	-	-	-	-	-	--
MSTRG.17460	0.062	0.422	0.072	0.658	0.815	0.311	1.046	0.806	0.115	0.286	3.115	0.000	1.00	6.00	1.00	11.00	12.00	4.00	17.00	15.00	2.00	4.00	41.00	0.00	--	-	-	-	-	-	-	-	-	--
MSTRG.17487	86.932	95.629	85.504	25.144	18.265	7.672	131.718	95.041	117.403	5.158	10.697	6.628	1543.00	1488.00	1296.00	460.00	294.00	108.00	2341.00	1934.00	2234.00	79.00	154.00	133.00	--	-	-	-	-	-	-	-	-	--
MSTRG.17489	3.737	3.539	3.881	1.300	1.322	0.978	0.000	1.353	3.223	0.490	0.695	0.187	53.00	44.00	47.00	19.00	17.00	11.00	0.00	22.00	49.00	6.00	8.00	3.00	TIGD1	tigger transposable element-derived protein 1 [Molossus molossus]	-	-	-	-	-	-	-	--
MSTRG.17490	1.527	0.896	1.476	1.899	1.896	1.869	1.851	2.560	1.300	2.302	0.548	2.610	103.00	53.00	85.00	132.00	116.00	100.00	125.00	198.00	94.00	134.00	30.00	199.00	GADD45GIP1	growth arrest and DNA damage-inducible proteins-interacting protein 1 [Desmodus rotundus]	-	-	-	-	GO:0044429//mitochondrial part	-	GO:0006413//translational initiation;GO:0006414//translational elongation;GO:0006415//translational termination;GO:0007050//cell cycle arrest	--
MSTRG.17493	0.156	0.178	0.427	0.808	0.402	0.329	8.057	6.018	0.486	0.080	0.129	0.231	3.00	3.00	7.00	17.00	7.00	5.00	161.00	137.00	10.00	2.00	2.00	5.00	--	-	-	-	-	-	-	-	-	--
MSTRG.17494	0.472	0.538	0.425	0.880	1.200	0.274	1.123	0.538	0.203	0.252	0.045	0.385	13.00	13.00	10.00	25.00	30.00	6.00	31.00	17.00	6.00	6.00	1.00	12.00	--	-	-	-	-	-	-	-	-	--
MSTRG.17495	7.258	9.443	7.503	14.139	8.691	7.292	10.590	6.825	2.539	4.140	2.307	4.564	128.00	146.00	113.00	257.00	139.00	102.00	187.00	138.00	48.00	63.00	33.00	91.00	--	-	-	-	-	-	-	-	-	--
MSTRG.17505	0.551	1.622	1.827	1.113	1.214	0.405	0.687	0.240	0.000	0.585	0.283	0.690	12.00	31.00	34.00	25.00	24.00	7.00	15.00	6.00	0.00	11.00	5.00	17.00	--	Retrovirus-related Pol polyprotein LINE-1 [Bos mutus]	-	-	-	-	-	-	-	--
MSTRG.17516	0.000	0.000	0.000	0.000	0.000	0.000	0.205	0.538	0.000	0.000	0.253	0.000	0.00	0.00	0.00	0.00	0.00	0.00	1.00	3.00	0.00	0.00	1.00	0.00	--	-	-	-	-	-	-	-	-	--
MSTRG.17527	0.302	1.378	0.590	0.195	0.777	0.254	0.603	0.263	0.657	0.000	0.124	0.178	3.00	12.00	5.00	2.00	7.00	2.00	6.00	3.00	7.00	0.00	1.00	2.00	--	-	-	-	-	-	-	-	-	--
[truncated: 23,832 more rows]
