# Supplementary material for: In Vivo-Matured Oocyte Resists Post-Ovulatory Aging through the Hub Genes DDX18 and DNAJC7 in Pigs
Source: Antioxidants (Basel). 2024 Jul 19;13(7):867. doi: 10.3390/antiox13070867 (PMC11274268; doi:10.3390/antiox13070867)
Supplement: Supplementary file 1 [file antioxidants-13-00867-s001.zip › Table S5.xls]

## Sheet: F_vivo-vs-A_vivo.filter.annot
id	F_vivo-2_count	F_vivo-1_count	F_vivo-3_count	A_vivo-1_count	A_vivo-2_count	A_vivo-3_count	F_vivo-2_fpkm	F_vivo-1_fpkm	F_vivo-3_fpkm	A_vivo-1_fpkm	A_vivo-2_fpkm	A_vivo-3_fpkm	F_vivo_mean	A_vivo_mean	log2(fc)	PValue	FDR	Symbol	KEGG_A_class	KEGG_B_class	K_ID	TF_family	Description	Pathway	GO Component	GO Function	GO Process
ncbi_100514043	17169	18219	15737	267	316	518	1000.98	1216.49	981.725	20.457	25.741	30.002	1066.4	25.4	-5.39177	1.6863e-47	3.54274e-43	DPY30	-	-	-	--	dpy-30, histone methyltransferase complex regulatory subunit	-	GO:0005634//nucleus;GO:0005654//nucleoplasm;GO:0005794//Golgi apparatus;GO:0005802//trans-Golgi network;GO:0035097//histone methyltransferase complex;GO:0044666//MLL3/4 complex;GO:0048188//Set1C/COMPASS complex	GO:0042802//identical protein binding;GO:0042803//protein homodimerization activity	GO:0016197//endosomal transport;GO:0051568//histone H3-K4 methylation
ncbi_100522759	6852	7212	5534	295	135	276	244.404	294.537	211.093	13.982	6.806	9.984	250.011	10.2573	-4.60727	4.24739e-30	4.46167e-26	COMMD2	-	-	-	--	COMM domain containing 2	-	-	-	-
ncbi_100738069	2215	2503	1852	69	53	133	45.534	58.913	40.714	1.885	1.54	2.773	48.387	2.066	-4.54971	2.10613e-29	1.47492e-25	RAD9B	Cellular Processes	Cell growth and death	K10995	--	RAD9 checkpoint clamp component B, transcript variant X1	ko04218//Cellular senescence	GO:0030896//checkpoint clamp complex	-	GO:0000077//DNA damage checkpoint;GO:0006281//DNA repair
ncbi_100514028	24321	21446	7972	517	397	774	338.214	341.46	118.535	9.521	7.783	10.902	266.07	9.402	-4.82269	1.8898e-28	9.92571e-25	Set	-	-	-	--	SET nuclear proto-oncogene	-	GO:0005634//nucleus	-	GO:0006334//nucleosome assembly
ncbi_100216316	21683	23310	20640	837	1213	1162	1245.79	1533.42	1268.18	63.899	98.509	67.705	1349.13	76.7043	-4.13658	1.34272e-26	5.64185e-23	RPL26L1	Genetic Information Processing	Translation	K02898	--	ribosomal protein L26 like 1	ko03010//Ribosome	GO:0005840//ribosome;GO:0015934//large ribosomal subunit;GO:0022625//cytosolic large ribosomal subunit	GO:0003723//RNA binding;GO:0003735//structural constituent of ribosome	GO:0002181//cytoplasmic translation;GO:0006412//translation;GO:0042273//ribosomal large subunit biogenesis
MSTRG.15446	474	428	474	7	1	4	25.371	26.667	26.256	0.41	0.038	0.129	26.098	0.192333	-7.08419	3.35282e-26	1.02575e-22	--	-	-	-	--	-	-	-	-	-
ncbi_100517195	6239	6514	2087	102	138	188	329.869	393.307	116.59	6.949	9.92	10.119	279.922	8.996	-4.9596	3.4177e-26	1.02575e-22	C2orf76	-	-	-	--	chromosome 15 C2orf76 homolog, transcript variant X2	-	-	-	-
ncbi_100517415	2688	3752	880	44	37	70	124.484	198.927	43.584	2.709	2.421	3.287	122.332	2.80567	-5.44631	8.16091e-26	2.14316e-22	SEC61G	Genetic Information Processing;Cellular Processes;Genetic Information Processing	Folding, sorting and degradation;Transport and catabolism;Folding, sorting and degradation	K07342;K07342;K07342	--	Sec61 translocon gamma subunit, transcript variant X1	ko04141//Protein processing in endoplasmic reticulum;ko04145//Phagosome;ko03060//Protein export	GO:0016020//membrane;GO:0016021//integral component of membrane	GO:0015450//P-P-bond-hydrolysis-driven protein transmembrane transporter activity	GO:0006605//protein targeting;GO:0006886//intracellular protein transport;GO:0015031//protein transport;GO:0071806//protein transmembrane transport
ncbi_100525658	3712	3034	1365	29	78	52	131.366	123.014	51.673	1.364	3.889	1.881	102.018	2.378	-5.42293	1.01911e-25	2.37893e-22	UBE2T	Genetic Information Processing	Replication and repair	K13960	--	ubiquitin conjugating enzyme E2 T, transcript variant X1	ko03460//Fanconi anemia pathway	GO:0005654//nucleoplasm;GO:0005730//nucleolus	GO:0000166//nucleotide binding;GO:0003682//chromatin binding;GO:0004842//ubiquitin-protein transferase activity;GO:0005524//ATP binding;GO:0016740//transferase activity;GO:0031625//ubiquitin protein ligase binding;GO:0061631//ubiquitin conjugating enzyme activity	GO:0006281//DNA repair;GO:0006513//protein monoubiquitination;GO:0006974//cellular response to DNA damage stimulus;GO:0035519//protein K29-linked ubiquitination;GO:0044314//protein K27-linked ubiquitination;GO:0051865//protein autoubiquitination;GO:0070534//protein K63-linked ubiquitination;GO:0070936//protein K48-linked ubiquitination;GO:0070979//protein K11-linked ubiquitination;GO:0085020//pro…
ncbi_100516606	36343	37225	13111	1099	1258	1158	1117.65	1312.62	431.882	45.07	55.143	36.312	954.051	45.5083	-4.38986	8.85358e-23	1.86005e-19	COX7A2L	Organismal Systems;Human Diseases;Human Diseases;Human Diseases;Human Diseases;Metabolism;Organismal Systems	Environmental adaptation;Neurodegenerative disease;Neurodegenerative disease;Endocrine and metabolic disease;Neurodegenerative disease;Energy metabolism;Circulatory system	K02270;K02270;K02270;K02270;K02270;K02270;K02270	--	cytochrome c oxidase subunit 7A-related protein, mitochondrial, transcript variant X4	ko04714//Thermogenesis;ko05016//Huntington disease;ko05010//Alzheimer disease;ko04932//Non-alcoholic fatty liver disease;ko05012//Parkinson disease;ko00190//Oxidative phosphorylation;ko04260//Cardiac muscle contraction	GO:0005730//nucleolus;GO:0005739//mitochondrion;GO:0005746//mitochondrial respiratory chain;GO:0016020//membrane;GO:0016021//integral component of membrane	GO:0004129//cytochrome-c oxidase activity;GO:0009055//electron carrier activity	GO:0002082//regulation of oxidative phosphorylation;GO:0022900//electron transport chain;GO:0097250//mitochondrial respiratory chain supercomplex assembly;GO:1902600//hydrogen ion transmembrane transport
MSTRG.14663	1726	1668	613	56	45	48	45.094	49.896	17.127	1.944	1.662	1.272	37.3723	1.626	-4.52257	3.92715e-22	7.5005e-19	--	-	-	-	--	-	-	-	-	-
ncbi_100170854	4120	4077	2672	214	225	171	82.1	93.021	56.941	5.666	6.337	3.456	77.354	5.153	-3.90799	6.68165e-22	1.16979e-18	ATIC	Metabolism;Metabolism;Human Diseases;Metabolism	Global and overview maps;Nucleotide metabolism;Drug resistance: antineoplastic;Metabolism of cofactors and vitamins	K00602;K00602;K00602;K00602	--	5-aminoimidazole-4-carboxamide ribonucleotide formyltransferase/IMP cyclohydrolase	ko01100//Metabolic pathways;ko00230//Purine metabolism;ko01523//Antifolate resistance;ko00670//One carbon pool by folate	GO:0005829//cytosol;GO:0005886//plasma membrane	GO:0003824//catalytic activity;GO:0003937//IMP cyclohydrolase activity;GO:0004643//phosphoribosylaminoimidazolecarboxamide formyltransferase activity;GO:0016740//transferase activity;GO:0016787//hydrolase activity;GO:0042803//protein homodimerization activity	GO:0006164//purine nucleotide biosynthetic process;GO:0006189//'de novo' IMP biosynthetic process;GO:0098761//cellular response to interleukin-7
ncbi_100512195	10472	13340	3991	253	403	420	306.795	447.49	125.048	9.845	16.688	12.467	293.111	13	-4.49486	8.8111e-21	1.42394e-17	SUB1	-	-	-	PC4	activated RNA polymerase II transcriptional coactivator p15	-	GO:0005634//nucleus;GO:0005667//transcription factor complex	GO:0003677//DNA binding;GO:0003713//transcription coactivator activity	GO:0006355//regulation of transcription, DNA-templated;GO:0060261//positive regulation of transcription initiation from RNA polymerase II promoter
MSTRG.17566	319	692	268	8	4	13	17.076	42.411	15.341	0.569	0.303	0.706	24.9427	0.526	-5.56741	2.24829e-20	3.37388e-17	--	-	-	-	--	-	-	-	-	-
ncbi_100526069	6407	6733	2547	233	303	341	216.105	261.201	91.429	10.196	14.049	11.201	189.578	11.8153	-4.00406	7.40708e-20	1.03744e-16	TEX30	-	-	-	--	testis expressed 30, transcript variant X4	-	GO:0005634//nucleus	GO:0016787//hydrolase activity	-
MSTRG.24436	503	638	407	20	26	41	8.431	12.217	7.352	0.446	0.625	0.695	9.33333	0.588667	-3.98687	2.26648e-19	2.94635e-16	Pol	-	-	-	--	endonuclease/reverse transcriptase [Sus scrofa]	-	-	-	-
MSTRG.24435	1185	1122	832	77	28	55	35.615	38.61	26.741	3.075	1.189	1.676	33.6553	1.98	-4.08726	2.38412e-19	2.94635e-16	--	-	-	-	--	endonuclease reverse transcriptase [Bos taurus]	-	-	GO:0004518//nuclease activity;GO:0016740//transferase activity	GO:0006259//DNA metabolic process
MSTRG.12303	285	461	171	1	4	7	18.483	34.295	11.951	0.088	0.373	0.441	21.5763	0.300667	-6.16514	4.35922e-19	5.08794e-16	--	-	-	-	--	-	-	-	-	-
MSTRG.17487	1934	2341	2234	79	154	133	95.041	131.718	117.403	5.158	10.697	6.628	114.721	7.49433	-3.93618	1.22972e-18	1.35975e-15	--	-	-	-	--	-	-	-	-	-
MSTRG.2186	460	484	211	11	14	25	26.001	31.324	12.754	0.826	1.119	1.433	23.3597	1.126	-4.37474	4.50458e-18	4.73184e-15	--	-	-	-	--	-	-	-	-	-
ncbi_733591	3279	2737	2790	227	137	367	97.666	93.355	88.978	8.994	5.761	11.098	93.333	8.61767	-3.43702	5.0021e-18	5.00424e-15	MTX2	-	-	-	--	metaxin 2	-	GO:0001401//mitochondrial sorting and assembly machinery complex;GO:0005730//nucleolus;GO:0005739//mitochondrion	-	-
ncbi_100514494	274	298	141	2	5	1	4.373	5.445	2.406	0.042	0.113	0.016	4.07467	0.057	-6.15958	1.27436e-17	1.21696e-14	Iqcj-Schip1	-	-	-	--	schwannomin-interacting protein 1	-	-	-	-
ncbi_100312966	4162	4666	2068	288	236	400	278.773	357.838	148.13	25.632	22.343	27.171	261.58	25.0487	-3.38445	1.55431e-17	1.33435e-14	DCTN6	Organismal Systems	Excretory system	K10428	--	dynactin subunit 6	ko04962//Vasopressin-regulated water reabsorption	GO:0005813//centrosome;GO:0005869//dynactin complex	-	-
ncbi_100622245	3696	4297	641	48	78	95	253.728	345.215	44.898	3.462	6.113	5.412	214.614	4.99567	-5.42492	1.56711e-17	1.33435e-14	ATP5PF	Metabolism;Organismal Systems;Human Diseases;Human Diseases;Human Diseases;Metabolism	Global and overview maps;Environmental adaptation;Neurodegenerative disease;Neurodegenerative disease;Neurodegenerative disease;Energy metabolism	K02131;K02131;K02131;K02131;K02131;K02131	--	ATP synthase, H+ transporting, mitochondrial Fo complex subunit F6, transcript variant X1	ko01100//Metabolic pathways;ko04714//Thermogenesis;ko05016//Huntington disease;ko05010//Alzheimer disease;ko05012//Parkinson disease;ko00190//Oxidative phosphorylation	GO:0000276//mitochondrial proton-transporting ATP synthase complex, coupling factor F(o);GO:0005739//mitochondrion;GO:0005743//mitochondrial inner membrane;GO:0005753//mitochondrial proton-transporting ATP synthase complex;GO:0016020//membrane	GO:0015078//hydrogen ion transmembrane transporter activity;GO:0046933//proton-transporting ATP synthase activity, rotational mechanism	GO:0006811//ion transport;GO:0015986//ATP synthesis coupled proton transport;GO:0042776//mitochondrial ATP synthesis coupled proton transport
ncbi_100511852	1494	1658	401	40	39	23	45.043	57.37	12.929	1.655	1.662	0.703	38.4473	1.34	-4.84258	1.58783e-17	1.33435e-14	HAUS2	-	-	-	--	HAUS augmin like complex subunit 2	-	GO:0005813//centrosome;GO:0005876//spindle microtubule;GO:0070652//HAUS complex	-	GO:0007098//centrosome cycle;GO:0031023//microtubule organizing center organization;GO:0051225//spindle assembly
ncbi_100521508	2730	2476	2244	239	126	299	92.117	95.537	80.912	10.714	5.92	10.207	89.522	8.947	-3.32277	1.91739e-17	1.53526e-14	TMEM243	-	-	-	--	transmembrane protein 243, transcript variant X1	-	GO:0016020//membrane;GO:0016021//integral component of membrane	-	-
MSTRG.21217	2192	2690	721	39	66	117	64.516	90.651	22.694	1.525	2.746	3.492	59.287	2.58767	-4.51799	1.97306e-17	1.53526e-14	--	-	-	-	--	-	-	-	-	-
ncbi_100511890	22837	15269	8295	905	1219	1114	389.894	298.476	151.449	20.53	29.417	19.288	279.94	23.0783	-3.6005	2.27682e-17	1.70835e-14	HSPA8	Environmental Information Processing;Cellular Processes;Human Diseases;Genetic Information Processing;Human Diseases;Organismal Systems;Human Diseases;Genetic Information Processing;Human Diseases;Organismal Systems;Organismal Systems;Human Diseases	Signal transduction;Transport and catabolism;Infectious disease: viral;Folding, sorting and degradation;Infectious disease: viral;Endocrine system;Infectious disease: viral;Transcription;Infectious disease: parasitic;Immune system;Aging;Infectious disease: bacterial	K03283;K03283;K03283;K03283;K03283;K03283;K03283;K03283;K03283;K03283;K03283;K03283	--	heat shock protein family A (Hsp70) member 8	ko04010//MAPK signaling pathway;ko04144//Endocytosis;ko05169//Epstein-Barr virus infection;ko04141//Protein processing in endoplasmic reticulum;ko05164//Influenza A;ko04915//Estrogen signaling pathway;ko05162//Measles;ko03040//Spliceosome;ko05145//Toxoplasmosis;ko04612//Antigen processing and presentation;ko04213//Longevity regulating pathway - multiple species;ko05134//Legionellosis	GO:0005634//nucleus;GO:0005737//cytoplasm;GO:0005764//lysosome;GO:0005776//autophagosome;GO:0005829//cytosol;GO:0005886//plasma membrane;GO:0030424//axon;GO:0030425//dendrite;GO:0043195//terminal bouton;GO:0099523//presynaptic cytosol;GO:0099524//postsynaptic cytosol	GO:0000166//nucleotide binding;GO:0005524//ATP binding;GO:0016887//ATPase activity;GO:0031072//heat shock protein binding;GO:0042623//ATPase activity, coupled;GO:0044183//protein binding involved in protein folding;GO:0051082//unfolded protein binding;GO:0051787//misfolded protein binding;GO:1990833//clathrin-uncoating ATPase activity	GO:0006986//response to unfolded protein;GO:0008088//axo-dendritic transport;GO:0016192//vesicle-mediated transport;GO:0034620//cellular response to unfolded protein;GO:0042026//protein refolding;GO:0051085//chaperone mediated protein folding requiring cofactor;GO:0061738//late endosomal microautophagy;GO:0061740//protein targeting to lysosome involved in chaperone-mediated autophagy;GO:0061741//…
MSTRG.6689	2908	2617	2853	169	260	246	86.251	88.872	90.493	6.66	10.9	7.399	88.5387	8.31967	-3.41171	2.67389e-17	1.93709e-14	--	-	-	-	--	cullin-7 isoform X1 [Sus scrofa]	-	-	-	-
ncbi_100517314	8564	7221	7408	756	723	1181	139.778	134.935	129.371	16.455	16.74	19.589	134.695	17.5947	-2.93648	3.3708e-17	2.36057e-14	FASTKD2	-	-	-	--	FAST kinase domains 2, transcript variant X1	-	GO:0005654//nucleoplasm;GO:0005739//mitochondrion;GO:0035770//ribonucleoprotein granule;GO:0042645//mitochondrial nucleoid;GO:0045171//intercellular bridge	GO:0004672//protein kinase activity;GO:0016301//kinase activity;GO:0019843//rRNA binding	GO:0006468//protein phosphorylation;GO:0016310//phosphorylation;GO:0070131//positive regulation of mitochondrial translation;GO:1902775//mitochondrial large ribosomal subunit assembly
ncbi_100511215	3440	4549	1521	21	115	44	195.656	295.88	92.581	1.544	8.862	2.548	194.706	4.318	-5.49479	3.69996e-17	2.5075e-14	GLRX2	-	-	-	--	glutaredoxin 2	-	GO:0005623//cell	GO:0009055//electron carrier activity;GO:0015035//protein disulfide oxidoreductase activity	GO:0022900//electron transport chain;GO:0045454//cell redox homeostasis;GO:0055114//oxidation-reduction process
ncbi_100515164	48	71	54	880	395	1085	0.512	0.867	0.616	12.466	5.952	11.731	0.665	10.0497	3.91765	7.45926e-17	4.89724e-14	KCTD2	-	-	-	--	potassium channel tetramerization domain containing 2	-	GO:0005737//cytoplasm;GO:0031463//Cul3-RING ubiquitin ligase complex	GO:0005515//protein binding;GO:0044877//macromolecular complex binding;GO:0097602//cullin family protein binding	GO:0043161//proteasome-mediated ubiquitin-dependent protein catabolic process;GO:0051260//protein homooligomerization
ncbi_100518254	1029	1553	91	1	8	8	69.152	119.662	6.576	0.09	0.764	0.548	65.13	0.467333	-7.12273	1.02127e-16	6.50181e-14	RPS19	Genetic Information Processing	Translation	K02966	--	ribosomal protein S19, transcript variant X2	ko03010//Ribosome	GO:0005840//ribosome	GO:0003735//structural constituent of ribosome	GO:0006412//translation
ncbi_100153841	1884	1421	1387	153	59	130	42.106	36.517	33.418	4.51	1.805	2.957	37.347	3.09067	-3.595	1.79395e-16	1.1085e-13	DERA	Metabolism	Carbohydrate metabolism	K01619	--	deoxyribose-phosphate aldolase, transcript variant X1	ko00030//Pentose phosphate pathway	GO:0005654//nucleoplasm;GO:0005737//cytoplasm	GO:0003824//catalytic activity;GO:0004139//deoxyribose-phosphate aldolase activity;GO:0016829//lyase activity	GO:0009264//deoxyribonucleotide catabolic process;GO:0016052//carbohydrate catabolic process;GO:0046121//deoxyribonucleoside catabolic process
ncbi_100158199	9233	10098	4327	563	682	804	291.507	366.103	146.077	22.47	27.503	24.53	267.896	24.8343	-3.43126	2.56523e-16	1.5398e-13	WDYHV1	-	-	-	--	WDYHV motif containing 1, transcript variant X1	-	GO:0005634//nucleus;GO:0005829//cytosol	GO:0008418//protein-N-terminal asparagine amidohydrolase activity;GO:0016811//hydrolase activity, acting on carbon-nitrogen (but not peptide) bonds, in linear amides;GO:0070773//protein-N-terminal glutamine amidohydrolase activity	GO:0006464//cellular protein modification process
MSTRG.3080	2253	2591	276	30	31	56	52.406	69.005	6.866	0.927	1.019	1.321	42.759	1.089	-5.29515	3.86423e-16	2.22932e-13	--	-	-	-	--	-	-	-	-	-
ncbi_100513078	153403	154396	83009	12964	13626	15610	3897.57	4485.32	2250.99	435.709	485.367	400.067	3544.62	440.381	-3.00881	3.92617e-16	2.22932e-13	DYNC2LI1	Organismal Systems	Excretory system	K10417	--	dynein cytoplasmic 2 light intermediate chain 1	ko04962//Vasopressin-regulated water reabsorption	GO:0005737//cytoplasm;GO:0005813//centrosome;GO:0005868//cytoplasmic dynein complex;GO:0005929//cilium;GO:0005930//axoneme;GO:0030990//intraciliary transport particle;GO:0031514//motile cilium;GO:0035869//ciliary transition zone;GO:0036064//ciliary basal body;GO:0045177//apical part of cell	GO:0008569//ATP-dependent microtubule motor activity, minus-end-directed;GO:0045504//dynein heavy chain binding	GO:0007368//determination of left/right symmetry;GO:0035721//intraciliary retrograde transport;GO:0035735//intraciliary transport involved in cilium morphogenesis;GO:0060271//cilium morphogenesis;GO:1902017//regulation of cilium assembly
ncbi_110255987	3185	2989	3045	363	240	411	62.399	67.048	63.797	9.45	6.646	8.166	64.4147	8.08733	-2.99365	5.03262e-16	2.78238e-13	POLG2	-	-	-	--	DNA polymerase gamma 2, accessory subunit	-	GO:0005737//cytoplasm;GO:0005739//mitochondrion;GO:0005760//gamma DNA polymerase complex;GO:0042645//mitochondrial nucleoid	GO:0003690//double-stranded DNA binding;GO:0003887//DNA-directed DNA polymerase activity;GO:0030337//DNA polymerase processivity factor activity;GO:0042802//identical protein binding;GO:0070182//DNA polymerase binding	GO:0001701//in utero embryonic development;GO:0006260//DNA replication;GO:0006261//DNA-dependent DNA replication;GO:0006264//mitochondrial DNA replication;GO:0006281//DNA repair;GO:0022904//respiratory electron transport chain;GO:0032042//mitochondrial DNA metabolic process;GO:0070584//mitochondrion morphogenesis;GO:0071897//DNA biosynthetic process;GO:1900264//positive regulation of DNA-directed…
ncbi_100513019	49686	50421	23505	3311	3978	4221	1438.12	1670.95	727.552	127.339	162.746	123.898	1278.87	137.994	-3.21219	5.76209e-16	3.104e-13	UTP11	-	-	-	--	UTP11, small subunit processome component homolog (S. cerevisiae)	-	GO:0005615//extracellular space;GO:0005634//nucleus;GO:0005730//nucleolus;GO:0005737//cytoplasm;GO:0032040//small-subunit processome	-	GO:0006364//rRNA processing;GO:0007399//nervous system development;GO:0043065//positive regulation of apoptotic process
ncbi_100135675	4340	5225	1544	221	217	298	221.207	304.921	84.159	14.967	15.633	15.403	203.429	15.3343	-3.72969	6.42314e-16	3.37359e-13	SPCS1	Genetic Information Processing	Folding, sorting and degradation	K12946	--	signal peptidase complex subunit 1	ko03060//Protein export	GO:0005787//signal peptidase complex;GO:0016020//membrane;GO:0016021//integral component of membrane	GO:0008233//peptidase activity;GO:0043022//ribosome binding	GO:0006465//signal peptide processing
ncbi_110255217	634	473	281	15	31	17	31.236	26.682	14.805	0.982	2.159	0.849	24.241	1.33	-4.18795	6.88068e-16	3.52576e-13	IFNL3	-	-	-	--	interferon lambda-3-like	-	-	GO:0005125//cytokine activity	GO:0007259//JAK-STAT cascade;GO:0050778//positive regulation of immune response;GO:0051607//defense response to virus
ncbi_100519887	424	398	214	23	15	31	10.201	10.673	5.551	0.685	0.439	0.787	8.80833	0.637	-3.7895	7.18018e-16	3.59163e-13	Rnf130	-	-	-	--	ring finger protein 130, transcript variant X1	-	-	-	-
ncbi_100520818	1540	1467	1241	112	31	115	25.995	28.364	22.403	2.506	0.74	1.969	25.5873	1.73833	-3.87965	8.34593e-16	4.07766e-13	MAGEB16	-	-	-	--	melanoma-associated antigen B16-like	-	-	-	-
MSTRG.17787	869	985	642	87	43	83	20.405	26.395	15.954	2.677	1.454	1.976	20.918	2.03567	-3.36117	1.11716e-15	5.33418e-13	--	-	-	-	--	-	-	-	-	-
MSTRG.13047	301	315	142	11	9	5	11.337	13.584	5.72	0.551	0.479	0.191	10.2137	0.407	-4.64933	1.17249e-15	5.46803e-13	--	-	-	-	--	-	-	-	-	-
MSTRG.8609	11801	13000	5220	563	859	703	356.246	447.221	172.961	24.505	38.67	23.125	325.476	28.7667	-3.50008	1.19725e-15	5.46803e-13	--	-	-	-	--	-	-	-	-	-
ncbi_100155110	192647	199055	223777	17731	20625	28773	10032.2	11868.7	12462.2	1226.9	1518.16	1519.54	11454.4	1421.53	-3.01038	1.93433e-15	8.61002e-13	CKS1B	Human Diseases;Human Diseases	Cancer: overview;Cancer: specific types	K02219;K02219	--	CDC28 protein kinase regulatory subunit 1B	ko05200//Pathways in cancer;ko05222//Small cell lung cancer	-	-	-
MSTRG.3106	18081	16481	4332	645	661	988	409.408	427.277	104.898	19.406	21.155	22.687	313.861	21.0827	-3.896	1.96716e-15	8.61002e-13	--	-	-	-	--	-	-	-	-	-
ncbi_100157935	1524	2094	519	82	55	80	93.138	146.525	33.92	6.659	4.751	4.958	91.1943	5.456	-4.06303	2.16246e-15	9.27167e-13	COX8C	Metabolism;Organismal Systems;Human Diseases;Human Diseases;Human Diseases;Human Diseases;Metabolism;Organismal Systems	Global and overview maps;Environmental adaptation;Neurodegenerative disease;Neurodegenerative disease;Endocrine and metabolic disease;Neurodegenerative disease;Energy metabolism;Circulatory system	K02273;K02273;K02273;K02273;K02273;K02273;K02273;K02273	--	cytochrome c oxidase subunit 8C, mitochondrial	ko01100//Metabolic pathways;ko04714//Thermogenesis;ko05016//Huntington disease;ko05010//Alzheimer disease;ko04932//Non-alcoholic fatty liver disease;ko05012//Parkinson disease;ko00190//Oxidative phosphorylation;ko04260//Cardiac muscle contraction	GO:0005739//mitochondrion;GO:0016020//membrane;GO:0016021//integral component of membrane;GO:0045277//respiratory chain complex IV	GO:0004129//cytochrome-c oxidase activity	GO:0022900//electron transport chain;GO:1902600//hydrogen ion transmembrane transport
MSTRG.24695	3	0	5	200	198	116	0.289	0.017	0.626	30.403	32.099	13.46	0.310667	25.3207	6.3488	2.80589e-15	1.17898e-12	--	-	-	-	--	-	-	-	-	-
MSTRG.7333	394	477	109	7	11	6	14.369	19.925	4.253	0.339	0.567	0.222	12.849	0.376	-5.09478	4.58511e-15	1.88879e-12	--	-	-	-	--	-	-	-	-	-
ncbi_100037995	1267	1847	404	44	12	62	106.873	178.382	36.443	4.932	1.431	5.304	107.233	3.889	-4.7852	5.01414e-15	2.02581e-12	RPL27	Genetic Information Processing	Translation	K02901	--	ribosomal protein L27	ko03010//Ribosome	GO:0005737//cytoplasm;GO:0005783//endoplasmic reticulum;GO:0005791//rough endoplasmic reticulum;GO:0005829//cytosol;GO:0005840//ribosome;GO:0015934//large ribosomal subunit;GO:0022625//cytosolic large ribosomal subunit;GO:0098556//cytoplasmic side of rough endoplasmic reticulum membrane;GO:1990904//ribonucleoprotein complex	GO:0003735//structural constituent of ribosome	GO:0006364//rRNA processing;GO:0006412//translation
MSTRG.24569	202	224	118	3	6	10	13.126	16.694	8.693	0.227	0.599	0.645	12.8377	0.490333	-4.71048	6.6159e-15	2.62252e-12	--	-	-	-	--	-	-	-	-	-
MSTRG.6450	688	967	701	33	7	61	11.294	18.175	12.306	0.72	0.162	1.015	13.925	0.632333	-4.46085	8.91776e-15	3.4695e-12	--	-	-	-	--	-	-	-	-	-
MSTRG.4360	575	604	221	28	29	28	27.97	33.64	11.496	1.81	1.994	1.381	24.3687	1.72833	-3.81757	1.01189e-14	3.86523e-12	--	-	-	-	--	-	-	-	-	-
ncbi_100627094	2653	3361	381	34	57	88	130.102	189.202	19.855	2.172	3.943	4.218	113.053	3.44433	-5.03663	1.04841e-14	3.86755e-12	TMEM126A	-	-	-	--	transmembrane protein 126A	-	GO:0005739//mitochondrion;GO:0016020//membrane;GO:0016021//integral component of membrane	-	GO:0021554//optic nerve development
ncbi_100737657	1860	2296	731	54	115	101	54.081	76.435	22.73	2.086	4.726	2.978	51.082	3.26333	-3.9684	1.04931e-14	3.86755e-12	MAGEB10	-	-	-	--	melanoma-associated antigen B10-like	-	-	-	-
ncbi_100625022	1498	1578	921	149	114	207	19.708	24.751	13.902	2.867	2.085	3.037	19.4537	2.663	-2.86892	1.07697e-14	3.90105e-12	Rab6a	-	-	-	--	RAB6A, member RAS oncogene family	-	GO:0000139//Golgi membrane;GO:0005794//Golgi apparatus;GO:0005802//trans-Golgi network;GO:0005829//cytosol;GO:0012505//endomembrane system;GO:0016020//membrane;GO:0031410//cytoplasmic vesicle;GO:0070381//endosome to plasma membrane transport vesicle	GO:0003924//GTPase activity;GO:0005525//GTP binding;GO:0019904//protein domain specific binding;GO:0031489//myosin V binding	GO:0006886//intracellular protein transport;GO:0006890//retrograde vesicle-mediated transport, Golgi to ER;GO:0006891//intra-Golgi vesicle-mediated transport;GO:0018125//peptidyl-cysteine methylation;GO:0019882//antigen processing and presentation;GO:0032482//Rab protein signal transduction;GO:0034067//protein localization to Golgi apparatus;GO:0034498//early endosome to Golgi transport;GO:004214…
MSTRG.3915	723	536	1401	52	21	26	6.629	5.627	13.737	0.634	0.272	0.242	8.66433	0.382667	-4.50093	1.10329e-14	3.92866e-12	--	-	-	-	--	cullin-7 isoform X1 [Sus scrofa]	-	-	-	-
MSTRG.2998	1809	1297	957	85	36	163	47.299	39.16	19.837	1.903	1.522	2.954	35.432	2.12633	-4.05861	1.17604e-14	4.11792e-12	--	-	-	-	--	-	-	-	-	-
MSTRG.22408	433	564	189	7	2	24	22.78	34.197	10.614	0.505	0.153	1.101	22.5303	0.586333	-5.264	1.32443e-14	4.56145e-12	--	-	-	-	--	-	-	-	-	-
ncbi_110259585	607	786	315	37	43	37	23.992	35.571	13.315	1.943	2.402	1.483	24.2927	1.94267	-3.64441	1.70475e-14	5.77663e-12	--	-	-	-	--	uncharacterized LOC110259585	-	-	-	-
ncbi_733604	7847	9006	4930	720	621	1271	388.602	510.653	261.092	47.378	43.469	63.832	386.782	51.5597	-2.90721	2.62612e-14	8.75749e-12	-	-	-	-	-	-	-	-	-	-
ncbi_100627410	6784	8728	3054	348	534	583	266.239	392.156	128.179	18.123	29.632	23.217	262.191	23.6573	-3.47026	2.73144e-14	8.96637e-12	His3.3A	-	-	-	--	histone H3.3-like	-	GO:0000786//nucleosome;GO:0005634//nucleus;GO:0005694//chromosome	GO:0003677//DNA binding;GO:0046982//protein heterodimerization activity	-
ncbi_100525083	1049	1465	37	7	7	3	68.658	111.575	2.71	0.536	0.707	0.174	60.981	0.472333	-7.01241	2.96917e-14	9.59681e-12	NDUFB3	Metabolism;Organismal Systems;Human Diseases;Human Diseases;Human Diseases;Organismal Systems;Human Diseases;Metabolism	Global and overview maps;Environmental adaptation;Neurodegenerative disease;Neurodegenerative disease;Endocrine and metabolic disease;Nervous system;Neurodegenerative disease;Energy metabolism	K03959;K03959;K03959;K03959;K03959;K03959;K03959;K03959	--	NADH:ubiquinone oxidoreductase subunit B3, transcript variant X2	ko01100//Metabolic pathways;ko04714//Thermogenesis;ko05016//Huntington disease;ko05010//Alzheimer disease;ko04932//Non-alcoholic fatty liver disease;ko04723//Retrograde endocannabinoid signaling;ko05012//Parkinson disease;ko00190//Oxidative phosphorylation	GO:0005739//mitochondrion;GO:0005747//mitochondrial respiratory chain complex I;GO:0016020//membrane;GO:0016021//integral component of membrane	-	GO:0022900//electron transport chain;GO:0032981//mitochondrial respiratory chain complex I assembly
MSTRG.14166	29892	27071	6547	1202	1145	1607	963.671	999.251	225.783	51.444	52.197	52.508	729.568	52.0497	-3.80908	3.85846e-14	1.22822e-11	SSLP1	-	-	-	--	RecName: Full=Protein PIP-1; Flags: Precursor [Sus scrofa]	-	GO:0005576//extracellular region	-	-
ncbi_100514358	4941	6244	1899	290	120	406	121.483	175.774	49.931	9.474	4.17	10.123	115.729	7.92233	-3.86869	4.26331e-14	1.33683e-11	PMPCB	-	-	-	--	peptidase, mitochondrial processing beta subunit	-	GO:0005739//mitochondrion;GO:0005743//mitochondrial inner membrane;GO:0017087//mitochondrial processing peptidase complex	GO:0003824//catalytic activity;GO:0004175//endopeptidase activity;GO:0004222//metalloendopeptidase activity;GO:0046872//metal ion binding	GO:0006508//proteolysis;GO:0006627//protein processing involved in protein targeting to mitochondrion
ncbi_100154353	675	792	54	6	0	7	12.062	16.153	1.012	0.132	0	0.078	9.74233	0.07	-7.12077	5.96242e-14	1.84212e-11	Las2	-	-	-	--	chromosome 1 C18orf54 homolog, transcript variant X8	-	-	-	GO:0008285//negative regulation of cell proliferation
MSTRG.1560	168	190	96	0	2	3	13.405	17.358	8.192	0	0.226	0.243	12.985	0.156333	-6.37608	6.7656e-14	2.05205e-11	--	-	-	-	--	-	-	-	-	-
MSTRG.131	149	162	201	8	4	9	4.547	5.738	6.582	0.333	0.148	0.286	5.62233	0.255667	-4.45883	6.83723e-14	2.05205e-11	--	-	-	-	--	-	-	-	-	-
MSTRG.16061	402	509	75	9	7	8	13.845	20.104	2.766	0.412	0.341	0.28	12.2383	0.344333	-5.15146	8.61665e-14	2.54968e-11	--	-	-	-	--	-	-	-	-	-
ncbi_100626147	363	273	372	24	16	39	1.853	1.597	2.029	0.161	0.113	0.203	1.82633	0.159	-3.52185	8.9945e-14	2.62452e-11	LRRC37A2	-	-	-	--	leucine-rich repeat-containing protein 37A-like, transcript variant X2	-	-	-	-
MSTRG.975	851	1226	232	39	30	30	30.389	50.155	8.816	1.898	1.542	1.057	29.7867	1.499	-4.31259	9.40392e-14	2.7064e-11	--	-	-	-	--	IL-23, partial [Sus scrofa]	-	-	-	-
ncbi_733610	7746	7017	4754	232	13	239	178.586	183.412	116.36	6.866	0.45	5.322	159.453	4.21267	-5.24225	9.66103e-14	2.74282e-11	TMEM59	-	-	-	--	transmembrane protein 59	-	GO:0000139//Golgi membrane;GO:0005764//lysosome;GO:0005765//lysosomal membrane;GO:0005768//endosome;GO:0005770//late endosome;GO:0005794//Golgi apparatus;GO:0005886//plasma membrane;GO:0016020//membrane;GO:0016021//integral component of membrane;GO:0031902//late endosome membrane	-	GO:0006508//proteolysis;GO:0006914//autophagy;GO:0010508//positive regulation of autophagy
MSTRG.12447	176	190	104	7	2	8	9.661	11.918	6.382	0.473	0.159	0.422	9.32033	0.351333	-4.72947	1.02571e-13	2.87321e-11	--	-	-	-	--	-	-	-	-	-
MSTRG.23363	567	696	434	51	44	87	12.435	17.477	10.179	1.486	1.364	1.935	13.3637	1.595	-3.06669	1.10642e-13	3.05852e-11	--	-	-	-	--	cullin-7 isoform X1 [Sus scrofa]	-	-	-	-
MSTRG.18880	3515	3463	2671	433	406	385	51.099	57.649	41.703	8.159	8.199	5.427	50.1503	7.26167	-2.78789	2.09077e-13	5.70454e-11	--	-	-	-	--	-	-	-	-	-
MSTRG.24694	4	1	0	147	183	79	0.38	0.124	0	20.807	27.536	8.551	0.168	18.9647	6.81871	2.30919e-13	6.21971e-11	--	-	-	-	--	-	-	-	-	-
ncbi_100154361	2591	2377	2447	349	298	403	40.072	42.171	40.559	7.079	6.409	6.237	40.934	6.575	-2.63824	2.78323e-13	7.40164e-11	SRP54	Genetic Information Processing	Folding, sorting and degradation	K03106	--	signal recognition particle 54, transcript variant X1	ko03060//Protein export	GO:0005634//nucleus;GO:0005737//cytoplasm;GO:0005786//signal recognition particle, endoplasmic reticulum targeting;GO:0005829//cytosol;GO:0048500//signal recognition particle	GO:0000166//nucleotide binding;GO:0003723//RNA binding;GO:0003924//GTPase activity;GO:0005525//GTP binding;GO:0008144//drug binding;GO:0008312//7S RNA binding;GO:0019003//GDP binding;GO:0030942//endoplasmic reticulum signal peptide binding;GO:0043021//ribonucleoprotein complex binding	GO:0006614//SRP-dependent cotranslational protein targeting to membrane;GO:0006616//SRP-dependent cotranslational protein targeting to membrane, translocation;GO:0042493//response to drug;GO:0045047//protein targeting to ER
ncbi_100621501	4949	5411	1969	376	352	534	105.993	132.688	45.098	10.7	10.656	11.598	94.593	10.9847	-3.10624	3.15884e-13	8.2955e-11	PIGX	Metabolism;Metabolism	Global and overview maps;Glycan biosynthesis and metabolism	K07541;K07541	--	phosphatidylinositol glycan anchor biosynthesis class X	ko01100//Metabolic pathways;ko00563//Glycosylphosphatidylinositol (GPI)-anchor biosynthesis	GO:0005789//endoplasmic reticulum membrane;GO:0016020//membrane;GO:0016021//integral component of membrane	-	GO:0006506//GPI anchor biosynthetic process
ncbi_100739125	6090	5626	6874	490	753	829	135.262	143.071	163.273	14.461	23.639	18.673	147.202	18.9243	-2.95948	3.37906e-13	8.76427e-11	SPCS2	Genetic Information Processing	Folding, sorting and degradation	K12947	--	signal peptidase complex subunit 2	ko03060//Protein export	GO:0005787//signal peptidase complex;GO:0016020//membrane;GO:0016021//integral component of membrane	GO:0008233//peptidase activity	GO:0006465//signal peptide processing
MSTRG.25128	1608	2146	1369	14623	8733	10845	17.935	27.406	16.329	216.719	137.679	122.67	20.5567	159.023	2.95155	5.81173e-13	1.48901e-10	TAR1-A	-	-	-	--	PREDICTED: LOW QUALITY PROTEIN: protein FAM117B-like, partial [Monodelphis domestica]	-	-	GO:0001071//nucleic acid binding transcription factor activity;GO:0005515//protein binding	GO:0001654//eye development;GO:0003002//regionalization;GO:0006351//transcription, DNA-templated;GO:0010468//regulation of gene expression
ncbi_100157355	39458	43923	7339	914	1705	1910	1358.72	1732.77	269.414	41.35	82.518	66.299	1120.3	63.389	-4.14351	1.2983e-12	3.28626e-10	SKA1	-	-	-	--	spindle and kinetochore associated complex subunit 1, transcript variant X1	-	GO:0000940//condensed chromosome outer kinetochore;GO:0005876//spindle microtubule;GO:0015630//microtubule cytoskeleton;GO:0072686//mitotic spindle	GO:0008017//microtubule binding	GO:0000278//mitotic cell cycle;GO:0007059//chromosome segregation;GO:0031110//regulation of microtubule polymerization or depolymerization;GO:0051301//cell division
ncbi_100152526	23049	25408	13521	2509	1567	3842	192.016	242.353	120.459	27.773	18.452	32.459	184.943	26.228	-2.8179	1.39273e-12	3.48333e-10	MED6	-	-	-	--	mediator complex subunit 6	-	GO:0005634//nucleus;GO:0005654//nucleoplasm;GO:0016592//mediator complex;GO:0070847//core mediator complex	GO:0003677//DNA binding;GO:0003712//transcription cofactor activity	GO:0006357//regulation of transcription from RNA polymerase II promoter;GO:0019827//stem cell population maintenance;GO:0051123//RNA polymerase II transcriptional preinitiation complex assembly
ncbi_100526122	7468	7015	6939	922	398	1128	269.641	290.175	268.115	44.191	20.369	41.261	275.977	35.2737	-2.96788	1.47972e-12	3.65734e-10	LAMTOR3	Environmental Information Processing;Environmental Information Processing	Signal transduction;Signal transduction	K04370;K04370	--	late endosomal/lysosomal adaptor, MAPK and MTOR activator 3, transcript variant X2	ko04010//MAPK signaling pathway;ko04150//mTOR signaling pathway	GO:0005770//late endosome;GO:0071986//Ragulator complex	GO:0005085//guanyl-nucleotide exchange factor activity;GO:0019209//kinase activator activity;GO:0060090//binding, bridging	GO:0000186//activation of MAPKK activity;GO:0032006//regulation of TOR signaling;GO:0032008//positive regulation of TOR signaling;GO:0034613//cellular protein localization;GO:0071230//cellular response to amino acid stimulus;GO:1902414//protein localization to cell junction
ncbi_100513520	881	1213	44	6	9	17	61.478	96.916	3.284	0.556	0.888	1.203	53.8927	0.882333	-5.93262	1.54298e-12	3.76935e-10	RPS13	Genetic Information Processing	Translation	K02953	--	ribosomal protein S13	ko03010//Ribosome	GO:0005634//nucleus;GO:0005730//nucleolus;GO:0005840//ribosome;GO:0014069//postsynaptic density;GO:0022627//cytosolic small ribosomal subunit	GO:0003729//mRNA binding;GO:0003735//structural constituent of ribosome;GO:0048027//mRNA 5'-UTR binding;GO:0070181//small ribosomal subunit rRNA binding	GO:0006412//translation;GO:0033119//negative regulation of RNA splicing
MSTRG.13254	476	509	366	59	42	49	20.773	24.754	9.982	2.421	2.016	1.843	18.503	2.09333	-3.14389	1.69691e-12	4.09775e-10	--	-	-	-	--	cullin-7 isoform X1 [Sus scrofa]	-	-	-	-
MSTRG.15090	1791	2083	59	9	24	6	116.308	154.881	4.097	0.777	2.203	0.395	91.762	1.125	-6.3499	1.99674e-12	4.76699e-10	--	-	-	-	--	cullin-7 isoform X1 [Sus scrofa]	-	-	-	-
ncbi_110257216	507	538	234	31	9	43	5.649	6.858	2.784	0.46	0.142	0.49	5.097	0.364	-3.80764	2.32429e-12	5.48663e-10	SUB1	-	-	-	PC4	SUB1 homolog, transcriptional regulator	-	GO:0005634//nucleus;GO:0005667//transcription factor complex	GO:0003677//DNA binding;GO:0003713//transcription coactivator activity	GO:0006355//regulation of transcription, DNA-templated;GO:0060261//positive regulation of transcription initiation from RNA polymerase II promoter
ncbi_100622849	1450	1631	1071	162	185	258	50.454	64.979	39.853	7.49	9.099	9.104	51.762	8.56433	-2.59548	2.5491e-12	5.95045e-10	Cetn4	-	-	-	--	centrin-4	-	GO:0005813//centrosome;GO:0005814//centriole;GO:0036064//ciliary basal body	GO:0005509//calcium ion binding;GO:0031683//G-protein beta/gamma-subunit complex binding;GO:0032795//heterotrimeric G-protein binding	GO:0000278//mitotic cell cycle;GO:0006289//nucleotide-excision repair;GO:0007099//centriole replication
ncbi_102165327	605	688	228	30	22	62	40.13	51.976	16.207	2.667	2.107	4.188	36.1043	2.98733	-3.59524	2.97005e-12	6.8569e-10	PIGBOS1	-	-	-	--	PIGB opposite strand 1, transcript variant X1	-	GO:0016020//membrane;GO:0016021//integral component of membrane	-	GO:0008284//positive regulation of cell proliferation;GO:0045787//positive regulation of cell cycle;GO:0045944//positive regulation of transcription from RNA polymerase II promoter;GO:2001106//regulation of Rho guanyl-nucleotide exchange factor activity
ncbi_100522390	3652	4751	2098	291	319	628	95.09	141.639	58.419	10.068	11.74	16.583	98.3827	12.797	-2.9426	4.37577e-12	9.96067e-10	BET1	Genetic Information Processing	Folding, sorting and degradation	K08504	--	Bet1 golgi vesicular membrane trafficking protein	ko04130//SNARE interactions in vesicular transport	GO:0000138//Golgi trans cisterna;GO:0016020//membrane;GO:0016021//integral component of membrane;GO:0030173//integral component of Golgi membrane;GO:0031201//SNARE complex	GO:0005484//SNAP receptor activity	GO:0006888//ER to Golgi vesicle-mediated transport;GO:0015031//protein transport;GO:0048280//vesicle fusion with Golgi apparatus
MSTRG.12219	15763	15398	13085	2209	2161	3296	135.834	151.49	125.388	31.595	36.498	35.079	137.571	34.3907	-2.00008	4.40926e-12	9.96067e-10	Pol	Cellular Processes;Cellular Processes;Environmental Information Processing;Genetic Information Processing;Organismal Systems;Cellular Processes	Cell growth and death;Cell growth and death;Signal transduction;Replication and repair;Aging;Cell growth and death	K10798;K10798;K10798;K10798;K10798;K10798	--	endonuclease/reverse transcriptase [Sus scrofa]	ko04217//Necroptosis;ko04210//Apoptosis;ko04064//NF-kappa B signaling pathway;ko03410//Base excision repair;ko04212//Longevity regulating pathway - worm;ko04214//Apoptosis - fly	GO:0005783//endoplasmic reticulum;GO:0016460//myosin II complex;GO:0031090//organelle membrane;GO:0031224//intrinsic component of membrane;GO:0031674//I band;GO:0031988//membrane-bounded vesicle;GO:0036379//myofilament	GO:0000166//nucleotide binding;GO:0003779//actin binding;GO:0004672//protein kinase activity;GO:0005198//structural molecule activity;GO:0008289//lipid binding;GO:0015179//L-amino acid transmembrane transporter activity;GO:0015666//restriction endodeoxyribonuclease activity;GO:0019900//kinase binding;GO:0033764//steroid dehydrogenase activity, acting on the CH-OH group of donors, NAD or NADP as a…	GO:0001171//reverse transcription;GO:0001932//regulation of protein phosphorylation;GO:0006308//DNA catabolic process;GO:0006575//cellular modified amino acid metabolic process;GO:0006643//membrane lipid metabolic process;GO:0006644//phospholipid metabolic process;GO:0006694//steroid biosynthetic process;GO:0006706//steroid catabolic process;GO:0006941//striated muscle contraction;GO:0007015//act…
ncbi_110256499	2534	2154	1569	195	110	398	73.953	71.969	48.971	7.558	4.542	11.778	64.9643	7.95933	-3.02893	5.52025e-12	1.23378e-09	U2AF1	Genetic Information Processing	Transcription	K12836	zf-CCCH	U2 small nuclear RNA auxiliary factor 1, transcript variant X1	ko03040//Spliceosome	GO:0005681//spliceosomal complex;GO:0016607//nuclear speck;GO:0089701//U2AF	GO:0003676//nucleic acid binding;GO:0003723//RNA binding;GO:0030628//pre-mRNA 3'-splice site binding;GO:0046872//metal ion binding;GO:0050733//RS domain binding	GO:0000398//mRNA splicing, via spliceosome
ncbi_100525750	1148	426	391	63	40	58	36.128	14.999	13.385	2.695	1.693	1.871	21.504	2.08633	-3.36556	6.46479e-12	1.42967e-09	--	-	-	-	--	RNA-binding Raly-like protein, transcript variant X2	-	-	-	-
ncbi_100152929	1486	1459	865	148	128	265	54.057	61.36	33.771	7.182	6.503	9.853	49.7293	7.846	-2.66407	6.58933e-12	1.44203e-09	PHOSPHO2	Metabolism;Metabolism	Global and overview maps;Metabolism of cofactors and vitamins	K13248;K13248	--	phosphatase, orphan 2	ko01100//Metabolic pathways;ko00750//Vitamin B6 metabolism	-	GO:0016791//phosphatase activity;GO:0046872//metal ion binding	GO:0016311//dephosphorylation
MSTRG.14219	480	623	376	13	48	27	15.639	23.24	13.101	0.563	2.21	0.892	17.3267	1.22167	-3.82607	7.70769e-12	1.66939e-09	CWF19L2	-	-	-	--	CWF19-like protein 2, partial [Galemys pyrenaicus]	-	-	-	-
ncbi_396739	2822	2962	164	9	56	16	119.545	143.666	7.43	0.507	3.353	0.687	90.2137	1.51567	-5.89532	8.23799e-12	1.76526e-09	SAL1	-	-	-	--	salivary lipocalin	-	-	GO:0036094//small molecule binding	-
ncbi_102166970	55352	47591	38570	6215	7925	8094	1298.53	1278.31	967.64	193.732	262.788	192.563	1181.5	216.361	-2.4491	8.31839e-12	1.76526e-09	NUP35	-	-	-	--	nucleoporin 35	-	GO:0005634//nucleus;GO:0005643//nuclear pore;GO:0031965//nuclear membrane;GO:0044613//nuclear pore central transport channel;GO:0044615//nuclear pore nuclear basket	GO:0003676//nucleic acid binding;GO:0003697//single-stranded DNA binding;GO:0005543//phospholipid binding;GO:0017056//structural constituent of nuclear pore	GO:0006355//regulation of transcription, DNA-templated;GO:0006607//NLS-bearing protein import into nucleus;GO:0006913//nucleocytoplasmic transport;GO:0006999//nuclear pore organization;GO:0015031//protein transport;GO:0051028//mRNA transport
MSTRG.16520	279	174	140	19	11	16	8.799	6.283	4.722	0.796	0.49	0.512	6.60133	0.599333	-3.46133	8.57118e-12	1.80072e-09	--	-	-	-	--	-	-	-	-	-
ncbi_100519859	885	665	664	106	100	114	21.208	18.253	17.023	3.381	3.394	2.778	18.828	3.18433	-2.56382	1.05191e-11	2.18807e-09	OR8B3	-	-	-	--	olfactory receptor 8B3-like	-	-	-	-
ncbi_100518898	548	625	318	42	15	67	9.626	12.57	5.973	0.98	0.372	1.193	9.38967	0.848333	-3.46837	1.21038e-11	2.49303e-09	HINT1	-	-	-	--	histidine triad nucleotide binding protein 1	-	GO:0000118//histone deacetylase complex;GO:0005634//nucleus;GO:0005654//nucleoplasm;GO:0005829//cytosol;GO:0005886//plasma membrane	GO:0003824//catalytic activity;GO:0005515//protein binding;GO:0016787//hydrolase activity	GO:0006355//regulation of transcription, DNA-templated;GO:0009154//purine ribonucleotide catabolic process;GO:0050850//positive regulation of calcium-mediated signaling;GO:0072332//intrinsic apoptotic signaling pathway by p53 class mediator
ncbi_100621083	3444	4515	524	120	136	143	90.946	136.684	14.792	4.209	5.074	3.828	80.8073	4.37033	-4.20867	1.23258e-11	2.51411e-09	TIMM9	-	-	-	--	translocase of inner mitochondrial membrane 9, transcript variant X1	-	-	-	-
MSTRG.1917	256	291	95	11	13	16	9.456	12.308	3.753	0.54	0.679	0.599	8.50567	0.606	-3.81103	1.30625e-11	2.63876e-09	--	-	-	-	--	-	-	-	-	-
ncbi_100522515	1279	1191	788	107	35	160	35.592	38.035	23.48	3.995	1.39	4.445	32.369	3.27667	-3.30431	1.35497e-11	2.71111e-09	TEFM	-	-	-	--	transcription elongation factor, mitochondrial, transcript variant X1	-	GO:0005739//mitochondrion;GO:0005759//mitochondrial matrix;GO:0042645//mitochondrial nucleoid;GO:1990904//ribonucleoprotein complex	GO:0030337//DNA polymerase processivity factor activity	GO:0006119//oxidative phosphorylation;GO:0006259//DNA metabolic process;GO:0006390//transcription from mitochondrial promoter;GO:0006392//transcription elongation from mitochondrial promoter
ncbi_100192443	736	873	412	61	79	100	7.746	10.445	4.6	0.53	1.058	0.669	7.597	0.752333	-3.33599	1.36947e-11	2.71427e-09	POT1	-	-	-	--	protection of telomeres 1	-	GO:0000781//chromosome, telomeric region;GO:0000783//nuclear telomere cap complex;GO:0000784//nuclear chromosome, telomeric region;GO:0005654//nucleoplasm;GO:0070187//telosome	GO:0003677//DNA binding;GO:0010521//telomerase inhibitor activity;GO:0017151//DEAD/H-box RNA helicase binding;GO:0042162//telomeric DNA binding;GO:0043047//single-stranded telomeric DNA binding;GO:0098505//G-rich strand telomeric DNA binding	GO:0000723//telomere maintenance;GO:0007004//telomere maintenance via telomerase;GO:0016233//telomere capping;GO:0032202//telomere assembly;GO:0032210//regulation of telomere maintenance via telomerase;GO:0032211//negative regulation of telomere maintenance via telomerase;GO:0032212//positive regulation of telomere maintenance via telomerase;GO:0032508//DNA duplex unwinding;GO:0051096//positive r…
ncbi_100738912	812	1223	25	6	11	9	40.952	70.622	1.348	0.402	0.784	0.46	37.6407	0.548667	-6.10022	1.40716e-11	2.76291e-09	RPL18	-	-	-	--	ribosomal protein L18	-	GO:0005737//cytoplasm;GO:0005783//endoplasmic reticulum;GO:0005791//rough endoplasmic reticulum;GO:0005829//cytosol;GO:0005840//ribosome;GO:0022625//cytosolic large ribosomal subunit;GO:0042788//polysomal ribosome	GO:0003723//RNA binding;GO:0003735//structural constituent of ribosome	GO:0002181//cytoplasmic translation;GO:0006412//translation
ncbi_396807	4379	7616	170	59	57	117	232.52	463.057	9.669	4.162	4.277	6.452	235.082	4.96367	-5.56561	1.43144e-11	2.78454e-09	MYL6	Cellular Processes;Organismal Systems;Organismal Systems	Cellular community - eukaryotes;Endocrine system;Circulatory system	K12751;K12751;K12751	--	myosin light chain 6	ko04530//Tight junction;ko04921//Oxytocin signaling pathway;ko04270//Vascular smooth muscle contraction	-	GO:0005509//calcium ion binding	-
MSTRG.14341	3130	4516	53	21	38	38	85.49	141.246	1.556	0.767	1.453	1.053	76.0973	1.091	-6.12412	1.44837e-11	2.79163e-09	SEM1	Human Diseases;Genetic Information Processing;Genetic Information Processing	Infectious disease: viral;Folding, sorting and degradation;Replication and repair	K10881;K10881;K10881	--	LOW QUALITY PROTEIN: 26S proteasome complex subunit SEM1 [Rhinolophus ferrumequinum]	ko05169//Epstein-Barr virus infection;ko03050//Proteasome;ko03440//Homologous recombination	-	-	-
ncbi_100622110	515	989	24	4	6	10	32.192	70.782	1.604	0.332	0.53	0.634	34.8593	0.498667	-6.12733	1.48086e-11	2.82831e-09	NDUFA13	Metabolism;Organismal Systems;Human Diseases;Human Diseases;Human Diseases;Organismal Systems;Human Diseases;Metabolism	Global and overview maps;Environmental adaptation;Neurodegenerative disease;Neurodegenerative disease;Endocrine and metabolic disease;Nervous system;Neurodegenerative disease;Energy metabolism	K11353;K11353;K11353;K11353;K11353;K11353;K11353;K11353	--	NADH:ubiquinone oxidoreductase subunit A13	ko01100//Metabolic pathways;ko04714//Thermogenesis;ko05016//Huntington disease;ko05010//Alzheimer disease;ko04932//Non-alcoholic fatty liver disease;ko04723//Retrograde endocannabinoid signaling;ko05012//Parkinson disease;ko00190//Oxidative phosphorylation	GO:0005634//nucleus;GO:0005654//nucleoplasm;GO:0005737//cytoplasm;GO:0005739//mitochondrion;GO:0005746//mitochondrial respiratory chain;GO:0005747//mitochondrial respiratory chain complex I;GO:0016020//membrane;GO:0016021//integral component of membrane;GO:0031966//mitochondrial membrane	GO:0003954//NADH dehydrogenase activity;GO:0008137//NADH dehydrogenase (ubiquinone) activity	GO:0030308//negative regulation of cell growth;GO:0032981//mitochondrial respiratory chain complex I assembly;GO:0035458//cellular response to interferon-beta;GO:0043280//positive regulation of cysteine-type endopeptidase activity involved in apoptotic process;GO:0045039//protein import into mitochondrial inner membrane;GO:0045732//positive regulation of protein catabolic process;GO:0045892//nega…
ncbi_100525899	1562	1578	115	28	15	53	75.124	86.896	5.915	1.789	1.02	2.585	55.9783	1.798	-4.9604	1.57972e-11	2.98995e-09	Prss2	Environmental Information Processing;Human Diseases;Organismal Systems;Organismal Systems	Signaling molecules and interaction;Infectious disease: viral;Digestive system;Digestive system	K01312;K01312;K01312;K01312	--	protease, serine 2	ko04080//Neuroactive ligand-receptor interaction;ko05164//Influenza A;ko04972//Pancreatic secretion;ko04974//Protein digestion and absorption	GO:0005615//extracellular space	GO:0004252//serine-type endopeptidase activity;GO:0008233//peptidase activity;GO:0008236//serine-type peptidase activity;GO:0016787//hydrolase activity	GO:0006508//proteolysis
MSTRG.24560	651	781	375	64	65	100	23.049	31.66	14.199	3.011	3.253	3.591	22.9693	3.285	-2.80574	2.07639e-11	3.88605e-09	--	-	-	-	--	-	-	-	-	-
ncbi_100154885	3090	3065	214	52	71	83	198.175	224.929	13.975	4.195	5.997	5.314	145.693	5.16867	-4.817	2.09017e-11	3.88605e-09	PIGP	Metabolism;Metabolism	Global and overview maps;Glycan biosynthesis and metabolism	K03861;K03861	--	phosphatidylinositol glycan anchor biosynthesis class P, transcript variant 1	ko01100//Metabolic pathways;ko00563//Glycosylphosphatidylinositol (GPI)-anchor biosynthesis	GO:0016020//membrane;GO:0016021//integral component of membrane	GO:0016740//transferase activity;GO:0017176//phosphatidylinositol N-acetylglucosaminyltransferase activity	GO:0006506//GPI anchor biosynthetic process
MSTRG.5623	1110	1150	905	151	130	235	25.617	30.388	22.336	4.631	4.241	5.5	26.1137	4.79067	-2.44651	2.26991e-11	4.1832e-09	--	-	-	-	--	-	-	-	-	-
ncbi_100522086	10919	10871	14971	1641	960	2060	247.988	282.686	363.602	49.507	30.823	47.442	298.092	42.5907	-2.80715	2.33547e-11	4.26659e-09	ART3	-	-	-	--	ADP-ribosyltransferase 3	-	-	GO:0003950//NAD+ ADP-ribosyltransferase activity;GO:0003956//NAD(P)+-protein-arginine ADP-ribosyltransferase activity;GO:0016740//transferase activity;GO:0016757//transferase activity, transferring glycosyl groups	GO:0006471//protein ADP-ribosylation;GO:0018120//peptidyl-arginine ADP-ribosylation
MSTRG.15239	20	7	40	538	528	267	3.778	1.556	8.242	137.1	143.336	51.908	4.52533	110.781	4.61355	2.43041e-11	4.37213e-09	--	-	-	-	--	-	-	-	-	-
MSTRG.21897	120	109	69	4	3	3	5.282	5.493	3.248	0.234	0.187	0.134	4.67433	0.185	-4.65916	2.43486e-11	4.37213e-09	--	-	-	-	--	-	-	-	-	-
ncbi_100153860	9371	9127	4087	882	1012	1148	270.216	301.332	126.03	33.794	41.247	33.57	232.526	36.2037	-2.68318	2.53635e-11	4.51577e-09	MRPS31	-	-	-	--	mitochondrial ribosomal protein S31	-	GO:0005763//mitochondrial small ribosomal subunit	GO:0003735//structural constituent of ribosome	-
ncbi_100737265	4079	3837	2711	362	576	506	177.697	191.387	126.299	20.954	35.468	22.355	165.128	26.259	-2.6527	2.62309e-11	4.63097e-09	SUMO1	-	-	-	--	small ubiquitin-related modifier 1-like	-	GO:0005634//nucleus;GO:0016605//PML body	GO:0005515//protein binding;GO:0031386//protein tag;GO:0044389//ubiquitin-like protein ligase binding	GO:0016925//protein sumoylation
ncbi_100157381	205	235	159	20	18	22	2.545	3.34	2.111	0.33	0.316	0.277	2.66533	0.307667	-3.11488	3.71882e-11	6.50702e-09	LIX1L	-	-	-	--	limb and CNS expressed 1 like	-	GO:0005737//cytoplasm	-	GO:0006914//autophagy;GO:0097352//autophagosome maturation
ncbi_100513008	2998	2470	745	119	200	179	41.811	39.441	11.111	2.205	3.943	2.525	30.7877	2.891	-3.41271	3.74768e-11	6.50702e-09	MRPL53	-	-	-	--	mitochondrial ribosomal protein L53	-	-	-	-
ncbi_100134977	852	941	70	20	5	24	11.311	14.303	0.994	0.353	0.094	0.323	8.86933	0.256667	-5.11086	4.0695e-11	7.00787e-09	ITGB5	Environmental Information Processing;Human Diseases;Cellular Processes;Human Diseases;Cellular Processes;Cellular Processes;Human Diseases;Human Diseases;Environmental Information Processing;Human Diseases	Signal transduction;Infectious disease: viral;Cell motility;Cancer: overview;Cellular community - eukaryotes;Transport and catabolism;Cardiovascular disease;Cardiovascular disease;Signaling molecules and interaction;Cardiovascular disease	K06588;K06588;K06588;K06588;K06588;K06588;K06588;K06588;K06588;K06588	--	integrin subunit beta 5	ko04151//PI3K-Akt signaling pathway;ko05165//Human papillomavirus infection;ko04810//Regulation of actin cytoskeleton;ko05205//Proteoglycans in cancer;ko04510//Focal adhesion;ko04145//Phagosome;ko05414//Dilated cardiomyopathy;ko05410//Hypertrophic cardiomyopathy;ko04512//ECM-receptor interaction;ko05412//Arrhythmogenic right ventricular cardiomyopathy	GO:0005925//focal adhesion;GO:0008305//integrin complex;GO:0009986//cell surface;GO:0016020//membrane;GO:0016021//integral component of membrane;GO:0034684//integrin alphav-beta5 complex;GO:0043235//receptor complex	GO:0005178//integrin binding;GO:0038023//signaling receptor activity	GO:0007155//cell adhesion;GO:0007160//cell-matrix adhesion;GO:0007179//transforming growth factor beta receptor signaling pathway;GO:0007229//integrin-mediated signaling pathway;GO:0016477//cell migration;GO:0033627//cell adhesion mediated by integrin;GO:0035987//endodermal cell differentiation;GO:0043149//stress fiber assembly;GO:0090136//epithelial cell-cell adhesion
ncbi_100170644	2351	2608	998	232	173	336	29.781	36.532	14.052	4.527	3.903	4.846	26.7883	4.42533	-2.59775	4.18648e-11	7.15072e-09	Slc26a3	Organismal Systems;Organismal Systems	Digestive system;Digestive system	K14078;K14078	--	solute carrier family 26 member 3	ko04972//Pancreatic secretion;ko04978//Mineral absorption	GO:0005623//cell;GO:0005887//integral component of plasma membrane;GO:0016020//membrane;GO:0016021//integral component of membrane;GO:0097225//sperm midpiece	GO:0008271//secondary active sulfate transmembrane transporter activity;GO:0015106//bicarbonate transmembrane transporter activity;GO:0015108//chloride transmembrane transporter activity;GO:0015116//sulfate transmembrane transporter activity;GO:0015297//antiporter activity;GO:0015301//anion:anion antiporter activity;GO:0019531//oxalate transmembrane transporter activity	GO:0006821//chloride transport;GO:0008272//sulfate transport;GO:0015701//bicarbonate transport;GO:0019532//oxalate transport;GO:0048240//sperm capacitation;GO:0051454//intracellular pH elevation;GO:0055085//transmembrane transport;GO:0060081//membrane hyperpolarization;GO:0071320//cellular response to cAMP;GO:0098656//anion transmembrane transport;GO:1902358//sulfate transmembrane transport;GO:19…
MSTRG.2043	2561	3008	745	164	178	223	56.076	77.814	23.432	5.881	8.07	6.4	52.4407	6.78367	-2.95055	4.42959e-11	7.50495e-09	--	-	-	-	--	-	-	-	-	-
MSTRG.1527	264	506	36	0	0	1	25.587	56.136	3.719	0	0	0.098	28.4807	0.0326667	-9.76795	4.53279e-11	7.61835e-09	--	-	-	-	--	-	-	-	-	-
ncbi_110255364	196	184	85	12	8	7	4.949	5.319	2.295	0.403	0.286	0.179	4.18767	0.289333	-3.85534	5.10598e-11	8.51361e-09	OR51B6	Organismal Systems	Sensory system	K04257	--	olfactory receptor 51B6-like	ko04740//Olfactory transduction	GO:0005886//plasma membrane;GO:0016020//membrane;GO:0016021//integral component of membrane	GO:0004930//G-protein coupled receptor activity;GO:0004984//olfactory receptor activity	GO:0007165//signal transduction;GO:0007186//G-protein coupled receptor signaling pathway;GO:0007608//sensory perception of smell;GO:0050896//response to stimulus
MSTRG.12745	257	318	137	18	22	17	5.119	7.252	2.918	0.476	0.619	0.343	5.09633	0.479333	-3.41036	5.54958e-11	9.07308e-09	--	-	-	-	--	-	-	-	-	-
ncbi_100152645	293	237	193	30	23	34	4.519	4.277	3.124	0.457	0.388	0.517	3.97333	0.454	-3.12959	5.55367e-11	9.07308e-09	ALG11	Metabolism;Metabolism	Global and overview maps;Glycan biosynthesis and metabolism	K03844;K03844	--	ALG11, alpha-1,2-mannosyltransferase, transcript variant X2	ko01100//Metabolic pathways;ko00510//N-Glycan biosynthesis	GO:0005789//endoplasmic reticulum membrane	GO:0004377//GDP-Man:Man3GlcNAc2-PP-Dol alpha-1,2-mannosyltransferase activity	GO:0006487//protein N-linked glycosylation;GO:0006490//oligosaccharide-lipid intermediate biosynthetic process;GO:0097502//mannosylation
ncbi_100310797	5718	3874	2589	568	609	737	205.923	159.415	100.206	26.863	31.032	26.651	155.181	28.182	-2.46111	5.57108e-11	9.07308e-09	Cdk7	Cellular Processes;Genetic Information Processing;Genetic Information Processing	Cell growth and death;Replication and repair;Transcription	K02202;K02202;K02202	--	cyclin dependent kinase 7	ko04110//Cell cycle;ko03420//Nucleotide excision repair;ko03022//Basal transcription factors	GO:0005634//nucleus;GO:0005675//holo TFIIH complex;GO:0005737//cytoplasm;GO:0019907//cyclin-dependent protein kinase activating kinase holoenzyme complex;GO:0042585//germinal vesicle;GO:0070985//TFIIK complex	GO:0000166//nucleotide binding;GO:0004672//protein kinase activity;GO:0004674//protein serine/threonine kinase activity;GO:0004693//cyclin-dependent protein serine/threonine kinase activity;GO:0005524//ATP binding;GO:0008022//protein C-terminus binding;GO:0008094//DNA-dependent ATPase activity;GO:0008353//RNA polymerase II carboxy-terminal domain kinase activity;GO:0016301//kinase activity	GO:0006366//transcription from RNA polymerase II promoter;GO:0006468//protein phosphorylation;GO:0016310//phosphorylation;GO:0045944//positive regulation of transcription from RNA polymerase II promoter;GO:0050821//protein stabilization;GO:1904146//positive regulation of meiotic cell cycle process involved in oocyte maturation
ncbi_100158040	29948	28945	18409	4442	3933	5968	434.57	482.114	283.136	84.877	74.41	86.698	399.94	81.995	-2.28618	5.68269e-11	9.18366e-09	HPF1	-	-	-	--	histone PARylation factor 1, transcript variant X1	-	GO:0005634//nucleus	GO:0008270//zinc ion binding;GO:0042393//histone binding;GO:0072572//poly-ADP-D-ribose binding	GO:0006974//cellular response to DNA damage stimulus;GO:0010835//regulation of protein ADP-ribosylation;GO:0018312//peptidyl-serine ADP-ribosylation
MSTRG.13869	550	732	129	13	31	17	17.176	26.173	4.308	0.539	1.368	0.538	15.8857	0.815	-4.28478	5.86083e-11	9.39925e-09	--	-	-	-	--	-	-	-	-	-
MSTRG.18409	134	143	37	0	0	0	9.576	11.359	2.764	0	0	0	7.89967	0.001	-12.9476	6.19386e-11	9.85809e-09	--	-	-	-	--	-	-	-	-	-
MSTRG.11815	185	201	152	4	3	21	6.277	7.791	5.609	0.18	0.144	0.739	6.559	0.354333	-4.2103	6.30134e-11	9.95376e-09	--	-	-	-	--	hCG1820449 [Homo sapiens]	-	-	-	-
ncbi_100520591	4626	4145	4059	441	714	595	67.201	68.943	63.057	8.512	14.661	8.766	66.4003	10.6463	-2.64083	6.95378e-11	1.09024e-08	FASTKD1	-	-	-	--	FAST kinase domains 1	-	GO:0005739//mitochondrion	GO:0004672//protein kinase activity	GO:0000959//mitochondrial RNA metabolic process;GO:0006468//protein phosphorylation;GO:0044528//regulation of mitochondrial mRNA stability
MSTRG.1565	156	175	39	2	2	4	5.503	7.068	1.471	0.094	0.1	0.143	4.68067	0.112333	-5.38086	7.04683e-11	1.09664e-08	--	-	-	-	--	-	-	-	-	-
ncbi_106504175	2364	2714	640	177	101	206	91.011	119.845	24.739	9.024	5.489	7.878	78.5317	7.46367	-3.39532	7.34196e-11	1.1263e-08	AK6	Metabolism;Metabolism;Genetic Information Processing	Global and overview maps;Nucleotide metabolism;Translation	K18532;K18532;K18532	--	adenylate kinase 6, transcript variant X2	ko01100//Metabolic pathways;ko00230//Purine metabolism;ko03008//Ribosome biogenesis in eukaryotes	GO:0005634//nucleus;GO:0005654//nucleoplasm;GO:0005737//cytoplasm;GO:0015030//Cajal body	GO:0000166//nucleotide binding;GO:0004017//adenylate kinase activity;GO:0005524//ATP binding;GO:0016301//kinase activity;GO:0016740//transferase activity;GO:0016887//ATPase activity	GO:0016310//phosphorylation;GO:0046940//nucleoside monophosphate phosphorylation
ncbi_100037997	421	589	21	0	6	2	36.556	58.558	1.95	0	0.736	0.176	32.3547	0.304	-6.73376	7.34464e-11	1.1263e-08	RPS26	Genetic Information Processing	Translation	K02976	--	ribosomal protein S26	ko03010//Ribosome	GO:0022627//cytosolic small ribosomal subunit;GO:0042788//polysomal ribosome;GO:0098556//cytoplasmic side of rough endoplasmic reticulum membrane	-	GO:0002181//cytoplasmic translation
ncbi_100514743	35	40	56	296	257	479	0.192	0.252	0.329	2.163	1.998	2.671	0.257667	2.27733	3.14377	7.48414e-11	1.13938e-08	WIPF3	Cellular Processes	Transport and catabolism	K19475	--	WAS/WASL interacting protein family member 3	ko04144//Endocytosis	GO:0005884//actin filament	GO:0051015//actin filament binding	GO:0000147//actin cortical patch assembly;GO:0006897//endocytosis;GO:0008360//regulation of cell shape;GO:0030048//actin filament-based movement;GO:0051127//positive regulation of actin nucleation;GO:0051666//actin cortical patch localization
ncbi_100512239	74	67	74	360	305	632	0.725	0.752	0.776	4.688	4.225	6.282	0.751	5.065	2.75368	7.54266e-11	1.14003e-08	Ilrun	-	-	-	--	chromosome 7 C6orf106 homolog	-	GO:0000407//pre-autophagosomal structure;GO:0005634//nucleus;GO:0005737//cytoplasm	GO:0043130//ubiquitin binding	GO:0016236//macroautophagy;GO:0032480//negative regulation of type I interferon production;GO:0032720//negative regulation of tumor necrosis factor production;GO:0043392//negative regulation of DNA binding;GO:0050687//negative regulation of defense response to virus;GO:1900181//negative regulation of protein localization to nucleus
ncbi_106504088	17	2	3	113	142	144	0.127	0.017	0.024	1.121	1.499	1.091	0.056	1.237	4.46527	7.64074e-11	1.14394e-08	KLHL21	-	-	-	--	kelch like family member 21	-	GO:0000139//Golgi membrane;GO:0030134//ER to Golgi transport vesicle	GO:0005515//protein binding	GO:0006513//protein monoubiquitination;GO:0048208//COPII vesicle coating
ncbi_100516976	193	179	213	1038	745	1432	1.381	1.568	1.761	7.003	8.791	7.247	1.57	7.68033	2.2904	7.68897e-11	1.14394e-08	GNAO1	Human Diseases;Environmental Information Processing;Organismal Systems;Human Diseases;Organismal Systems;Organismal Systems;Organismal Systems;Organismal Systems;Organismal Systems;Organismal Systems;Organismal Systems;Human Diseases;Human Diseases;Organismal Systems;Organismal Systems;Human Diseases;Organismal Systems;Organismal Systems	Infectious disease: viral;Signal transduction;Endocrine system;Substance dependence;Nervous system;Endocrine system;Endocrine system;Nervous system;Nervous system;Nervous system;Nervous system;Infectious disease: parasitic;Infectious disease: parasitic;Endocrine system;Environmental adaptation;Substance dependence;Nervous system;Nervous system	K04534;K04534;K04534;K04534;K04534;K04534;K04534;K04534;K04534;K04534;K04534;K04534;K04534;K04534;K04534;K04534;K04534;K04534	--	G protein subunit alpha o1, transcript variant X1	ko05163//Human cytomegalovirus infection;ko04015//Rap1 signaling pathway;ko04921//Oxytocin signaling pathway;ko05034//Alcoholism;ko04723//Retrograde endocannabinoid signaling;ko04915//Estrogen signaling pathway;ko04926//Relaxin signaling pathway;ko04728//Dopaminergic synapse;ko04725//Cholinergic synapse;ko04726//Serotonergic synapse;ko04724//Glutamatergic synapse;ko05142//Chagas disease;ko05145//…	GO:0005834//heterotrimeric G-protein complex;GO:0030425//dendrite;GO:0044297//cell body	GO:0000166//nucleotide binding;GO:0001664//G-protein coupled receptor binding;GO:0003924//GTPase activity;GO:0005525//GTP binding;GO:0019001//guanyl nucleotide binding;GO:0031683//G-protein beta/gamma-subunit complex binding;GO:0031821//G-protein coupled serotonin receptor binding;GO:0031852//mu-type opioid receptor binding;GO:0046872//metal ion binding;GO:0051430//corticotropin-releasing hormone…	GO:0007165//signal transduction;GO:0007186//G-protein coupled receptor signaling pathway;GO:0007188//adenylate cyclase-modulating G-protein coupled receptor signaling pathway;GO:0007212//dopamine receptor signaling pathway;GO:0007626//locomotory behavior;GO:0008016//regulation of heart contraction;GO:0009987//cellular process
ncbi_100037987	1032	1072	23	7	8	19	104.507	124.294	2.491	0.942	1.145	1.951	77.0973	1.346	-5.83993	7.73187e-11	1.14394e-08	SLIRP	-	-	-	--	SRA stem-loop interacting RNA binding protein	-	GO:0001669//acrosomal vesicle;GO:0005737//cytoplasm;GO:0005739//mitochondrion;GO:0036126//sperm flagellum;GO:0048471//perinuclear region of cytoplasm;GO:1990904//ribonucleoprotein complex	GO:0003676//nucleic acid binding;GO:0003723//RNA binding;GO:0003729//mRNA binding	GO:0000961//negative regulation of mitochondrial RNA catabolic process;GO:0007286//spermatid development;GO:0007338//single fertilization;GO:0030317//sperm motility;GO:0051252//regulation of RNA metabolic process;GO:0070584//mitochondrion morphogenesis
ncbi_100511613	1991	1848	2126	290	106	297	21.758	23.123	24.846	4.211	1.637	3.292	23.2423	3.04667	-2.93145	8.25629e-11	1.21298e-08	C1GALT1C1	Metabolism;Metabolism	Global and overview maps;Glycan biosynthesis and metabolism	K09653;K09653	--	C1GALT1 specific chaperone 1	ko01100//Metabolic pathways;ko00512//Mucin type O-glycan biosynthesis	GO:0016020//membrane;GO:0016021//integral component of membrane	GO:0016263//glycoprotein-N-acetylgalactosamine 3-beta-galactosyltransferase activity	GO:0016267//O-glycan processing, core 1
ncbi_100520891	2267	2221	137	36	19	84	125.401	140.74	8.126	2.653	1.489	4.686	91.4223	2.94267	-4.95735	8.51365e-11	1.24211e-08	RPL18A	Genetic Information Processing	Translation	K02882	--	ribosomal protein L18a, transcript variant X2	ko03010//Ribosome	GO:0005840//ribosome;GO:0022625//cytosolic large ribosomal subunit	GO:0003735//structural constituent of ribosome	GO:0006412//translation
ncbi_100522371	931	1077	146	35	34	47	62.356	83.081	7.943	1.477	2.109	2.025	51.1267	1.87033	-4.77271	8.89439e-11	1.28871e-08	RBIS	-	-	-	--	chromosome 4 C8orf59 homolog, transcript variant X2	-	GO:0005730//nucleolus	-	GO:0042254//ribosome biogenesis
ncbi_100038022	859	962	371	66	28	108	50.606	65.205	23.147	5.11	2.247	6.413	46.3193	4.59	-3.33505	9.00818e-11	1.29625e-08	COX6B1	Metabolism;Organismal Systems;Human Diseases;Human Diseases;Human Diseases;Human Diseases;Metabolism;Organismal Systems	Global and overview maps;Environmental adaptation;Neurodegenerative disease;Neurodegenerative disease;Endocrine and metabolic disease;Neurodegenerative disease;Energy metabolism;Circulatory system	K02267;K02267;K02267;K02267;K02267;K02267;K02267;K02267	--	COX6B protein	ko01100//Metabolic pathways;ko04714//Thermogenesis;ko05016//Huntington disease;ko05010//Alzheimer disease;ko04932//Non-alcoholic fatty liver disease;ko05012//Parkinson disease;ko00190//Oxidative phosphorylation;ko04260//Cardiac muscle contraction	GO:0005739//mitochondrion;GO:0045277//respiratory chain complex IV	-	-
ncbi_100512118	6310	4070	6988	441	790	634	94.54	69.767	112.354	8.328	15.326	9.068	92.2203	10.9073	-3.07979	9.33103e-11	1.33358e-08	NUP54	Genetic Information Processing	Translation	K14308	--	nucleoporin 54, transcript variant X2	ko03013//Nucleocytoplasmic transport	GO:0005643//nuclear pore;GO:0044613//nuclear pore central transport channel	GO:0017056//structural constituent of nuclear pore	GO:0006607//NLS-bearing protein import into nucleus;GO:0006999//nuclear pore organization;GO:0036228//protein targeting to nuclear inner membrane
ncbi_100155082	2318	3125	365	71	49	170	148.274	228.873	24.968	6.035	4.43	11.028	134.038	7.16433	-4.22567	9.43908e-11	1.3399e-08	GON7	-	-	-	--	GON7, KEOPS complex subunit homolog	-	GO:0000408//EKC/KEOPS complex	-	-
ncbi_110261750	969	1091	819	4733	2934	6986	10.302	13.28	9.312	66.861	44.09	75.321	10.9647	62.0907	2.50151	9.56309e-11	1.3484e-08	KBTBD13	-	-	-	--	kelch repeat and BTB domain containing 13	-	-	GO:0005515//protein binding	-
ncbi_397407	571	1139	39	5	16	8	44.094	100.708	3.221	0.513	1.746	0.627	49.341	0.962	-5.68061	9.6763e-11	1.35526e-08	CLPS	Organismal Systems	Digestive system	K14460	--	colipase	ko04975//Fat digestion and absorption	GO:0005576//extracellular region	GO:0008047//enzyme activator activity	GO:0006629//lipid metabolic process;GO:0007586//digestion;GO:0009617//response to bacterium;GO:0016042//lipid catabolic process;GO:0032094//response to food;GO:0043085//positive regulation of catalytic activity
MSTRG.20139	970	1014	473	91	111	121	26.777	32.193	13.872	3.28	4.268	3.336	24.2807	3.628	-2.74256	1.01949e-10	1.41844e-08	--	-	-	-	--	-	-	-	-	-
ncbi_100155030	58	47	69	400	253	648	0.89	0.826	1.133	8.16	5.49	10.089	0.949667	7.913	3.05873	1.03804e-10	1.43475e-08	LBX1	-	-	-	TF_Otx	ladybird homeobox 1	-	GO:0005634//nucleus;GO:0005667//transcription factor complex	GO:0000981//RNA polymerase II transcription factor activity, sequence-specific DNA binding;GO:0003677//DNA binding;GO:0003700//transcription factor activity, sequence-specific DNA binding;GO:0043565//sequence-specific DNA binding	GO:0001947//heart looping;GO:0006355//regulation of transcription, DNA-templated;GO:0008285//negative regulation of cell proliferation;GO:0021522//spinal cord motor neuron differentiation;GO:0021920//regulation of transcription from RNA polymerase II promoter involved in spinal cord association neuron specification;GO:0045665//negative regulation of neuron differentiation;GO:0048663//neuron fate …
ncbi_100621961	3495	3985	267	70	92	131	43.128	56.464	3.526	1.175	1.63	1.66	34.3727	1.48833	-4.52949	1.10528e-10	1.5177e-08	CDC26	Human Diseases;Genetic Information Processing;Cellular Processes;Cellular Processes;Organismal Systems	Infectious disease: viral;Folding, sorting and degradation;Cell growth and death;Cell growth and death;Endocrine system	K03359;K03359;K03359;K03359;K03359	--	cell division cycle 26, transcript variant X1	ko05166//Human T-cell leukemia virus 1 infection;ko04120//Ubiquitin mediated proteolysis;ko04110//Cell cycle;ko04114//Oocyte meiosis;ko04914//Progesterone-mediated oocyte maturation	GO:0005680//anaphase-promoting complex	-	GO:0007346//regulation of mitotic cell cycle;GO:0030071//regulation of mitotic metaphase/anaphase transition;GO:0031145//anaphase-promoting complex-dependent proteasomal ubiquitin-dependent protein catabolic process;GO:0070979//protein K11-linked ubiquitination
ncbi_100523134	5617	5141	89	34	81	58	304.706	319.331	5.2	2.505	6.22	3.18	209.746	3.96833	-5.72396	1.20067e-10	1.63798e-08	CNIH4	-	-	-	--	cornichon family AMPA receptor auxiliary protein 4, transcript variant X1	-	GO:0016020//membrane;GO:0016021//integral component of membrane	-	GO:0016192//vesicle-mediated transport
ncbi_100153090	983	956	229	54	55	41	9.306	10.363	2.318	0.679	0.736	0.394	7.329	0.603	-3.60339	1.2558e-10	1.70213e-08	CTSS	Human Diseases;Cellular Processes;Cellular Processes;Cellular Processes;Organismal Systems	Infectious disease: bacterial;Transport and catabolism;Cell growth and death;Transport and catabolism;Immune system	K01368;K01368;K01368;K01368;K01368	--	cathepsin S	ko05152//Tuberculosis;ko04145//Phagosome;ko04210//Apoptosis;ko04142//Lysosome;ko04612//Antigen processing and presentation	-	-	-
MSTRG.14506	1101	1234	446	63	105	56	13.696	17.616	5.78	1.015	1.798	0.688	12.364	1.167	-3.40527	1.28794e-10	1.7345e-08	Pol	-	-	-	--	endonuclease/reverse transcriptase [Sus scrofa]	-	GO:0005783//endoplasmic reticulum;GO:0031090//organelle membrane;GO:0031988//membrane-bounded vesicle;GO:0044425//membrane part	GO:0000166//nucleotide binding;GO:0008289//lipid binding;GO:0015179//L-amino acid transmembrane transporter activity;GO:0015666//restriction endodeoxyribonuclease activity;GO:0033764//steroid dehydrogenase activity, acting on the CH-OH group of donors, NAD or NADP as acceptor;GO:0034061//DNA polymerase activity	GO:0001171//reverse transcription;GO:0006308//DNA catabolic process;GO:0006575//cellular modified amino acid metabolic process;GO:0006643//membrane lipid metabolic process;GO:0006644//phospholipid metabolic process;GO:0006694//steroid biosynthetic process;GO:0006706//steroid catabolic process;GO:0009991//response to extracellular stimulus;GO:0010906//regulation of glucose metabolic process;GO:001…
ncbi_100519971	191	248	32	3	0	4	3.448	5.123	0.618	0.072	0	0.073	3.063	0.0483333	-5.98578	1.32723e-10	1.77603e-08	Krt10	Organismal Systems	Endocrine system	K07604	--	keratin 10, transcript variant X1	ko04915//Estrogen signaling pathway	GO:0001533//cornified envelope;GO:0005737//cytoplasm;GO:0005882//intermediate filament	GO:0005198//structural molecule activity;GO:0030280//structural constituent of epidermis;GO:0046982//protein heterodimerization activity	GO:0018149//peptide cross-linking;GO:0030216//keratinocyte differentiation;GO:0051290//protein heterotetramerization
ncbi_100157236	3559	3536	648	126	125	294	139.524	158.718	27.167	6.563	6.927	11.688	108.47	8.39267	-3.69202	1.34286e-10	1.78558e-08	EXOSC8	Genetic Information Processing	Folding, sorting and degradation	K12586	--	exosome component 8	ko03018//RNA degradation	GO:0000176//nuclear exosome (RNase complex);GO:0000177//cytoplasmic exosome (RNase complex);GO:0000178//exosome (RNase complex);GO:0001650//fibrillar center;GO:0005634//nucleus;GO:0005654//nucleoplasm;GO:0005737//cytoplasm;GO:0005829//cytosol;GO:0043231//intracellular membrane-bounded organelle	GO:0017091//AU-rich element binding;GO:0035925//mRNA 3'-UTR AU-rich region binding;GO:0042802//identical protein binding	GO:0000467//exonucleolytic trimming to generate mature 3'-end of 5.8S rRNA from tricistronic rRNA transcript (SSU-rRNA, 5.8S rRNA, LSU-rRNA);GO:0006396//RNA processing;GO:0006401//RNA catabolic process;GO:0016075//rRNA catabolic process;GO:0034427//nuclear-transcribed mRNA catabolic process, exonucleolytic, 3'-5';GO:0034473//U1 snRNA 3'-end processing;GO:0034475//U4 snRNA 3'-end processing;GO:003…
MSTRG.12874	1569	1481	907	169	204	281	46.733	50.758	27.467	6.496	7.754	7.806	41.6527	7.352	-2.5022	1.43245e-10	1.89272e-08	--	-	-	-	--	-	-	-	-	-
ncbi_397650	566	760	63	5	15	22	44.152	67.88	5.256	0.518	1.654	1.74	39.096	1.304	-4.90601	1.53986e-10	2.01045e-08	RPS12	Genetic Information Processing	Translation	K02951	--	ribosomal protein S12	ko03010//Ribosome	GO:0005737//cytoplasm;GO:0005794//Golgi apparatus;GO:0005829//cytosol;GO:0005840//ribosome;GO:0022627//cytosolic small ribosomal subunit;GO:0043231//intracellular membrane-bounded organelle	GO:0003735//structural constituent of ribosome	GO:0006412//translation
MSTRG.25190	556	837	155	17	25	52	32.215	55.553	9.589	1.295	2.049	3.045	32.4523	2.12967	-3.92962	1.54068e-10	2.01045e-08	SNRPB2	Genetic Information Processing	Transcription	K11094	--	U2 small nuclear ribonucleoprotein B'' [Bos taurus]	ko03040//Spliceosome	GO:0005681//spliceosomal complex;GO:0031981//nuclear lumen;GO:0043232//intracellular non-membrane-bounded organelle;GO:0044423//virion part;GO:0097525//spliceosomal snRNP complex	GO:0003723//RNA binding	GO:0000377//RNA splicing, via transesterification reactions with bulged adenosine as nucleophile
MSTRG.18769	137	148	124	9	12	8	3.024	3.74	2.927	0.264	0.374	0.179	3.23033	0.272333	-3.56824	1.58665e-10	2.05765e-08	--	-	-	-	--	-	-	-	-	-
ncbi_100513643	1020	1460	17	14	5	15	87.578	143.529	1.561	1.597	0.607	1.306	77.556	1.17	-6.05066	1.6299e-10	2.10077e-08	RPLP2	Genetic Information Processing	Translation	K02943	--	ribosomal protein lateral stalk subunit P2	ko03010//Ribosome	GO:0005840//ribosome	GO:0003735//structural constituent of ribosome	GO:0006414//translational elongation
ncbi_100523765	830	915	373	61	91	79	25.731	32.649	12.366	2.513	3.988	2.484	23.582	2.995	-2.97706	1.66545e-10	2.1335e-08	TCEAL8	-	-	-	--	transcription elongation factor A like 8, transcript variant X2	-	GO:0005634//nucleus	GO:0050699//WW domain binding	-
MSTRG.8971	12285	9419	4566	274	993	525	269.46	239.015	158.839	12.656	75.152	20.41	222.438	36.0727	-2.62443	1.706e-10	2.1722e-08	--	-	-	-	--	-	-	-	-	-
MSTRG.6393	1308	1721	102	44	21	39	33.512	50.485	2.795	1.498	0.76	1.013	28.9307	1.09033	-4.72976	1.76413e-10	2.23269e-08	--	-	-	-	--	-	-	-	-	-
ncbi_100170131	16560	15875	8033	2217	1210	2578	496.539	545.003	257.582	88.328	51.282	78.391	433.041	72.667	-2.57513	1.87785e-10	2.36014e-08	CYCS	Human Diseases;Human Diseases;Human Diseases;Human Diseases;Human Diseases;Human Diseases;Human Diseases;Human Diseases;Human Diseases;Cellular Processes;Human Diseases;Human Diseases;Human Diseases;Human Diseases;Human Diseases;Cellular Processes;Human Diseases;Human Diseases;Human Diseases;Human Diseases;Cellular Processes	Cancer: overview;Infectious disease: viral;Neurodegenerative disease;Infectious disease: viral;Neurodegenerative disease;Infectious disease: viral;Infectious disease: bacterial;Infectious disease: viral;Endocrine and metabolic disease;Cell growth and death;Infectious disease: viral;Neurodegenerative disease;Infectious disease: parasitic;Cancer: specific types;Cancer: specific types;Cell growth an…	K08738;K08738;K08738;K08738;K08738;K08738;K08738;K08738;K08738;K08738;K08738;K08738;K08738;K08738;K08738;K08738;K08738;K08738;K08738;K08738;K08738	--	cytochrome c, somatic	ko05200//Pathways in cancer;ko05163//Human cytomegalovirus infection;ko05016//Huntington disease;ko05167//Kaposi sarcoma-associated herpesvirus infection;ko05010//Alzheimer disease;ko05168//Herpes simplex virus 1 infection;ko05152//Tuberculosis;ko05164//Influenza A;ko04932//Non-alcoholic fatty liver disease;ko04210//Apoptosis;ko05161//Hepatitis B;ko05012//Parkinson disease;ko05145//Toxoplasmosis;…	-	-	-
ncbi_100516681	324	363	229	38	33	54	5.294	6.771	3.993	0.832	0.786	0.893	5.35267	0.837	-2.67696	1.8873e-10	2.36014e-08	GUF1	-	-	-	--	GUF1 homolog, GTPase, transcript variant X1	-	GO:0005739//mitochondrion;GO:0005743//mitochondrial inner membrane;GO:0005759//mitochondrial matrix;GO:0016020//membrane	GO:0000166//nucleotide binding;GO:0003924//GTPase activity;GO:0005525//GTP binding;GO:0016787//hydrolase activity;GO:0043022//ribosome binding	GO:0006412//translation;GO:0045727//positive regulation of translation
MSTRG.15317	252	246	72	14	7	13	4.482	5.009	1.369	0.331	0.176	0.234	3.62	0.247	-3.87341	2.14809e-10	2.67037e-08	--	-	-	-	--	-	-	-	-	-
MSTRG.9580	157	116	53	2	0	1	5.799	4.906	2.094	0.098	0	0.037	4.26633	0.045	-6.56693	2.23943e-10	2.75724e-08	--	-	-	-	--	-	-	-	-	-
ncbi_100519660	3570	3299	234	60	94	115	180.853	191.385	12.676	4.037	6.738	5.914	128.305	5.563	-4.52757	2.24627e-10	2.75724e-08	MRPL42	-	-	-	--	mitochondrial ribosomal protein L42, transcript variant X2	-	GO:0005739//mitochondrion;GO:0005762//mitochondrial large ribosomal subunit;GO:0005763//mitochondrial small ribosomal subunit;GO:0005886//plasma membrane	-	-
ncbi_106506226	19	17	15	121	657	159	0.286	0.293	0.244	2.386	13.811	2.394	0.274333	6.197	4.49757	2.25734e-10	2.75724e-08	TACC1	-	-	-	--	transforming acidic coiled-coil-containing protein 1	-	-	-	-
ncbi_100513146	1169	1127	497	40	98	132	35.355	39.026	16.075	1.607	4.189	4.049	30.152	3.28167	-3.19975	2.38984e-10	2.90221e-08	Cfap36	-	-	-	--	cilia and flagella associated protein 36	-	GO:0035869//ciliary transition zone;GO:0097546//ciliary base	GO:0047485//protein N-terminus binding	-
MSTRG.6392	230	153	514	19	7	23	4.002	3.048	9.563	0.439	0.172	0.406	5.53767	0.339	-4.02992	2.50655e-10	3.02644e-08	--	-	-	-	--	-	-	-	-	-
ncbi_100519869	408	381	498	1883	2073	2772	2.768	2.959	3.613	16.972	19.876	19.069	3.11333	18.639	2.58179	2.56627e-10	3.08084e-08	Smarcc1	Organismal Systems;Human Diseases	Environmental adaptation;Cancer: specific types	K11649;K11649	MYB	SWI/SNF related, matrix associated, actin dependent regulator of chromatin subfamily c member 1	ko04714//Thermogenesis;ko05225//Hepatocellular carcinoma	GO:0001741//XY body;GO:0005634//nucleus;GO:0005654//nucleoplasm;GO:0005737//cytoplasm;GO:0016020//membrane;GO:0016021//integral component of membrane;GO:0016514//SWI/SNF complex;GO:0071564//npBAF complex;GO:0071565//nBAF complex	GO:0003677//DNA binding;GO:0003682//chromatin binding;GO:0005515//protein binding;GO:0042393//histone binding;GO:0047485//protein N-terminus binding	GO:0006337//nucleosome disassembly;GO:0006338//chromatin remodeling;GO:0008286//insulin receptor signaling pathway;GO:0009887//organ morphogenesis;GO:0032435//negative regulation of proteasomal ubiquitin-dependent protein catabolic process;GO:0043044//ATP-dependent chromatin remodeling;GO:0045893//positive regulation of transcription, DNA-templated;GO:0045944//positive regulation of transcription…
ncbi_100622382	1741	1509	1017	267	184	304	26.255	26.055	16.401	5.35	3.922	4.649	22.9037	4.64033	-2.30328	2.77641e-10	3.31418e-08	Bbs2	-	-	-	--	Bardet-Biedl syndrome 2	-	GO:0005737//cytoplasm;GO:0005815//microtubule organizing center;GO:0005856//cytoskeleton;GO:0005886//plasma membrane;GO:0005902//microvillus;GO:0005929//cilium;GO:0016020//membrane;GO:0031514//motile cilium;GO:0032420//stereocilium;GO:0034464//BBSome;GO:0036064//ciliary basal body;GO:0042995//cell projection;GO:0043005//neuron projection;GO:0060170//ciliary membrane	GO:0001103//RNA polymerase II repressing transcription factor binding;GO:0005515//protein binding	GO:0007288//sperm axoneme assembly;GO:0007601//visual perception;GO:0008104//protein localization;GO:0010629//negative regulation of gene expression;GO:0014824//artery smooth muscle contraction;GO:0021756//striatum development;GO:0021766//hippocampus development;GO:0021987//cerebral cortex development;GO:0030534//adult behavior;GO:0033210//leptin-mediated signaling pathway;GO:0033365//protein loc…
MSTRG.6421	909	862	841	64	131	139	16.272	17.668	16.1	1.522	3.315	2.523	16.68	2.45333	-2.7653	2.83061e-10	3.35979e-08	--	-	-	-	--	LOW QUALITY PROTEIN: uncharacterized protein LOC106504658 [Sus scrofa]	-	-	-	-
MSTRG.1346	3941	4105	1812	468	447	611	63.183	77.09	34.529	11.053	9.788	10.586	58.2673	10.4757	-2.47565	2.98732e-10	3.52588e-08	--	-	-	-	--	-	-	-	-	-
ncbi_100517943	3482	3678	1221	236	351	280	104.845	126.927	39.271	9.439	14.932	8.551	90.3477	10.974	-3.0414	3.0778e-10	3.61237e-08	ETFRF1	-	-	-	--	electron transfer flavoprotein regulatory factor 1, transcript variant X1	-	-	-	-
ncbi_110258331	680	723	84	11	20	34	27.214	33.13	3.595	0.585	1.131	1.38	21.313	1.032	-4.36822	3.15768e-10	3.68554e-08	COA8	-	-	-	--	apoptogenic 1, mitochondrial	-	-	-	-
ncbi_100520444	1383	1038	886	180	93	236	39.969	34.392	27.678	6.986	3.876	6.968	34.013	5.94333	-2.51674	3.32314e-10	3.85723e-08	CFAP300	-	-	-	--	chromosome 9 C11orf70 homolog, transcript variant X2	-	-	-	-
ncbi_100623150	2005	1973	1594	107	274	277	32.24	36.322	27.408	2.286	6.24	4.522	31.99	4.34933	-2.87875	3.82491e-10	4.41525e-08	GNL2	Genetic Information Processing	Translation	K14537	--	G protein nucleolar 2, transcript variant X1	ko03008//Ribosome biogenesis in eukaryotes	GO:0005634//nucleus;GO:0005730//nucleolus	GO:0000166//nucleotide binding;GO:0005525//GTP binding	-
MSTRG.22192	753	730	693	80	13	78	35.635	39.555	35.072	5.031	0.87	3.743	36.754	3.21467	-3.51516	3.84705e-10	4.41654e-08	--	-	-	-	--	-	-	-	-	-
MSTRG.15752	6882	9045	847	267	191	445	152.149	228.957	20.025	7.843	5.969	9.977	133.71	7.92967	-4.07571	3.88532e-10	4.41826e-08	POMP	Genetic Information Processing	Folding, sorting and degradation	K11599	--	proteasome maturation protein, partial [Felis catus]	ko03050//Proteasome	-	-	-
ncbi_100152047	584	608	60	15	3	22	17.162	20.458	1.886	0.586	0.125	0.656	13.1687	0.455667	-4.85299	3.89061e-10	4.41826e-08	COQ3	Metabolism;Metabolism	Global and overview maps;Metabolism of cofactors and vitamins	K00591;K00591	--	coenzyme Q3, methyltransferase, transcript variant X1	ko01100//Metabolic pathways;ko00130//Ubiquinone and other terpenoid-quinone biosynthesis	-	-	-
MSTRG.13332	234	459	16	2	0	5	7.448	16.73	0.541	0.085	0	0.162	8.23967	0.0823333	-6.64497	4.03664e-10	4.55944e-08	--	-	-	-	--	-	-	-	-	-
ncbi_100156650	5168	5507	2149	424	612	601	32.981	40.22	14.641	3.403	5.223	3.7	29.2807	4.10867	-2.83321	4.37755e-10	4.91807e-08	EPHA6	Organismal Systems	Development and regeneration	K05107	--	EPH receptor A6, transcript variant X1	ko04360//Axon guidance	GO:0005654//nucleoplasm;GO:0016020//membrane;GO:0016021//integral component of membrane	GO:0000166//nucleotide binding;GO:0004672//protein kinase activity;GO:0004713//protein tyrosine kinase activity;GO:0004714//transmembrane receptor protein tyrosine kinase activity;GO:0005003//ephrin receptor activity;GO:0005515//protein binding;GO:0005524//ATP binding;GO:0016301//kinase activity;GO:0016740//transferase activity	GO:0006468//protein phosphorylation;GO:0007169//transmembrane receptor protein tyrosine kinase signaling pathway;GO:0016310//phosphorylation;GO:0018108//peptidyl-tyrosine phosphorylation;GO:0048013//ephrin receptor signaling pathway
ncbi_100737887	4521	3663	119	37	82	82	170.793	158.441	4.806	1.845	4.359	3.134	111.347	3.11267	-5.16076	4.68596e-10	5.23656e-08	PPIB	-	-	-	--	peptidylprolyl isomerase B	-	GO:0005654//nucleoplasm;GO:0005783//endoplasmic reticulum;GO:0034663//endoplasmic reticulum chaperone complex;GO:0048471//perinuclear region of cytoplasm	GO:0003755//peptidyl-prolyl cis-trans isomerase activity;GO:0016018//cyclosporin A binding;GO:0016853//isomerase activity;GO:0070063//RNA polymerase binding	GO:0000413//protein peptidyl-prolyl isomerization;GO:0006457//protein folding;GO:0040018//positive regulation of multicellular organism growth;GO:0044794//positive regulation by host of viral process;GO:0044829//positive regulation by host of viral genome replication;GO:0050821//protein stabilization;GO:0060348//bone development;GO:0061077//chaperone-mediated protein folding
ncbi_102160515	1080	1094	587	135	75	190	63.523	74.151	39.546	9.245	5.378	10.471	59.0733	8.36467	-2.82013	4.73216e-10	5.26021e-08	Camta1	-	-	-	CG-1	calmodulin binding transcription activator 1, transcript variant X1	-	GO:0005634//nucleus;GO:0005730//nucleolus;GO:0005829//cytosol	GO:0000981//RNA polymerase II transcription factor activity, sequence-specific DNA binding;GO:0003677//DNA binding;GO:0005515//protein binding;GO:0043565//sequence-specific DNA binding	GO:0006357//regulation of transcription from RNA polymerase II promoter;GO:0035307//positive regulation of protein dephosphorylation;GO:0045944//positive regulation of transcription from RNA polymerase II promoter;GO:0050885//neuromuscular process controlling balance;GO:0070886//positive regulation of calcineurin-NFAT signaling cascade
MSTRG.8741	443	472	258	28	7	56	13.58	16.567	8.458	1.141	0.303	1.741	12.8683	1.06167	-3.59942	4.82388e-10	5.33394e-08	--	-	-	-	--	-	-	-	-	-
ncbi_100522325	704	636	306	69	72	89	8.078	8.386	3.741	1.046	1.161	1.031	6.735	1.07933	-2.64154	5.48412e-10	6.03224e-08	EFCAB7	-	-	-	--	EF-hand calcium binding domain 7, transcript variant X2	-	-	GO:0005509//calcium ion binding	-
ncbi_100517533	1308	1201	597	162	141	180	22.512	23.666	10.988	3.705	3.43	3.142	19.0553	3.42567	-2.47574	5.91032e-10	6.46718e-08	PPT1	Metabolism;Cellular Processes;Metabolism;Metabolism	Global and overview maps;Transport and catabolism;Global and overview maps;Lipid metabolism	K01074;K01074;K01074;K01074	--	palmitoyl-protein thioesterase 1	ko01100//Metabolic pathways;ko04142//Lysosome;ko01212//Fatty acid metabolism;ko00062//Fatty acid elongation	GO:0005576//extracellular region;GO:0005615//extracellular space;GO:0005623//cell;GO:0005634//nucleus;GO:0005764//lysosome;GO:0005794//Golgi apparatus;GO:0008021//synaptic vesicle;GO:0030424//axon;GO:0030425//dendrite;GO:0043025//neuronal cell body;GO:0043231//intracellular membrane-bounded organelle;GO:0045121//membrane raft	GO:0008474//palmitoyl-(protein) hydrolase activity;GO:0016290//palmitoyl-CoA hydrolase activity;GO:0016790//thiolester hydrolase activity;GO:0035727//lysophosphatidic acid binding;GO:0098599//palmitoyl hydrolase activity	GO:0002084//protein depalmitoylation;GO:0006898//receptor-mediated endocytosis;GO:0006907//pinocytosis;GO:0007040//lysosome organization;GO:0007042//lysosomal lumen acidification;GO:0007269//neurotransmitter secretion;GO:0007399//nervous system development;GO:0007420//brain development;GO:0007601//visual perception;GO:0007625//grooming behavior;GO:0008306//associative learning;GO:0008344//adult l…
MSTRG.19631	350	301	94	7	21	16	11.02	10.851	3.165	0.293	0.935	0.511	8.34533	0.579667	-3.84767	6.25534e-10	6.80925e-08	--	-	-	-	--	-	-	-	-	-
ncbi_100512671	1430	1288	1056	236	204	307	23.569	24.309	18.611	5.135	4.692	5.066	22.163	4.96433	-2.15848	6.86192e-10	7.43103e-08	C11orf54	-	-	-	--	chromosome 9 C11orf54 homolog	-	GO:0005634//nucleus;GO:0005654//nucleoplasm;GO:0016604//nuclear body	GO:0008270//zinc ion binding;GO:0016787//hydrolase activity;GO:0016788//hydrolase activity, acting on ester bonds	-
ncbi_100154394	740	1153	22	10	9	20	74.154	132.29	2.358	1.332	1.275	2.032	69.6007	1.54633	-5.49218	6.90165e-10	7.43573e-08	ROMO1	-	-	-	--	reactive oxygen species modulator 1	-	GO:0005739//mitochondrion;GO:0005744//mitochondrial inner membrane presequence translocase complex;GO:0016020//membrane;GO:0016021//integral component of membrane	-	GO:0001302//replicative cell aging;GO:0008284//positive regulation of cell proliferation;GO:0030150//protein import into mitochondrial matrix;GO:0031640//killing of cells of other organism;GO:0034614//cellular response to reactive oxygen species;GO:0042742//defense response to bacterium;GO:0045039//protein import into mitochondrial inner membrane;GO:0050829//defense response to Gram-negative bact…
ncbi_100524560	8460	12540	959	287	196	591	661.29	1122.31	80.165	29.809	21.655	46.849	621.254	32.771	-4.24469	7.09916e-10	7.6095e-08	POLR2K	Metabolism;Human Diseases;Human Diseases;Metabolism;Metabolism;Organismal Systems;Genetic Information Processing	Global and overview maps;Infectious disease: viral;Neurodegenerative disease;Nucleotide metabolism;Nucleotide metabolism;Immune system;Transcription	K03009;K03009;K03009;K03009;K03009;K03009;K03009	--	RNA polymerase II subunit K	ko01100//Metabolic pathways;ko05169//Epstein-Barr virus infection;ko05016//Huntington disease;ko00230//Purine metabolism;ko00240//Pyrimidine metabolism;ko04623//Cytosolic DNA-sensing pathway;ko03020//RNA polymerase	GO:0005665//DNA-directed RNA polymerase II, core complex;GO:0005666//DNA-directed RNA polymerase III complex;GO:0005736//DNA-directed RNA polymerase I complex	GO:0003677//DNA binding;GO:0003899//DNA-directed RNA polymerase activity;GO:0008270//zinc ion binding	GO:0006351//transcription, DNA-templated
ncbi_100155762	23700	31391	532	266	541	328	712.871	1084.58	13.81	5.084	21.551	4.762	603.754	10.4657	-5.85022	7.45868e-10	7.95428e-08	CDK1	Human Diseases;Human Diseases;Human Diseases;Cellular Processes;Cellular Processes;Cellular Processes;Organismal Systems;Cellular Processes;Cellular Processes	Infectious disease: viral;Cancer: overview;Infectious disease: viral;Cell growth and death;Cell growth and death;Cell growth and death;Endocrine system;Cellular community - eukaryotes;Cell growth and death	K02087;K02087;K02087;K02087;K02087;K02087;K02087;K02087;K02087	--	cyclin dependent kinase 1	ko05169//Epstein-Barr virus infection;ko05203//Viral carcinogenesis;ko05168//Herpes simplex virus 1 infection;ko04218//Cellular senescence;ko04110//Cell cycle;ko04114//Oocyte meiosis;ko04914//Progesterone-mediated oocyte maturation;ko04540//Gap junction;ko04115//p53 signaling pathway	GO:0000307//cyclin-dependent protein kinase holoenzyme complex;GO:0005634//nucleus;GO:0005654//nucleoplasm;GO:0005737//cytoplasm;GO:0005759//mitochondrial matrix;GO:0005813//centrosome;GO:0005829//cytosol;GO:0005876//spindle microtubule;GO:0030496//midbody;GO:0042585//germinal vesicle;GO:0070971//endoplasmic reticulum exit site;GO:0072686//mitotic spindle;GO:0097125//cyclin B1-CDK1 complex	GO:0000166//nucleotide binding;GO:0003682//chromatin binding;GO:0004672//protein kinase activity;GO:0004674//protein serine/threonine kinase activity;GO:0004693//cyclin-dependent protein serine/threonine kinase activity;GO:0005524//ATP binding;GO:0008353//RNA polymerase II carboxy-terminal domain kinase activity;GO:0016301//kinase activity;GO:0030332//cyclin binding;GO:0030544//Hsp70 protein bind…	GO:0000212//meiotic spindle organization;GO:0006468//protein phosphorylation;GO:0007095//mitotic G2 DNA damage checkpoint;GO:0008283//cell proliferation;GO:0010971//positive regulation of G2/M transition of mitotic cell cycle;GO:0016310//phosphorylation;GO:0016572//histone phosphorylation;GO:0018105//peptidyl-serine phosphorylation;GO:0018107//peptidyl-threonine phosphorylation;GO:0030855//epithe…
ncbi_100174963	378	398	235	44	11	40	9.944	12.035	6.666	1.364	0.411	0.946	9.54833	0.907	-3.39607	7.94401e-10	8.42908e-08	ARPC1A	Cellular Processes;Cellular Processes;Organismal Systems;Human Diseases;Human Diseases	Transport and catabolism;Cell motility;Immune system;Infectious disease: bacterial;Infectious disease: bacterial	K05757;K05757;K05757;K05757;K05757	--	actin related protein 2/3 complex subunit 1A	ko04144//Endocytosis;ko04810//Regulation of actin cytoskeleton;ko04666//Fc gamma R-mediated phagocytosis;ko05132//Salmonella infection;ko05100//Bacterial invasion of epithelial cells	-	-	-
MSTRG.1518	1581	999	843	78	6	101	41.818	30.255	23.846	2.741	0.224	2.709	31.973	1.89133	-4.07938	8.28484e-10	8.74654e-08	--	-	-	-	--	LORF2 protein, partial [Crocuta crocuta]	-	-	-	-
ncbi_100533540	504	373	641	2272	2866	3639	3.567	2.956	4.939	23.355	31.848	28.271	3.82067	27.8247	2.86447	8.8146e-10	9.2593e-08	Brd4	-	-	-	--	bromodomain containing 4	-	-	GO:0005515//protein binding	GO:0006468//protein phosphorylation
ncbi_100513057	811	751	403	70	100	69	20.542	22.336	11.139	2.315	3.523	1.741	18.0057	2.52633	-2.83333	9.68607e-10	1.01241e-07	RAB9A	Human Diseases	Infectious disease: viral	K07899	--	RAB9A, member RAS oncogene family	ko05162//Measles	GO:0005764//lysosome;GO:0005770//late endosome;GO:0005829//cytosol;GO:0012505//endomembrane system;GO:0030659//cytoplasmic vesicle membrane;GO:0042470//melanosome;GO:0045335//phagocytic vesicle	GO:0003924//GTPase activity;GO:0005525//GTP binding;GO:0019003//GDP binding;GO:0042802//identical protein binding	GO:0006886//intracellular protein transport;GO:0032482//Rab protein signal transduction;GO:0032880//regulation of protein localization;GO:0042147//retrograde transport, endosome to Golgi;GO:0045921//positive regulation of exocytosis;GO:0052405//negative regulation by host of symbiont molecular function
MSTRG.4232	1411	1469	675	122	183	194	43.673	52.059	22.342	5.017	8.006	6.089	39.358	6.37067	-2.62714	9.92785e-10	1.03255e-07	--	-	-	-	--	-	-	-	-	-
MSTRG.21286	568	525	504	45	66	119	13.932	14.149	14.714	1.588	1.851	3.366	14.265	2.26833	-2.65278	1.01272e-09	1.04809e-07	Pol	-	-	-	--	endonuclease/reverse transcriptase [Sus scrofa]	-	GO:0005635//nuclear envelope;GO:0031090//organelle membrane;GO:0044421//extracellular region part;GO:0044444//cytoplasmic part	GO:0015666//restriction endodeoxyribonuclease activity;GO:0016702//oxidoreductase activity, acting on single donors with incorporation of molecular oxygen, incorporation of two atoms of oxygen;GO:0034061//DNA polymerase activity;GO:0046914//transition metal ion binding	GO:0001171//reverse transcription;GO:0001676//long-chain fatty acid metabolic process;GO:0006308//DNA catabolic process;GO:0006636//unsaturated fatty acid biosynthetic process;GO:0006690//icosanoid metabolic process;GO:0032196//transposition
ncbi_733592	4123	4384	201	86	94	141	173.509	211.238	9.046	4.809	5.591	6.018	131.264	5.47267	-4.58409	1.04981e-09	1.08115e-07	RPL6	Genetic Information Processing	Translation	K02934	--	ribosomal protein L6	ko03010//Ribosome	GO:0005634//nucleus;GO:0005840//ribosome;GO:0014069//postsynaptic density;GO:0022625//cytosolic large ribosomal subunit;GO:0036464//cytoplasmic ribonucleoprotein granule;GO:0042788//polysomal ribosome;GO:0045202//synapse	GO:0003735//structural constituent of ribosome	GO:0002181//cytoplasmic translation;GO:0006412//translation
MSTRG.1624	263	281	35	3	8	8	9.554	11.691	1.367	0.145	0.409	0.294	7.53733	0.282667	-4.73688	1.15002e-09	1.17857e-07	--	-	-	-	--	interleukin-1 receptor-associated kinase 1-binding protein 1 isoform X2 [Sus scrofa]	-	-	-	-
ncbi_100521064	462	205	9	1	1	4	16.16	8.37	0.349	0.052	0.055	0.159	8.293	0.0886667	-6.54736	1.16719e-09	1.19037e-07	YIF1A	-	-	-	--	Yip1 interacting factor homolog A, membrane trafficking protein, transcript variant X3	-	GO:0005789//endoplasmic reticulum membrane;GO:0005793//endoplasmic reticulum-Golgi intermediate compartment;GO:0016020//membrane;GO:0016021//integral component of membrane;GO:0030134//ER to Golgi transport vesicle;GO:0030173//integral component of Golgi membrane	-	GO:0006888//ER to Golgi vesicle-mediated transport
ncbi_397607	1661	2486	110	41	57	47	134.208	229.987	9.505	4.402	6.51	3.851	124.567	4.921	-4.66182	1.23381e-09	1.24646e-07	RPS15	Genetic Information Processing	Translation	K02958	--	ribosomal protein S15	ko03010//Ribosome	GO:0005840//ribosome;GO:0015935//small ribosomal subunit	GO:0003723//RNA binding;GO:0003735//structural constituent of ribosome	GO:0006412//translation
MSTRG.11176	196	222	176	11	19	33	2.797	3.628	2.686	0.209	0.383	0.478	3.037	0.356667	-3.09	1.23406e-09	1.24646e-07	--	-	-	-	--	-	-	-	-	-
MSTRG.22202	165	153	50	2	0	0	10.274	11.009	3.39	0.156	0	0	8.22433	0.052	-7.30524	1.26099e-09	1.26757e-07	--	-	-	-	--	-	-	-	-	-
MSTRG.18747	937	1221	207	46	25	93	33.453	49.912	7.903	2.182	1.262	3.367	30.4227	2.27033	-3.74417	1.29619e-09	1.29458e-07	--	-	-	-	--	-	-	-	-	-
ncbi_100739619	661	913	786	92	37	150	52.415	82.894	66.654	9.694	4.147	12.063	67.321	8.63467	-2.96284	1.30018e-09	1.29458e-07	NDUFB1	Metabolism;Organismal Systems;Human Diseases;Human Diseases;Human Diseases;Organismal Systems;Human Diseases;Metabolism	Global and overview maps;Environmental adaptation;Neurodegenerative disease;Neurodegenerative disease;Endocrine and metabolic disease;Nervous system;Neurodegenerative disease;Energy metabolism	K03957;K03957;K03957;K03957;K03957;K03957;K03957;K03957	--	NADH:ubiquinone oxidoreductase subunit B1	ko01100//Metabolic pathways;ko04714//Thermogenesis;ko05016//Huntington disease;ko05010//Alzheimer disease;ko04932//Non-alcoholic fatty liver disease;ko04723//Retrograde endocannabinoid signaling;ko05012//Parkinson disease;ko00190//Oxidative phosphorylation	GO:0005739//mitochondrion;GO:0005747//mitochondrial respiratory chain complex I	GO:0003954//NADH dehydrogenase activity	GO:0055114//oxidation-reduction process
ncbi_110256862	2477	2404	2060	329	130	495	126.993	140.528	112.845	22.084	9.443	26.044	126.789	19.1903	-2.72397	1.39555e-09	1.37765e-07	HSCB	-	-	-	--	HscB mitochondrial iron-sulfur cluster cochaperone, transcript variant X1	-	GO:0005654//nucleoplasm;GO:0005737//cytoplasm;GO:0005739//mitochondrion;GO:0005829//cytosol	GO:0001671//ATPase activator activity;GO:0042802//identical protein binding;GO:0051087//chaperone binding	GO:0016226//iron-sulfur cluster assembly;GO:0032781//positive regulation of ATPase activity;GO:0044571//[2Fe-2S] cluster assembly;GO:0051259//protein oligomerization;GO:0097428//protein maturation by iron-sulfur cluster transfer
ncbi_100626973	1137	1809	902	117	34	208	115.14	209.747	97.682	15.743	4.867	21.361	140.856	13.9903	-3.33172	1.39673e-09	1.37765e-07	RPL37	Genetic Information Processing	Translation	K02922	--	ribosomal protein L37	ko03010//Ribosome	GO:0005840//ribosome;GO:0022625//cytosolic large ribosomal subunit	GO:0003723//RNA binding;GO:0003735//structural constituent of ribosome;GO:0019843//rRNA binding;GO:0046872//metal ion binding	GO:0006412//translation
MSTRG.9770	2899	3389	270	39	128	86	97.514	130.521	9.712	1.743	6.086	2.934	79.249	3.58767	-4.46527	1.47686e-09	1.44987e-07	ZNF417	-	-	-	--	zinc finger protein 154-like isoform X2 [Balaenoptera acutorostrata scammoni]	-	GO:0043231//intracellular membrane-bounded organelle	GO:0001071//nucleic acid binding transcription factor activity;GO:0003676//nucleic acid binding;GO:0043169//cation binding	GO:0010468//regulation of gene expression;GO:0034645//cellular macromolecule biosynthetic process
ncbi_100151912	2225	2147	72	24	54	39	79.762	88.47	2.691	1.211	2.521	1.425	56.9743	1.719	-5.05067	1.48719e-09	1.45323e-07	CNPY2	-	-	-	--	canopy FGF signaling regulator 2	-	GO:0005783//endoplasmic reticulum	-	GO:0010629//negative regulation of gene expression;GO:0010988//regulation of low-density lipoprotein particle clearance;GO:0045716//positive regulation of low-density lipoprotein particle receptor biosynthetic process
ncbi_414416	438	488	90	16	10	37	25.743	32.84	5.657	1.25	0.831	2.205	21.4133	1.42867	-3.90577	1.53146e-09	1.48956e-07	RPL12	Genetic Information Processing	Translation	K02870	--	ribosomal protein L12	ko03010//Ribosome	GO:0005840//ribosome;GO:0015934//large ribosomal subunit;GO:0022625//cytosolic large ribosomal subunit	GO:0003735//structural constituent of ribosome;GO:0019843//rRNA binding;GO:0070180//large ribosomal subunit rRNA binding	GO:0000027//ribosomal large subunit assembly;GO:0006412//translation
ncbi_100623846	51	51	23	374	133	488	0.897	1.027	0.433	8.741	3.307	8.705	0.785667	6.91767	3.1383	1.56188e-09	1.51214e-07	PDXP	Metabolism;Metabolism	Global and overview maps;Metabolism of cofactors and vitamins	K07758;K07758	--	pyridoxal phosphatase	ko01100//Metabolic pathways;ko00750//Vitamin B6 metabolism	GO:0005737//cytoplasm;GO:0005829//cytosol;GO:0005886//plasma membrane;GO:0005911//cell-cell junction;GO:0015629//actin cytoskeleton;GO:0030027//lamellipodium;GO:0030496//midbody;GO:0032154//cleavage furrow;GO:0032587//ruffle membrane;GO:0070938//contractile ring	GO:0000287//magnesium ion binding;GO:0004721//phosphoprotein phosphatase activity;GO:0016787//hydrolase activity;GO:0016791//phosphatase activity;GO:0031072//heat shock protein binding;GO:0033883//pyridoxal phosphatase activity;GO:0042803//protein homodimerization activity	GO:0006470//protein dephosphorylation;GO:0007088//regulation of mitotic nuclear division;GO:0016311//dephosphorylation;GO:0030836//positive regulation of actin filament depolymerization;GO:0031247//actin rod assembly;GO:0032361//pyridoxal phosphate catabolic process;GO:0032465//regulation of cytokinesis;GO:0071318//cellular response to ATP
ncbi_100523924	2668	2510	616	192	85	251	59.466	64.047	14.687	5.681	2.672	5.683	46.0667	4.67867	-3.29955	1.62219e-09	1.56333e-07	MRPL47	-	-	-	--	mitochondrial ribosomal protein L47	-	GO:0005739//mitochondrion;GO:0005761//mitochondrial ribosome;GO:0005762//mitochondrial large ribosomal subunit	GO:0003735//structural constituent of ribosome	GO:0006412//translation;GO:0032543//mitochondrial translation
MSTRG.3957	5620	5534	6626	165	729	236	93.052	104.911	117.324	3.63	17.061	3.963	105.096	8.218	-3.67677	1.71936e-09	1.64941e-07	--	-	-	-	--	-	-	-	-	-
ncbi_100038020	908	901	73	14	28	36	62.23	70.702	5.35	1.275	2.712	2.502	46.094	2.163	-4.41347	1.74339e-09	1.66486e-07	CSTB	-	-	-	--	cystatin B	-	GO:0005615//extracellular space;GO:0005634//nucleus;GO:0005730//nucleolus;GO:0005737//cytoplasm;GO:0005829//cytosol	GO:0002020//protease binding;GO:0004866//endopeptidase inhibitor activity;GO:0004869//cysteine-type endopeptidase inhibitor activity;GO:0030414//peptidase inhibitor activity	GO:0008344//adult locomotory behavior;GO:0010466//negative regulation of peptidase activity;GO:0010951//negative regulation of endopeptidase activity;GO:0045861//negative regulation of proteolysis
ncbi_102165864	43	48	56	251	216	443	0.972	1.242	1.354	7.538	6.901	10.155	1.18933	8.198	2.78512	1.79804e-09	1.70928e-07	Btbd6	-	-	-	--	BTB domain containing 6	-	-	-	-
ncbi_100514187	243	273	420	1689	1500	2594	1.21	1.563	2.249	11.218	10.63	13.312	1.674	11.72	2.8076	1.97307e-09	1.86721e-07	SOCS7	Environmental Information Processing;Organismal Systems	Signal transduction;Endocrine system	K04699;K04699	--	suppressor of cytokine signaling 7	ko04630//JAK-STAT signaling pathway;ko04917//Prolactin signaling pathway	GO:0005942//phosphatidylinositol 3-kinase complex	GO:0046935//1-phosphatidylinositol-3-kinase regulator activity	GO:0008286//insulin receptor signaling pathway;GO:0016567//protein ubiquitination;GO:0021799//cerebral cortex radially oriented cell migration;GO:0021819//layer formation in cerebral cortex;GO:0021942//radial glia guided migration of Purkinje cell;GO:0035556//intracellular signal transduction;GO:0043551//regulation of phosphatidylinositol 3-kinase activity;GO:0045444//fat cell differentiation;GO:…
ncbi_100520144	3622	2128	3382	455	192	578	78.449	52.772	78.335	13.095	5.878	12.696	69.852	10.5563	-2.72619	2.11008e-09	1.98792e-07	TFPI2	-	-	-	--	tissue factor pathway inhibitor 2	-	GO:0005576//extracellular region;GO:0005615//extracellular space	GO:0004867//serine-type endopeptidase inhibitor activity;GO:0030414//peptidase inhibitor activity	GO:0007596//blood coagulation;GO:0007599//hemostasis;GO:0010466//negative regulation of peptidase activity;GO:0010951//negative regulation of endopeptidase activity
ncbi_106504335	1278	767	28	17	16	19	31.082	21.392	0.758	0.586	0.606	0.51	17.744	0.567333	-4.96699	2.1572e-09	2.02324e-07	--	-	-	-	--	uncharacterized LOC106504335, transcript variant X1	-	-	-	-
MSTRG.16225	73	105	70	0	1	5	5.266	8.673	5.401	0	0.102	0.366	6.44667	0.156	-5.36894	2.17165e-09	2.02774e-07	--	-	-	-	--	-	-	-	-	-
ncbi_102167074	405	572	27	10	9	11	23.773	38.375	1.603	0.797	0.645	0.627	21.2503	0.689667	-4.94544	2.31646e-09	2.15338e-07	SVBP	-	-	-	--	small vasohibin binding protein, transcript variant X1	-	-	-	-
ncbi_780433	211	163	135	784	457	1177	3.553	3.108	2.401	17.524	10.817	20.086	3.02067	16.1423	2.41791	2.44773e-09	2.26539e-07	SDHA	Metabolism;Organismal Systems;Human Diseases;Human Diseases;Human Diseases;Human Diseases;Metabolism;Metabolism;Metabolism	Global and overview maps;Environmental adaptation;Neurodegenerative disease;Neurodegenerative disease;Endocrine and metabolic disease;Neurodegenerative disease;Energy metabolism;Global and overview maps;Carbohydrate metabolism	K00234;K00234;K00234;K00234;K00234;K00234;K00234;K00234;K00234	--	succinate dehydrogenase complex flavoprotein subunit A, transcript variant X1	ko01100//Metabolic pathways;ko04714//Thermogenesis;ko05016//Huntington disease;ko05010//Alzheimer disease;ko04932//Non-alcoholic fatty liver disease;ko05012//Parkinson disease;ko00190//Oxidative phosphorylation;ko01200//Carbon metabolism;ko00020//Citrate cycle (TCA cycle)	GO:0005739//mitochondrion;GO:0005743//mitochondrial inner membrane;GO:0005749//mitochondrial respiratory chain complex II, succinate dehydrogenase complex (ubiquinone);GO:0016020//membrane	GO:0000104//succinate dehydrogenase activity;GO:0005515//protein binding;GO:0008177//succinate dehydrogenase (ubiquinone) activity;GO:0009055//electron carrier activity;GO:0016491//oxidoreductase activity;GO:0016627//oxidoreductase activity, acting on the CH-CH group of donors;GO:0050660//flavin adenine dinucleotide binding	GO:0006099//tricarboxylic acid cycle;GO:0006121//mitochondrial electron transport, succinate to ubiquinone;GO:0022900//electron transport chain;GO:0022904//respiratory electron transport chain;GO:0055114//oxidation-reduction process
ncbi_100620214	23761	18043	1056	372	672	608	197.214	171.369	8.91	3.907	7.476	4.894	125.831	5.42567	-4.53554	2.63203e-09	2.42527e-07	TFDP2	Cellular Processes	Cell growth and death	K09392	E2F	transcription factor Dp-2, transcript variant X1	ko04110//Cell cycle	GO:0005634//nucleus;GO:0005667//transcription factor complex	GO:0003677//DNA binding;GO:0003700//transcription factor activity, sequence-specific DNA binding;GO:0003712//transcription cofactor activity;GO:0008134//transcription factor binding	GO:0000278//mitotic cell cycle;GO:0006355//regulation of transcription, DNA-templated;GO:0006357//regulation of transcription from RNA polymerase II promoter;GO:0051726//regulation of cell cycle
MSTRG.4098	5052	4281	3362	690	235	834	141.84	137.617	100.943	25.741	9.326	23.746	126.8	19.6043	-2.69331	2.68283e-09	2.46129e-07	--	-	-	-	--	-	-	-	-	-
ncbi_397605	961	609	25	15	8	19	34.088	24.734	0.948	0.707	0.401	0.683	19.9233	0.597	-5.06058	2.77243e-09	2.53244e-07	GNB2L1	Human Diseases	Infectious disease: viral	K14753	--	receptor for activated C kinase 1	ko05162//Measles	GO:0001891//phagocytic cup;GO:0005623//cell;GO:0005634//nucleus;GO:0005654//nucleoplasm;GO:0005737//cytoplasm;GO:0005739//mitochondrion;GO:0005829//cytosol;GO:0005840//ribosome;GO:0005886//plasma membrane;GO:0016020//membrane;GO:0022627//cytosolic small ribosomal subunit;GO:0030425//dendrite;GO:0030496//midbody;GO:0042995//cell projection;GO:0043005//neuron projection;GO:0043025//neuronal cell bo…	GO:0005080//protein kinase C binding;GO:0005515//protein binding;GO:0008200//ion channel inhibitor activity;GO:0008656//cysteine-type endopeptidase activator activity involved in apoptotic process;GO:0019899//enzyme binding;GO:0019903//protein phosphatase binding;GO:0030292//protein tyrosine kinase inhibitor activity;GO:0030332//cyclin binding;GO:0030971//receptor tyrosine kinase binding;GO:00355…	GO:0001934//positive regulation of protein phosphorylation;GO:0006412//translation;GO:0006417//regulation of translation;GO:0006915//apoptotic process;GO:0006919//activation of cysteine-type endopeptidase activity involved in apoptotic process;GO:0007049//cell cycle;GO:0007275//multicellular organism development;GO:0007369//gastrulation;GO:0010629//negative regulation of gene expression;GO:001656…
ncbi_574054	3971	3923	36	34	57	56	249.393	282.376	2.446	2.802	5.12	3.609	178.072	3.84367	-5.53383	2.80482e-09	2.55093e-07	ATP5MC1	Metabolism;Organismal Systems;Human Diseases;Human Diseases;Human Diseases;Metabolism	Global and overview maps;Environmental adaptation;Neurodegenerative disease;Neurodegenerative disease;Neurodegenerative disease;Energy metabolism	K02128;K02128;K02128;K02128;K02128;K02128	--	ATP synthase, H+ transporting, mitochondrial Fo complex subunit C1 (subunit 9)	ko01100//Metabolic pathways;ko04714//Thermogenesis;ko05016//Huntington disease;ko05010//Alzheimer disease;ko05012//Parkinson disease;ko00190//Oxidative phosphorylation	GO:0000276//mitochondrial proton-transporting ATP synthase complex, coupling factor F(o);GO:0005739//mitochondrion;GO:0016020//membrane;GO:0016021//integral component of membrane;GO:0033177//proton-transporting two-sector ATPase complex, proton-transporting domain;GO:0045263//proton-transporting ATP synthase complex, coupling factor F(o)	GO:0008289//lipid binding;GO:0015078//hydrogen ion transmembrane transporter activity;GO:0046933//proton-transporting ATP synthase activity, rotational mechanism	GO:0006811//ion transport;GO:0015986//ATP synthesis coupled proton transport;GO:1902600//hydrogen ion transmembrane transport
MSTRG.2287	1671	1154	1674	97	207	280	58.733	46.452	62.907	4.55	10.28	9.973	56.0307	8.26767	-2.76066	2.87042e-09	2.59934e-07	ABITRAM	-	-	-	--	protein Simiate [Sus scrofa]	-	GO:0016604//nuclear body	-	-
ncbi_100156815	577	618	506	62	19	106	15.943	19.552	14.952	2.276	0.742	2.97	16.8157	1.996	-3.07462	2.98998e-09	2.69599e-07	SPTSSA	-	-	-	--	serine palmitoyltransferase small subunit A	-	-	-	-
ncbi_100270682	8130	11767	5239	747	140	1154	408.794	678.179	288.908	51.143	10.008	60.32	458.627	40.4903	-3.50167	3.02832e-09	2.71137e-07	C6orf52	-	-	-	--	chromosome 7 C6orf52 homolog	-	-	-	-
MSTRG.2286	928	586	721	105	123	96	15.124	10.936	12.569	2.269	2.828	1.593	12.8763	2.23	-2.52961	3.03285e-09	2.71137e-07	ABITRAM	-	-	-	--	protein Simiate [Sus scrofa]	-	GO:0016604//nuclear body	-	-
ncbi_100516393	296	387	12	6	2	4	27.579	41.206	1.25	0.725	0.275	0.395	23.345	0.465	-5.64974	3.14143e-09	2.79654e-07	RPL38	Genetic Information Processing	Translation	K02923	--	ribosomal protein L38, transcript variant X2	ko03010//Ribosome	GO:0005840//ribosome	GO:0003735//structural constituent of ribosome	GO:0006412//translation
MSTRG.8310	121	142	41	3	0	6	8.119	10.909	2.942	0.267	0	0.408	7.32333	0.225	-5.0245	3.16549e-09	2.80606e-07	--	-	-	-	--	-	-	-	-	-
ncbi_100625819	8737	8484	7451	1106	393	1766	204.63	224.753	184.494	29.087	12.55	37.803	204.626	26.48	-2.95001	3.18545e-09	2.81189e-07	GMFB	-	-	-	--	glia maturation factor beta	-	-	GO:0003779//actin binding;GO:0008083//growth factor activity;GO:0071933//Arp2/3 complex binding	GO:0007165//signal transduction;GO:0007612//learning;GO:0007626//locomotory behavior;GO:0034316//negative regulation of Arp2/3 complex-mediated actin nucleation;GO:0071846//actin filament debranching;GO:2000249//regulation of actin cytoskeleton reorganization
ncbi_100627662	409	506	33	3	13	11	30.245	42.843	2.61	0.295	1.359	0.825	25.2327	0.826333	-4.93243	3.26489e-09	2.86996e-07	RPL26	Genetic Information Processing	Translation	K02898	--	ribosomal protein L26	ko03010//Ribosome	GO:0005840//ribosome;GO:0015934//large ribosomal subunit;GO:0022625//cytosolic large ribosomal subunit	GO:0003723//RNA binding;GO:0003735//structural constituent of ribosome	GO:0002181//cytoplasmic translation;GO:0006412//translation;GO:0042273//ribosomal large subunit biogenesis
ncbi_100157621	3874	5289	550	137	193	296	287.996	450.605	43.084	13.345	19.868	22.131	260.562	18.448	-3.82009	3.34515e-09	2.92826e-07	UQCRB	Metabolism;Organismal Systems;Human Diseases;Human Diseases;Human Diseases;Human Diseases;Metabolism;Organismal Systems	Global and overview maps;Environmental adaptation;Neurodegenerative disease;Neurodegenerative disease;Endocrine and metabolic disease;Neurodegenerative disease;Energy metabolism;Circulatory system	K00417;K00417;K00417;K00417;K00417;K00417;K00417;K00417	--	ubiquinol-cytochrome c reductase binding protein	ko01100//Metabolic pathways;ko04714//Thermogenesis;ko05016//Huntington disease;ko05010//Alzheimer disease;ko04932//Non-alcoholic fatty liver disease;ko05012//Parkinson disease;ko00190//Oxidative phosphorylation;ko04260//Cardiac muscle contraction	-	-	-
ncbi_100620788	345	220	255	1410	736	2204	8.559	6.249	6.765	46.481	25.809	55.452	7.191	42.5807	2.56593	3.38564e-09	2.94754e-07	CDC34	Human Diseases;Genetic Information Processing	Infectious disease: viral;Folding, sorting and degradation	K02207;K02207	--	cell division cycle 34	ko05168//Herpes simplex virus 1 infection;ko04120//Ubiquitin mediated proteolysis	GO:0005829//cytosol;GO:0016607//nuclear speck	GO:0000166//nucleotide binding;GO:0004842//ubiquitin-protein transferase activity;GO:0005524//ATP binding;GO:0016740//transferase activity;GO:0061631//ubiquitin conjugating enzyme activity	GO:0000209//protein polyubiquitination;GO:0016567//protein ubiquitination;GO:0035458//cellular response to interferon-beta;GO:0043161//proteasome-mediated ubiquitin-dependent protein catabolic process;GO:0043951//negative regulation of cAMP-mediated signaling;GO:0070936//protein K48-linked ubiquitination
MSTRG.17944	258	368	30	0	8	4	11.434	18.674	1.422	0	0.501	0.18	10.51	0.227	-5.53293	3.39523e-09	2.94754e-07	--	-	-	-	--	-	-	-	-	-
ncbi_100519335	736	490	175	53	40	44	17.534	13.366	4.459	1.678	1.347	1.063	11.7863	1.36267	-3.11261	3.52838e-09	3.05052e-07	IFT57	Human Diseases	Neurodegenerative disease	K04638	--	intraflagellar transport 57, transcript variant X1	ko05016//Huntington disease	GO:0005794//Golgi apparatus;GO:0005813//centrosome;GO:0005929//cilium;GO:0005930//axoneme;GO:0030992//intraciliary transport particle B;GO:0032391//photoreceptor connecting cilium;GO:0036064//ciliary basal body;GO:0044292//dendrite terminus	-	GO:0001843//neural tube closure;GO:0001947//heart looping;GO:0006915//apoptotic process;GO:0006919//activation of cysteine-type endopeptidase activity involved in apoptotic process;GO:0007224//smoothened signaling pathway;GO:0042073//intraciliary transport;GO:0042981//regulation of apoptotic process;GO:0044458//motile cilium assembly;GO:0050680//negative regulation of epithelial cell proliferatio…
ncbi_100525349	272	294	8	3	1	3	6.52	8.07	0.205	0.096	0.034	0.073	4.93167	0.0676667	-6.18749	3.55085e-09	3.05737e-07	TMEM156	-	-	-	--	transmembrane protein 156, transcript variant X1	-	GO:0016020//membrane;GO:0016021//integral component of membrane	-	-
ncbi_100515460	79	100	105	563	330	707	0.833	1.207	1.184	7.886	4.917	7.558	1.07467	6.787	2.65888	3.56624e-09	3.05809e-07	usp22-a	-	-	-	--	ubiquitin specific peptidase 27, X-linked	-	-	GO:0004843//thiol-dependent ubiquitin-specific protease activity;GO:0008233//peptidase activity;GO:0008234//cysteine-type peptidase activity;GO:0008270//zinc ion binding;GO:0016787//hydrolase activity;GO:0036459//thiol-dependent ubiquitinyl hydrolase activity;GO:0061578//Lys63-specific deubiquitinase activity;GO:1990380//Lys48-specific deubiquitinase activity	GO:0006508//proteolysis;GO:0006511//ubiquitin-dependent protein catabolic process;GO:0016579//protein deubiquitination;GO:0043065//positive regulation of apoptotic process;GO:0050821//protein stabilization;GO:0070536//protein K63-linked deubiquitination;GO:0071108//protein K48-linked deubiquitination
ncbi_100156811	12522	14664	1596	506	560	909	882.89	1190.87	122.074	46.643	54.474	64.259	731.943	55.1253	-3.73094	3.6091e-09	3.06982e-07	RPL30	Genetic Information Processing	Translation	K02908	--	ribosomal protein L30	ko03010//Ribosome	GO:0005840//ribosome;GO:0022625//cytosolic large ribosomal subunit	GO:0003723//RNA binding;GO:0003735//structural constituent of ribosome	-
MSTRG.16111	856	686	26	5	19	10	26.157	24.001	0.85	0.203	0.821	0.31	17.0027	0.444667	-5.25689	3.60915e-09	3.06982e-07	Pol	-	-	-	--	ORF2p [Canis lupus familiaris]	-	GO:0016020//membrane;GO:0043227//membrane-bounded organelle;GO:0044464//cell part	GO:0004518//nuclease activity;GO:0016740//transferase activity	GO:0006259//DNA metabolic process;GO:0034645//cellular macromolecule biosynthetic process;GO:0044255//cellular lipid metabolic process;GO:0044765//single-organism transport;GO:0065007//biological regulation;GO:0071702//organic substance transport;GO:1901564//organonitrogen compound metabolic process
ncbi_100517840	248	315	8	2	1	0	20.382	29.64	0.73	0.227	0.121	0	16.9173	0.116	-7.18823	3.66692e-09	3.10638e-07	RPL34	Genetic Information Processing	Translation	K02915	--	ribosomal protein L34, transcript variant X4	ko03010//Ribosome	GO:0005737//cytoplasm;GO:0005783//endoplasmic reticulum;GO:0005829//cytosol;GO:0005840//ribosome	GO:0003735//structural constituent of ribosome	GO:0006412//translation
ncbi_100627301	2428	1719	40	17	37	46	87.09	70.597	1.534	0.81	1.876	1.645	53.0737	1.44367	-5.20019	3.75017e-09	3.15793e-07	EIF6	Genetic Information Processing	Translation	K03264	--	eukaryotic translation initiation factor 6	ko03008//Ribosome biogenesis in eukaryotes	GO:0005634//nucleus;GO:0005730//nucleolus;GO:0005737//cytoplasm;GO:0005829//cytosol;GO:0030687//preribosome, large subunit precursor	GO:0003743//translation initiation factor activity;GO:0043022//ribosome binding;GO:0043023//ribosomal large subunit binding	GO:0000054//ribosomal subunit export from nucleus;GO:0000460//maturation of 5.8S rRNA;GO:0000470//maturation of LSU-rRNA;GO:0006412//translation;GO:0006413//translational initiation;GO:0042254//ribosome biogenesis;GO:0042256//mature ribosome assembly;GO:0042273//ribosomal large subunit biogenesis;GO:1902626//assembly of large subunit precursor of preribosome
ncbi_100520533	1324	1625	24	9	30	14	87.915	123.544	1.704	0.794	2.816	0.943	71.0543	1.51767	-5.549	3.77059e-09	3.15793e-07	TOMM5	-	-	-	--	translocase of outer mitochondrial membrane 5	-	GO:0005742//mitochondrial outer membrane translocase complex	-	-
ncbi_733593	968	804	55	18	8	41	43.759	41.614	2.659	1.081	0.511	1.88	29.344	1.15733	-4.66419	3.77286e-09	3.15793e-07	RPL10	Genetic Information Processing	Translation	K02866	--	ribosomal protein L10	ko03010//Ribosome	GO:0005840//ribosome;GO:0015934//large ribosomal subunit;GO:0022625//cytosolic large ribosomal subunit;GO:0098556//cytoplasmic side of rough endoplasmic reticulum membrane	GO:0003735//structural constituent of ribosome;GO:0045182//translation regulator activity	GO:0000027//ribosomal large subunit assembly;GO:0006412//translation;GO:0006417//regulation of translation;GO:0007275//multicellular organism development;GO:1990403//embryonic brain development
ncbi_100511842	779	618	218	64	52	75	24.111	21.901	7.194	2.574	2.275	2.354	17.7353	2.401	-2.88492	3.83403e-09	3.19639e-07	PPP1R7	-	-	-	--	protein phosphatase 1 regulatory subunit 7	-	GO:0005737//cytoplasm	GO:0005515//protein binding;GO:0019901//protein kinase binding	GO:0007059//chromosome segregation
MSTRG.18956	294	351	436	41	48	54	8.843	12.088	14.024	1.639	2.041	1.647	11.6517	1.77567	-2.7141	4.01305e-09	3.32829e-07	--	-	-	-	--	cullin-7 isoform X1 [Sus scrofa]	-	-	-	-
MSTRG.4043	177	264	71	9	12	17	6.823	11.717	2.935	0.464	0.659	0.673	7.15833	0.598667	-3.5798	4.0389e-09	3.32829e-07	--	-	-	-	--	cullin-7 isoform X1 [Sus scrofa]	-	-	-	-
ncbi_100521836	61	41	73	328	265	442	0.531	0.409	0.68	3.796	3.262	3.904	0.54	3.654	2.75845	4.03976e-09	3.32829e-07	PACS1	-	-	-	--	phosphofurin acidic cluster sorting protein 1	-	GO:0030137//COPI-coated vesicle	GO:0044325//ion channel binding	GO:0034067//protein localization to Golgi apparatus;GO:0072659//protein localization to plasma membrane
ncbi_100623280	131	111	55	5	7	7	1.174	1.169	0.469	0.063	0.093	0.058	0.937333	0.0713333	-3.71591	4.07057e-09	3.34057e-07	PTCH2	Human Diseases;Human Diseases;Environmental Information Processing	Cancer: overview;Cancer: specific types;Signal transduction	K11101;K11101;K11101	--	patched 2, transcript variant X1	ko05200//Pathways in cancer;ko05217//Basal cell carcinoma;ko04340//Hedgehog signaling pathway	GO:0005886//plasma membrane;GO:0016020//membrane;GO:0016021//integral component of membrane	GO:0005119//smoothened binding;GO:0008158//hedgehog receptor activity;GO:0097108//hedgehog family protein binding	GO:0001558//regulation of cell growth;GO:0001709//cell fate determination;GO:0007224//smoothened signaling pathway;GO:0008544//epidermis development;GO:0009957//epidermal cell fate specification;GO:0042633//hair cycle;GO:0043588//skin development;GO:0045606//positive regulation of epidermal cell differentiation
ncbi_397042	1954	1588	1681	338	279	461	47.749	44.204	43.896	10.985	9.654	11.228	45.283	10.6223	-2.09187	4.09285e-09	3.34578e-07	CD47	Environmental Information Processing	Signaling molecules and interaction	K06266	--	CD47 molecule	ko04512//ECM-receptor interaction	GO:0005886//plasma membrane;GO:0005887//integral component of plasma membrane;GO:0016020//membrane;GO:0016021//integral component of membrane;GO:0070062//extracellular exosome	GO:0070053//thrombospondin receptor activity	GO:0007155//cell adhesion;GO:0022409//positive regulation of cell-cell adhesion;GO:0050729//positive regulation of inflammatory response;GO:0050766//positive regulation of phagocytosis
MSTRG.10513	493	503	224	57	30	74	22.074	27.352	15.324	4.42	1.846	4.628	21.5833	3.63133	-2.57135	4.1942e-09	3.41534e-07	--	-	-	-	--	nephrin isoform X3 [Pteropus giganteus]	-	-	-	-
ncbi_100626043	222	248	146	945	560	1475	2.335	3.026	1.642	13.772	8.377	16.245	2.33433	12.798	2.45484	4.27847e-09	3.47052e-07	DCTN4	Human Diseases;Organismal Systems	Neurodegenerative disease;Excretory system	K10426;K10426	--	dynactin subunit 4	ko05016//Huntington disease;ko04962//Vasopressin-regulated water reabsorption	GO:0005813//centrosome;GO:0005869//dynactin complex	GO:0047485//protein N-terminus binding	-
ncbi_397664	1172	1114	154	47	54	67	54.523	59.337	7.662	2.905	3.551	3.161	40.5073	3.20567	-3.65949	4.47229e-09	3.61378e-07	TPT1	-	-	-	--	tumor protein, translationally-controlled 1	-	GO:0000922//spindle pole;GO:0005615//extracellular space;GO:0005737//cytoplasm;GO:0005771//multivesicular body;GO:0005881//cytoplasmic microtubule	GO:0005509//calcium ion binding	-
ncbi_100736954	1015	790	261	70	80	77	33.097	29.495	9.101	3.033	3.687	2.546	23.8977	3.08867	-2.95181	5.16822e-09	4.16012e-07	PDE6D	Metabolism	Nucleotide metabolism	K13758	--	phosphodiesterase 6D	ko00230//Purine metabolism	GO:0005737//cytoplasm;GO:0005829//cytosol;GO:0005856//cytoskeleton;GO:0016020//membrane;GO:0030659//cytoplasmic vesicle membrane;GO:0031410//cytoplasmic vesicle	GO:0004114//3',5'-cyclic-nucleotide phosphodiesterase activity;GO:0005095//GTPase inhibitor activity;GO:0017137//Rab GTPase binding	GO:0007601//visual perception;GO:0034260//negative regulation of GTPase activity;GO:0050896//response to stimulus;GO:0050953//sensory perception of light stimulus
ncbi_100514530	2137	2203	98	60	16	77	94.49	111.53	4.634	3.525	0.986	3.453	70.218	2.65467	-4.72524	5.25629e-09	4.2102e-07	COA4	Organismal Systems	Environmental adaptation	K18177	--	cytochrome c oxidase assembly factor 4 homolog, mitochondrial	ko04714//Thermogenesis	GO:0005739//mitochondrion;GO:0005758//mitochondrial intermembrane space	-	GO:0033617//mitochondrial respiratory chain complex IV assembly
ncbi_100156840	107	98	111	451	356	654	0.683	0.724	0.802	4.014	3.396	4.414	0.736333	3.94133	2.42025	5.27052e-09	4.2102e-07	TBC1D2B	-	-	-	--	TBC1 domain family member 2B, transcript variant X1	-	GO:0005829//cytosol	-	-
ncbi_100515709	889	382	8	6	8	5	28.576	14.059	0.275	0.256	0.363	0.163	14.3033	0.260667	-5.778	5.34351e-09	4.24151e-07	TECR	Metabolism;Metabolism;Metabolism;Metabolism	Global and overview maps;Global and overview maps;Lipid metabolism;Lipid metabolism	K10258;K10258;K10258;K10258	--	trans-2,3-enoyl-CoA reductase, transcript variant X1	ko01100//Metabolic pathways;ko01212//Fatty acid metabolism;ko00062//Fatty acid elongation;ko01040//Biosynthesis of unsaturated fatty acids	GO:0016020//membrane;GO:0016021//integral component of membrane	GO:0016491//oxidoreductase activity;GO:0016627//oxidoreductase activity, acting on the CH-CH group of donors	GO:0006629//lipid metabolic process;GO:0042761//very long-chain fatty acid biosynthetic process;GO:0055114//oxidation-reduction process
MSTRG.7932	228	284	149	28	7	27	7.978	11.312	5.332	1.297	0.304	0.768	8.20733	0.789667	-3.3776	5.35008e-09	4.24151e-07	--	-	-	-	--	translation initiation factor IF-2-like [Camelus ferus]	-	-	-	-
ncbi_110256038	322	308	480	53	28	57	5.851	6.325	9.308	1.293	0.72	1.052	7.16133	1.02167	-2.8093	5.43935e-09	4.29606e-07	PIGW	Metabolism;Metabolism	Global and overview maps;Glycan biosynthesis and metabolism	K05283;K05283	--	phosphatidylinositol glycan anchor biosynthesis class W, transcript variant X1	ko01100//Metabolic pathways;ko00563//Glycosylphosphatidylinositol (GPI)-anchor biosynthesis	GO:0005783//endoplasmic reticulum;GO:0005789//endoplasmic reticulum membrane;GO:0016020//membrane;GO:0016021//integral component of membrane	GO:0016740//transferase activity;GO:0016746//transferase activity, transferring acyl groups;GO:0032216//glucosaminyl-phosphotidylinositol O-acyltransferase activity	GO:0006506//GPI anchor biosynthetic process;GO:0072659//protein localization to plasma membrane
MSTRG.11180	1104	953	109	30	47	19	43.06	42.559	4.547	1.555	2.591	0.752	30.0553	1.63267	-4.20232	5.50408e-09	4.33091e-07	Znrd1-as	-	-	-	--	ZNRD1-AS1, partial [Cervus elaphus hippelaphus]	-	-	-	-
ncbi_100623186	60362	43637	30127	8067	8727	9635	1629.62	1349.06	867.604	289.422	333.028	263.814	1282.09	295.421	-2.11766	5.69229e-09	4.46229e-07	MCUB	-	-	-	--	mitochondrial calcium uniporter dominant negative beta subunit, transcript variant X1	-	GO:0005654//nucleoplasm;GO:0005739//mitochondrion;GO:0016020//membrane;GO:0016021//integral component of membrane;GO:0031224//intrinsic component of membrane;GO:0031305//integral component of mitochondrial inner membrane;GO:0034704//calcium channel complex;GO:0043231//intracellular membrane-bounded organelle;GO:1990246//uniplex complex	GO:0019855//calcium channel inhibitor activity	GO:0006851//mitochondrial calcium ion transport;GO:0036444//calcium ion transmembrane import into mitochondrion;GO:0051560//mitochondrial calcium ion homeostasis
ncbi_100512513	252	303	96	21	12	29	2.201	3.03	0.897	0.244	0.148	0.257	2.04267	0.216333	-3.23913	5.82389e-09	4.54848e-07	Akap14	-	-	-	--	A-kinase anchoring protein 14, transcript variant X2	-	-	-	-
ncbi_100286744	1305	1758	411	140	41	115	22.923	35.356	7.72	3.268	1.018	2.049	21.9997	2.11167	-3.38103	6.02606e-09	4.68894e-07	MUC12	-	-	-	--	mucin 12, cell surface associated	-	-	-	-
MSTRG.4147	261	188	406	23	32	32	5.371	4.43	8.935	0.629	0.931	0.668	6.24533	0.742667	-3.07199	6.09207e-09	4.72281e-07	--	-	-	-	--	cullin-7 isoform X1 [Sus scrofa]	-	-	-	-
ncbi_100739665	16738	17314	8738	1695	2678	2584	579.785	686.679	323.683	78.014	131.118	90.771	530.049	99.9677	-2.40659	6.17052e-09	4.76605e-07	HIKESHI	-	-	-	--	Hikeshi, heat shock protein nuclear import factor	-	GO:0005634//nucleus;GO:0005654//nucleoplasm;GO:0005737//cytoplasm;GO:0005829//cytosol;GO:0016604//nuclear body;GO:0016607//nuclear speck	GO:0030544//Hsp70 protein binding;GO:0061608//nuclear import signal receptor activity	GO:0006606//protein import into nucleus;GO:0007030//Golgi organization;GO:0015031//protein transport;GO:0030324//lung development;GO:0034605//cellular response to heat
ncbi_100516385	1870	2421	38	40	15	53	91.713	137.813	1.915	2.525	0.933	2.525	77.147	1.99433	-5.27363	6.23232e-09	4.78931e-07	RPS25	Genetic Information Processing	Translation	K02975	--	ribosomal protein S25, transcript variant X1	ko03010//Ribosome	GO:0005840//ribosome	-	-
MSTRG.22367	123	95	100	5	11	6	5.938	5.846	5.078	0.334	0.783	0.258	5.62067	0.458333	-3.61627	6.24623e-09	4.78931e-07	--	-	-	-	--	-	-	-	-	-
MSTRG.8644	368	355	226	38	50	62	6.729	7.432	4.419	0.923	1.292	1.15	6.19333	1.12167	-2.46507	6.31134e-09	4.81379e-07	--	-	-	-	--	-	-	-	-	-
MSTRG.20033	110	150	37	2	0	6	7.18	11.21	2.583	0.173	0	0.397	6.991	0.19	-5.20143	6.32399e-09	4.81379e-07	--	-	-	-	--	-	-	-	-	-
ncbi_100155803	1169	1012	419	99	131	112	25.405	25.182	9.738	2.859	4.024	2.468	20.1083	3.117	-2.68956	6.61208e-09	5.01492e-07	OLA1	-	-	-	--	Obg like ATPase 1	-	GO:0005634//nucleus;GO:0005730//nucleolus;GO:0005737//cytoplasm	GO:0000166//nucleotide binding;GO:0005524//ATP binding;GO:0005525//GTP binding;GO:0016787//hydrolase activity;GO:0016887//ATPase activity;GO:0043022//ribosome binding;GO:0043023//ribosomal large subunit binding	-
ncbi_100037992	4058	3702	491	183	139	294	161.562	168.754	20.905	9.681	7.822	11.87	117.074	9.791	-3.57982	6.67201e-09	5.04217e-07	PSMB7	Genetic Information Processing	Folding, sorting and degradation	K02739	--	proteasome subunit beta 7	ko03050//Proteasome	GO:0000502//proteasome complex;GO:0005634//nucleus;GO:0005654//nucleoplasm;GO:0005737//cytoplasm;GO:0005829//cytosol;GO:0005839//proteasome core complex;GO:0019774//proteasome core complex, beta-subunit complex	GO:0004175//endopeptidase activity;GO:0004298//threonine-type endopeptidase activity;GO:0008233//peptidase activity;GO:0016787//hydrolase activity	GO:0006508//proteolysis;GO:0010498//proteasomal protein catabolic process;GO:0010499//proteasomal ubiquitin-independent protein catabolic process;GO:0043161//proteasome-mediated ubiquitin-dependent protein catabolic process;GO:0051603//proteolysis involved in cellular protein catabolic process
MSTRG.5662	141	148	6	0	0	0	8.432	10.136	0.382	0	0	0	6.31667	0.001	-12.6249	6.72426e-09	5.06344e-07	--	-	-	-	--	-	-	-	-	-
MSTRG.14971	1810	1417	272	88	100	68	67.453	61.863	11.179	4.344	5.403	2.609	46.8317	4.11867	-3.50724	6.84163e-09	5.13342e-07	--	-	-	-	--	-	-	-	-	-
ncbi_100518171	204	175	60	14	6	11	5.844	5.839	1.855	0.501	0.228	0.3	4.51267	0.343	-3.7177	7.05502e-09	5.27469e-07	NMRK1	Metabolism;Metabolism	Global and overview maps;Metabolism of cofactors and vitamins	K10524;K10524	--	nicotinamide riboside kinase 1, transcript variant X1	ko01100//Metabolic pathways;ko00760//Nicotinate and nicotinamide metabolism	-	GO:0016301//kinase activity	GO:0016310//phosphorylation
ncbi_100514885	2266	1857	889	258	147	372	12.57	11.799	5.335	1.9	1.168	2.08	9.90133	1.716	-2.52857	7.29428e-09	5.43424e-07	Ccdc162	-	-	-	--	chromosome 1 C6orf183 homolog, transcript variant X1	-	-	-	-
ncbi_100155063	451	475	396	68	30	96	21.186	25.549	19.894	4.245	1.992	4.573	22.2097	3.60333	-2.62378	7.35823e-09	5.46251e-07	SPRYD7	-	-	-	--	SPRY domain containing 7	-	GO:0016020//membrane;GO:0016021//integral component of membrane	GO:0005515//protein binding	-
MSTRG.11267	499	436	266	13	54	21	18.22	17.844	9.9	0.522	2.704	0.6	15.3213	1.27533	-3.5866	8.00066e-09	5.91852e-07	--	-	-	-	--	-	-	-	-	-
MSTRG.5089	11038	13264	2770	771	575	1509	64.608	88.892	17.339	5.996	4.755	8.957	56.9463	6.56933	-3.11578	8.11267e-09	5.98032e-07	--	-	-	-	--	hypothetical protein Cadr_000010630 [Camelus dromedarius]	-	-	-	-
MSTRG.1598	110	126	36	3	0	5	6.014	7.887	2.105	0.218	0	0.277	5.33533	0.165	-5.01504	8.1861e-09	6.01335e-07	--	-	-	-	--	-	-	-	-	-
ncbi_100156964	619	649	84	21	14	48	23.969	29.215	3.478	1.085	0.681	1.848	18.8873	1.20467	-3.97071	8.47112e-09	6.20103e-07	PPIL3	-	-	-	--	peptidylprolyl isomerase like 3, transcript variant X5	-	-	GO:0003755//peptidyl-prolyl cis-trans isomerase activity;GO:0016853//isomerase activity	GO:0000413//protein peptidyl-prolyl isomerization;GO:0006457//protein folding
MSTRG.3812	3103	2950	3080	12694	17206	12062	7.639	8.313	8.111	41.789	60.398	30.278	8.021	44.155	2.46072	8.67345e-09	6.31836e-07	--	-	-	-	--	cullin-7 isoform X1 [Sus scrofa]	-	-	-	-
ncbi_100125955	1990	1351	826	253	162	312	65.608	50.904	29.138	11.067	7.435	10.435	48.55	9.64567	-2.33152	8.69154e-09	6.31836e-07	COPS5	-	-	-	--	COP9 signalosome subunit 5	-	GO:0000785//chromatin;GO:0005634//nucleus;GO:0005654//nucleoplasm;GO:0005737//cytoplasm;GO:0005739//mitochondrion;GO:0005829//cytosol;GO:0008021//synaptic vesicle;GO:0008180//COP9 signalosome;GO:0048471//perinuclear region of cytoplasm	GO:0004222//metalloendopeptidase activity;GO:0004843//thiol-dependent ubiquitin-specific protease activity;GO:0005515//protein binding;GO:0008237//metallopeptidase activity;GO:0019784//NEDD8-specific protease activity;GO:0019899//enzyme binding;GO:0035718//macrophage migration inhibitory factor binding	GO:0000338//protein deneddylation;GO:0006508//proteolysis;GO:0008635//activation of cysteine-type endopeptidase activity involved in apoptotic process by cytochrome c;GO:0016579//protein deubiquitination;GO:0043065//positive regulation of apoptotic process;GO:0043066//negative regulation of apoptotic process;GO:0045944//positive regulation of transcription from RNA polymerase II promoter;GO:00463…
ncbi_100515079	81	109	94	452	306	766	0.497	0.763	0.625	3.748	2.665	4.879	0.628333	3.764	2.58266	8.91059e-09	6.45526e-07	IQGAP3	Cellular Processes	Cell motility	K05767	--	IQ motif containing GTPase activating protein 3, transcript variant X1	ko04810//Regulation of actin cytoskeleton	GO:0005737//cytoplasm;GO:0005911//cell-cell junction;GO:0016328//lateral plasma membrane	GO:0005515//protein binding;GO:0005516//calmodulin binding;GO:0017016//Ras GTPase binding;GO:0017048//Rho GTPase binding;GO:0070856//myosin VI light chain binding	GO:0000082//G1/S transition of mitotic cell cycle;GO:0000187//activation of MAPK activity;GO:0001934//positive regulation of protein phosphorylation;GO:0007165//signal transduction;GO:0007265//Ras protein signal transduction;GO:0008361//regulation of cell size;GO:0010628//positive regulation of gene expression;GO:0010629//negative regulation of gene expression;GO:0033601//positive regulation of m…
ncbi_733678	10902	12892	1668	534	672	842	577.127	781.408	94.429	37.562	50.283	45.203	484.321	44.3493	-3.44898	1.04636e-08	7.55432e-07	ATP5PO	Metabolism;Organismal Systems;Human Diseases;Human Diseases;Human Diseases;Metabolism	Global and overview maps;Environmental adaptation;Neurodegenerative disease;Neurodegenerative disease;Neurodegenerative disease;Energy metabolism	K02137;K02137;K02137;K02137;K02137;K02137	--	ATP synthase, H+ transporting, mitochondrial F1 complex, O subunit	ko01100//Metabolic pathways;ko04714//Thermogenesis;ko05016//Huntington disease;ko05010//Alzheimer disease;ko05012//Parkinson disease;ko00190//Oxidative phosphorylation	GO:0016020//membrane	GO:0046933//proton-transporting ATP synthase activity, rotational mechanism	GO:0015986//ATP synthesis coupled proton transport
ncbi_494019	325	354	58	6	6	27	10.99	13.706	2.097	0.27	0.287	0.926	8.931	0.494333	-4.17527	1.05873e-08	7.61524e-07	CXCL10	Environmental Information Processing;Organismal Systems;Human Diseases;Environmental Information Processing;Organismal Systems;Organismal Systems;Organismal Systems;Organismal Systems	Signaling molecules and interaction;Immune system;Infectious disease: viral;Signal transduction;Immune system;Immune system;Immune system;Immune system	K12671;K12671;K12671;K12671;K12671;K12671;K12671;K12671	--	C-X-C motif chemokine ligand 10	ko04060//Cytokine-cytokine receptor interaction;ko04062//Chemokine signaling pathway;ko05164//Influenza A;ko04668//TNF signaling pathway;ko04620//Toll-like receptor signaling pathway;ko04657//IL-17 signaling pathway;ko04622//RIG-I-like receptor signaling pathway;ko04623//Cytosolic DNA-sensing pathway	GO:0005576//extracellular region;GO:0005615//extracellular space;GO:0005623//cell;GO:0009897//external side of plasma membrane	GO:0005125//cytokine activity;GO:0008009//chemokine activity;GO:0008201//heparin binding;GO:0042056//chemoattractant activity;GO:0045236//CXCR chemokine receptor binding;GO:0048248//CXCR3 chemokine receptor binding	GO:0006935//chemotaxis;GO:0006952//defense response;GO:0006954//inflammatory response;GO:0006955//immune response;GO:0007186//G-protein coupled receptor signaling pathway;GO:0007189//adenylate cyclase-activating G-protein coupled receptor signaling pathway;GO:0009617//response to bacterium;GO:0010818//T cell chemotaxis;GO:0010819//regulation of T cell chemotaxis;GO:0016525//negative regulation of…
ncbi_100522950	468	502	28	6	2	21	24.901	30.567	1.594	0.424	0.15	1.134	19.0207	0.569333	-5.06215	1.06205e-08	7.61524e-07	Naa38	-	-	-	--	N(alpha)-acetyltransferase 38, NatC auxiliary subunit, transcript variant X1	-	GO:0031417//NatC complex	GO:0016740//transferase activity	-
ncbi_100623381	4918	6450	660	272	105	396	301.04	452.052	43.204	22.123	9.085	24.582	265.432	18.5967	-3.83523	1.0954e-08	7.8214e-07	MICOS10	-	-	-	--	mitochondrial inner membrane organizing system 1	-	GO:0005739//mitochondrion;GO:0005743//mitochondrial inner membrane;GO:0061617//MICOS complex	-	-
MSTRG.21298	2499	2694	953	261	294	382	106.312	131.04	43.445	14.997	18.458	16.693	93.599	16.716	-2.48526	1.09825e-08	7.8214e-07	--	-	-	-	--	-	-	-	-	-
ncbi_397393	121	134	36	727	331	879	1.478	1.875	0.47	11.804	5.717	10.892	1.27433	9.471	2.89377	1.11924e-08	7.94395e-07	CAPN2	Cellular Processes;Human Diseases;Cellular Processes;Genetic Information Processing;Cellular Processes;Cellular Processes	Cellular community - eukaryotes;Neurodegenerative disease;Cell growth and death;Folding, sorting and degradation;Cell growth and death;Cell growth and death	K03853;K03853;K03853;K03853;K03853;K03853	--	calpain 2	ko04510//Focal adhesion;ko05010//Alzheimer disease;ko04217//Necroptosis;ko04141//Protein processing in endoplasmic reticulum;ko04218//Cellular senescence;ko04210//Apoptosis	GO:0000785//chromatin;GO:0005634//nucleus;GO:0005737//cytoplasm;GO:0005764//lysosome;GO:0005783//endoplasmic reticulum;GO:0005794//Golgi apparatus;GO:0005829//cytosol;GO:0005886//plasma membrane;GO:0031143//pseudopodium;GO:0045121//membrane raft;GO:0097038//perinuclear endoplasmic reticulum	GO:0004198//calcium-dependent cysteine-type endopeptidase activity;GO:0005509//calcium ion binding;GO:0008233//peptidase activity;GO:0008234//cysteine-type peptidase activity;GO:0016787//hydrolase activity	GO:0001824//blastocyst development;GO:0006508//proteolysis;GO:0007520//myoblast fusion;GO:0051493//regulation of cytoskeleton organization;GO:0071230//cellular response to amino acid stimulus
ncbi_105667210	306	280	75	14	7	29	11.228	11.718	2.972	0.792	0.353	1.296	8.63933	0.813667	-3.40841	1.13002e-08	7.99346e-07	MRLN	-	-	-	--	myoregulin	-	GO:0016020//membrane;GO:0016021//integral component of membrane	-	GO:0043086//negative regulation of catalytic activity
ncbi_100155050	968	1724	29	23	9	40	38.512	78.856	1.201	1.215	0.596	1.551	39.523	1.12067	-5.14026	1.14587e-08	8.07839e-07	MGMT	-	-	-	--	O-6-methylguanine-DNA methyltransferase, transcript variant X3	-	GO:0005634//nucleus;GO:0005654//nucleoplasm	GO:0003824//catalytic activity;GO:0003908//methylated-DNA-[protein]-cysteine S-methyltransferase activity;GO:0008168//methyltransferase activity;GO:0016740//transferase activity	GO:0006281//DNA repair;GO:0006307//DNA dealkylation involved in DNA repair;GO:0006974//cellular response to DNA damage stimulus;GO:0032259//methylation;GO:0043281//regulation of cysteine-type endopeptidase activity involved in apoptotic process
ncbi_110261257	13383	16016	1979	480	940	751	467.368	640.401	73.909	22.273	46.4	26.597	393.893	31.7567	-3.63267	1.16536e-08	8.18831e-07	MPHOSPH6	-	-	-	--	M-phase phosphoprotein 6	-	GO:0000176//nuclear exosome (RNase complex)	-	GO:0000460//maturation of 5.8S rRNA
MSTRG.23367	41	59	31	193	182	638	2.757	4.421	2.114	16.53	16.168	41.553	3.09733	24.7503	2.99835	1.2189e-08	8.53594e-07	--	-	-	-	--	-	-	-	-	-
MSTRG.4062	1608	1539	1410	281	99	312	51.429	58.459	41.584	14.311	4.284	11.819	50.4907	10.138	-2.31624	1.23735e-08	8.63635e-07	--	-	-	-	--	-	-	-	-	-
MSTRG.580	239	214	38	10	3	11	6.907	7.081	1.176	0.384	0.123	0.322	5.05467	0.276333	-4.19313	1.29784e-08	9.0016e-07	--	-	-	-	--	lysosome-associated membrane glycoprotein 3 isoform X1 [Sus scrofa]	-	-	-	-
ncbi_100514519	89	90	86	573	226	941	1.735	2.029	1.793	14.97	6.241	18.739	1.85233	13.3167	2.84582	1.29825e-08	9.0016e-07	PRR14	-	-	-	--	proline rich 14, transcript variant X1	-	-	-	-
ncbi_100519130	220	309	7	3	0	3	4.844	8.395	0.175	0.106	0	0.081	4.47133	0.0623333	-6.16456	1.34338e-08	9.28389e-07	PM20D1	-	-	-	--	N-fatty-acyl-amino acid synthase/hydrolase PM20D1, transcript variant X1	-	-	GO:0016787//hydrolase activity;GO:0016811//hydrolase activity, acting on carbon-nitrogen (but not peptide) bonds, in linear amides	GO:0006520//cellular amino acid metabolic process;GO:0006807//nitrogen compound metabolic process;GO:0043604//amide biosynthetic process;GO:0043605//cellular amide catabolic process;GO:0044255//cellular lipid metabolic process
ncbi_100519192	248	170	399	1557	1253	2645	2.665	2.09	4.575	22.2	18.997	28.769	3.11	23.322	2.90671	1.36042e-08	9.37086e-07	NUDT4B	-	-	-	--	nudix hydrolase 4, transcript variant X1	-	GO:0005634//nucleus;GO:0005737//cytoplasm	GO:0000298//endopolyphosphatase activity;GO:0008486//diphosphoinositol-polyphosphate diphosphatase activity;GO:0016787//hydrolase activity;GO:0030515//snoRNA binding;GO:0034431//bis(5'-adenosyl)-hexaphosphatase activity;GO:0034432//bis(5'-adenosyl)-pentaphosphatase activity;GO:0050072//m7G(5')pppN diphosphatase activity	GO:0071543//diphosphoinositol polyphosphate metabolic process;GO:1901907//diadenosine pentaphosphate catabolic process;GO:1901909//diadenosine hexaphosphate catabolic process;GO:1901911//adenosine 5'-(hexahydrogen pentaphosphate) catabolic process
ncbi_100155594	235	196	132	704	508	900	1.162	1.143	0.738	4.847	3.687	4.733	1.01433	4.42233	2.12428	1.39363e-08	9.56822e-07	GPR161	Environmental Information Processing	Signal transduction	K08439	--	G protein-coupled receptor 161, transcript variant X1	ko04340//Hedgehog signaling pathway	GO:0005929//cilium;GO:0016020//membrane;GO:0016021//integral component of membrane;GO:0055037//recycling endosome	GO:0004930//G-protein coupled receptor activity	GO:0007165//signal transduction;GO:0007186//G-protein coupled receptor signaling pathway;GO:0007189//adenylate cyclase-activating G-protein coupled receptor signaling pathway;GO:1901621//negative regulation of smoothened signaling pathway involved in dorsal/ventral neural tube patterning
MSTRG.11058	74	121	294	4	0	13	4.618	8.646	19.621	0.332	0	0.823	10.9617	0.385	-4.83146	1.41685e-08	9.69594e-07	--	-	-	-	--	cullin-7 isoform X1 [Sus scrofa]	-	-	-	-
MSTRG.18163	74	79	81	5	5	5	1.74	2.113	2.04	0.157	0.166	0.12	1.96433	0.147667	-3.73362	1.43488e-08	9.78749e-07	--	-	-	-	--	-	-	-	-	-
ncbi_100038002	2259	3082	257	113	94	157	182.527	285.125	22.207	12.132	10.736	12.865	163.286	11.911	-3.77704	1.54764e-08	1.05225e-06	ATP5IF1	-	-	-	--	ATPase inhibitory factor 1	-	GO:0005739//mitochondrion;GO:0009986//cell surface;GO:0032991//macromolecular complex	GO:0005516//calmodulin binding;GO:0019899//enzyme binding;GO:0042030//ATPase inhibitor activity;GO:0042802//identical protein binding;GO:0043532//angiostatin binding;GO:0051117//ATPase binding	GO:0001937//negative regulation of endothelial cell proliferation;GO:0006783//heme biosynthetic process;GO:0030218//erythrocyte differentiation;GO:0032780//negative regulation of ATPase activity;GO:0051346//negative regulation of hydrolase activity;GO:0051882//mitochondrial depolarization;GO:0072593//reactive oxygen species metabolic process;GO:1901030//positive regulation of mitochondrial outer …
ncbi_100502559	9993	11983	1257	458	589	618	225.894	311.339	31.338	14.121	18.691	14.863	189.524	15.8917	-3.57604	1.56737e-08	1.06222e-06	LDHC	Metabolism;Organismal Systems;Metabolism;Metabolism;Metabolism;Metabolism	Global and overview maps;Endocrine system;Carbohydrate metabolism;Amino acid metabolism;Carbohydrate metabolism;Carbohydrate metabolism	K00016;K00016;K00016;K00016;K00016;K00016	--	lactate dehydrogenase C	ko01100//Metabolic pathways;ko04922//Glucagon signaling pathway;ko00010//Glycolysis / Gluconeogenesis;ko00270//Cysteine and methionine metabolism;ko00620//Pyruvate metabolism;ko00640//Propanoate metabolism	GO:0005737//cytoplasm;GO:0005929//cilium;GO:0016020//membrane;GO:0016021//integral component of membrane;GO:0031514//motile cilium	GO:0003824//catalytic activity;GO:0004459//L-lactate dehydrogenase activity;GO:0016491//oxidoreductase activity;GO:0016616//oxidoreductase activity, acting on the CH-OH group of donors, NAD or NADP as acceptor	GO:0005975//carbohydrate metabolic process;GO:0006090//pyruvate metabolic process;GO:0006754//ATP biosynthetic process;GO:0019244//lactate biosynthetic process from pyruvate;GO:0019516//lactate oxidation;GO:0019752//carboxylic acid metabolic process;GO:0030317//sperm motility;GO:0055114//oxidation-reduction process
ncbi_110258441	29	17	33	140	221	193	0.458	0.304	0.552	2.922	4.892	3.062	0.438	3.62533	3.04911	1.58725e-08	1.07224e-06	EML5	-	-	-	--	echinoderm microtubule-associated protein-like 5	-	-	-	-
MSTRG.15219	26	51	44	305	151	427	0.832	1.869	1.506	12.73	6.713	13.525	1.40233	10.9893	2.9702	1.60307e-08	1.07945e-06	--	-	-	-	--	-	-	-	-	-
ncbi_397402	11252	10475	11198	2494	1734	2717	246.676	265.904	257.49	68.864	56.307	57.171	256.69	60.7807	-2.07834	1.61248e-08	1.08232e-06	PLIN2	Organismal Systems	Endocrine system	K17284	--	perilipin 2	ko03320//PPAR signaling pathway	GO:0005622//intracellular;GO:0005634//nucleus;GO:0005737//cytoplasm;GO:0005811//lipid particle;GO:0005829//cytosol;GO:0005886//plasma membrane	-	GO:0015909//long-chain fatty acid transport;GO:0019915//lipid storage
ncbi_100522906	2589	3167	2641	10005	8083	13331	16.742	23.449	18.264	85.969	73.883	87.425	19.485	82.4257	2.08073	1.67414e-08	1.12012e-06	Lsm11	-	-	-	--	LSM11, U7 small nuclear RNA associated	-	GO:0005634//nucleus;GO:0005654//nucleoplasm;GO:0005683//U7 snRNP;GO:0005697//telomerase holoenzyme complex;GO:0016604//nuclear body;GO:0071204//histone pre-mRNA 3'end processing complex	GO:0071209//U7 snRNA binding	GO:0006398//mRNA 3'-end processing by stem-loop binding and cleavage;GO:1900087//positive regulation of G1/S transition of mitotic cell cycle
MSTRG.781	976	766	122	36	32	73	55.978	49.902	7.342	2.77	2.538	4.351	37.7407	3.21967	-3.55114	1.75048e-08	1.16749e-06	--	-	-	-	--	-	-	-	-	-
ncbi_100154419	3907	3374	2198	337	136	752	72.091	71.26	43.36	8.243	3.539	14.083	62.237	8.62167	-2.85173	1.82762e-08	1.21508e-06	XKR9	-	-	-	--	XK related 9, transcript variant X1	-	GO:0005886//plasma membrane;GO:0016020//membrane;GO:0016021//integral component of membrane	-	GO:0043652//engulfment of apoptotic cell;GO:0070782//phosphatidylserine exposure on apoptotic cell surface;GO:1902742//apoptotic process involved in development
MSTRG.14668	108	182	99	7	2	18	8.323	16.06	8.159	0.717	0.218	1.407	10.8473	0.780667	-3.79649	1.88419e-08	1.24873e-06	--	-	-	-	--	-	-	-	-	-
MSTRG.19851	169	180	56	10	6	16	6.997	8.533	2.479	0.55	0.351	0.672	6.003	0.524333	-3.51713	1.91002e-08	1.25808e-06	--	-	-	-	--	-	-	-	-	-
ncbi_100525688	1130	937	228	43	45	129	33.724	32.018	7.277	1.705	1.898	3.904	24.3397	2.50233	-3.28196	1.9154e-08	1.25808e-06	BUD23	-	-	-	--	BUD23, rRNA methyltransferase and ribosome maturation factor	-	GO:0005730//nucleolus	GO:0008168//methyltransferase activity;GO:0016435//rRNA (guanine) methyltransferase activity	GO:0070476//rRNA (guanine-N7)-methylation
ncbi_100157157	4	5	7	54	58	88	0.062	0.09	0.116	1.116	1.275	1.389	0.0893333	1.26	3.81808	1.91625e-08	1.25808e-06	KLC4	Human Diseases	Infectious disease: bacterial	K10407	--	kinesin light chain 4, transcript variant X8	ko05132//Salmonella infection	GO:0005871//kinesin complex	GO:0003777//microtubule motor activity;GO:0005515//protein binding	-
ncbi_100512403	287	234	376	1468	995	2219	1.811	1.676	2.537	12.299	8.856	14.192	2.008	11.7823	2.55279	1.92981e-08	1.26304e-06	UBN1	-	-	-	--	ubinuclein 1, transcript variant X2	-	GO:0005634//nucleus;GO:0005654//nucleoplasm;GO:0005923//bicellular tight junction;GO:0016604//nuclear body	-	GO:0006325//chromatin organization;GO:0006336//DNA replication-independent nucleosome assembly
ncbi_100622916	1018	950	223	42	84	76	33.337	35.62	7.81	1.828	3.888	2.524	25.589	2.74667	-3.21977	1.95379e-08	1.27476e-06	PSMG2	-	-	-	--	proteasome assembly chaperone 2	-	GO:0005634//nucleus;GO:0005829//cytosol	-	GO:0043248//proteasome assembly
ncbi_100524846	70	74	61	564	159	761	1.051	1.272	0.98	11.235	3.375	11.546	1.101	8.71867	2.98529	2.09521e-08	1.3628e-06	Sart1	Genetic Information Processing	Transcription	K11984	--	squamous cell carcinoma antigen recognized by T-cells 1, transcript variant X1	ko03040//Spliceosome	GO:0005634//nucleus;GO:0005654//nucleoplasm;GO:0005794//Golgi apparatus;GO:0015030//Cajal body;GO:0016607//nuclear speck;GO:0046540//U4/U6 x U5 tri-snRNP complex;GO:0071005//U2-type precatalytic spliceosome;GO:0071013//catalytic step 2 spliceosome	-	GO:0000398//mRNA splicing, via spliceosome;GO:0000481//maturation of 5S rRNA;GO:0045292//mRNA cis splicing, via spliceosome;GO:0045585//positive regulation of cytotoxic T cell differentiation
ncbi_110259269	403	316	196	40	45	66	6.06	5.433	3.159	0.797	0.953	1.008	4.884	0.919333	-2.4094	2.10443e-08	1.36456e-06	OR4C13	-	-	-	--	olfactory receptor 4C46-like, transcript variant X1	-	-	-	-
MSTRG.14660	1824	1211	1876	321	189	345	38.005	28.89	41.801	8.887	5.566	7.29	36.232	7.24767	-2.32168	2.15543e-08	1.39334e-06	--	-	-	-	--	-	-	-	-	-
MSTRG.18024	215	223	13	1	3	6	12.594	14.956	0.815	0.097	0.248	0.357	9.455	0.234	-5.3365	2.19445e-08	1.41421e-06	--	-	-	-	--	-	-	-	-	-
ncbi_396942	120	127	5	0	0	0	3.038	3.681	0.135	0	0	0	2.28467	0.001	-11.1578	2.20969e-08	1.41967e-06	ANXA1	-	-	-	--	annexin A1	-	GO:0001533//cornified envelope;GO:0005615//extracellular space;GO:0005634//nucleus;GO:0005654//nucleoplasm;GO:0005737//cytoplasm;GO:0005768//endosome;GO:0005829//cytosol;GO:0005884//actin filament;GO:0005886//plasma membrane;GO:0009986//cell surface;GO:0016324//apical plasma membrane;GO:0016328//lateral plasma membrane;GO:0019898//extrinsic component of membrane;GO:0031232//extrinsic component of…	GO:0004859//phospholipase inhibitor activity;GO:0005509//calcium ion binding;GO:0005544//calcium-dependent phospholipid binding;GO:0019834//phospholipase A2 inhibitor activity;GO:0048306//calcium-dependent protein binding	GO:0001780//neutrophil homeostasis;GO:0002548//monocyte chemotaxis;GO:0002685//regulation of leukocyte migration;GO:0006909//phagocytosis;GO:0006954//inflammatory response;GO:0007165//signal transduction;GO:0007166//cell surface receptor signaling pathway;GO:0007187//G-protein coupled receptor signaling pathway, coupled to cyclic nucleotide second messenger;GO:0008360//regulation of cell shape;GO…
ncbi_100622078	9600	5586	682	207	400	283	71.965	48.179	5.285	2.04	4.346	2.162	41.8097	2.84933	-3.87514	2.22263e-08	1.42364e-06	STYXL1	-	-	-	--	serine/threonine/tyrosine interacting like 1, transcript variant X1	-	GO:0005739//mitochondrion;GO:0016021//integral component of membrane	GO:0001691//pseudophosphatase activity;GO:0004864//protein phosphatase inhibitor activity;GO:0008138//protein tyrosine/serine/threonine phosphatase activity;GO:0019903//protein phosphatase binding	GO:0006470//protein dephosphorylation;GO:0010976//positive regulation of neuron projection development;GO:0016311//dephosphorylation;GO:0032515//negative regulation of phosphoprotein phosphatase activity;GO:0043086//negative regulation of catalytic activity;GO:0045444//fat cell differentiation;GO:2001242//regulation of intrinsic apoptotic signaling pathway;GO:2001244//positive regulation of intri…
ncbi_100517502	938	1090	21	12	23	22	67.367	89.666	1.596	1.127	2.311	1.596	52.8763	1.678	-4.97781	2.34024e-08	1.49441e-06	SERF1A	-	-	-	--	small EDRK-rich factor 1, transcript variant X3	-	-	-	-
ncbi_100157673	5776	6789	3622	1139	643	1315	239.656	322.522	160.714	62.795	37.71	55.332	240.964	51.9457	-2.21374	2.38361e-08	1.51749e-06	NDUFAF4	Organismal Systems	Environmental adaptation	K18161	--	NADH:ubiquinone oxidoreductase complex assembly factor 4	ko04714//Thermogenesis	GO:0005739//mitochondrion;GO:0031966//mitochondrial membrane	-	GO:0010257//NADH dehydrogenase complex assembly;GO:0032981//mitochondrial respiratory chain complex I assembly
ncbi_100623572	20	24	17	81	159	179	0.097	0.133	0.088	0.52	1.086	0.877	0.106	0.827667	2.96499	2.51623e-08	1.59151e-06	TRIM71	Human Diseases	Cancer: overview	K12035	--	tripartite motif containing 71	ko05206//MicroRNAs in cancer	GO:0000932//cytoplasmic mRNA processing body	GO:0004842//ubiquitin-protein transferase activity;GO:0005515//protein binding;GO:0008270//zinc ion binding;GO:0030371//translation repressor activity;GO:0035198//miRNA binding;GO:0046872//metal ion binding;GO:0061630//ubiquitin protein ligase activity	GO:0000082//G1/S transition of mitotic cell cycle;GO:0000209//protein polyubiquitination;GO:0001843//neural tube closure;GO:0008543//fibroblast growth factor receptor signaling pathway;GO:0010586//miRNA metabolic process;GO:0010608//posttranscriptional regulation of gene expression;GO:0017148//negative regulation of translation;GO:0021915//neural tube development;GO:0035196//production of miRNAs …
ncbi_100515227	7163	5621	908	321	401	455	165.086	148.278	22.392	9.853	13.033	10.642	111.919	11.176	-3.32397	2.51746e-08	1.59151e-06	FAM118B	-	-	-	--	family with sequence similarity 118 member B, transcript variant X1	-	-	-	GO:0030576//Cajal body organization
ncbi_100518202	157	254	43	0	8	7	1.68	3.105	0.494	0	0.115	0.075	1.75967	0.0633333	-4.79619	2.52984e-08	1.59151e-06	APOBEC2	-	-	-	--	apolipoprotein B mRNA editing enzyme catalytic subunit 2	-	-	GO:0003824//catalytic activity;GO:0004126//cytidine deaminase activity;GO:0042802//identical protein binding	GO:0009972//cytidine deamination;GO:0016554//cytidine to uridine editing;GO:0016556//mRNA modification;GO:0080111//DNA demethylation
ncbi_100511529	4416	5437	548	262	122	354	186.531	264.06	23.877	14.594	6.328	14.648	158.156	11.8567	-3.73758	2.53017e-08	1.59151e-06	NUDT5	Metabolism	Nucleotide metabolism	K13987	--	nudix hydrolase 5, transcript variant X1	ko00230//Purine metabolism	GO:0005634//nucleus	GO:0016787//hydrolase activity;GO:0047631//ADP-ribose diphosphatase activity	GO:0006753//nucleoside phosphate metabolic process;GO:0019693//ribose phosphate metabolic process
MSTRG.238	116	155	79	1	11	3	3.895	5.959	2.837	0.045	0.522	0.102	4.23033	0.223	-4.24566	2.65047e-08	1.6622e-06	--	-	-	-	--	-	-	-	-	-
ncbi_733594	4353	3524	440	156	145	328	101.933	94.483	11.027	4.859	4.814	7.798	69.1477	5.82367	-3.56968	2.66538e-08	1.66658e-06	TUBA1B	Cellular Processes;Cellular Processes;Cellular Processes;Cellular Processes	Cellular community - eukaryotes;Transport and catabolism;Cell growth and death;Cellular community - eukaryotes	K07374;K07374;K07374;K07374	--	tubulin alpha 1b	ko04530//Tight junction;ko04145//Phagosome;ko04210//Apoptosis;ko04540//Gap junction	GO:0005737//cytoplasm;GO:0005856//cytoskeleton;GO:0005874//microtubule;GO:0005881//cytoplasmic microtubule;GO:0015630//microtubule cytoskeleton	GO:0000166//nucleotide binding;GO:0003725//double-stranded RNA binding;GO:0003924//GTPase activity;GO:0005200//structural constituent of cytoskeleton;GO:0005525//GTP binding;GO:0031625//ubiquitin protein ligase binding	GO:0000226//microtubule cytoskeleton organization;GO:0000278//mitotic cell cycle;GO:0007010//cytoskeleton organization;GO:0007017//microtubule-based process;GO:0071353//cellular response to interleukin-4
ncbi_100145894	461	513	146	31	28	68	23.567	30.161	8.14	2.037	2	3.61	20.6227	2.549	-3.01623	2.68018e-08	1.67086e-06	JTB	-	-	-	--	jumping translocation breakpoint	-	GO:0016020//membrane;GO:0016021//integral component of membrane	-	-
MSTRG.21887	241	545	261	47	15	48	14.205	32.64	18.604	4.055	1.413	3.071	21.8163	2.84633	-2.93823	2.70861e-08	1.67958e-06	--	-	-	-	--	-	-	-	-	-
ncbi_396927	12783	16183	454	386	165	602	378.849	549.143	14.389	15.201	6.912	18.093	314.127	13.402	-4.55083	2.71016e-08	1.67958e-06	ZP3	-	-	-	--	zona pellucida glycoprotein 3	-	GO:0005576//extracellular region;GO:0005886//plasma membrane;GO:0016020//membrane;GO:0016021//integral component of membrane;GO:0031012//extracellular matrix	GO:0032190//acrosin binding;GO:0035804//structural constituent of egg coat;GO:0048018//receptor agonist activity	GO:0001809//positive regulation of type IV hypersensitivity;GO:0001825//blastocyst formation;GO:0002455//humoral immune response mediated by circulating immunoglobulin;GO:0002687//positive regulation of leukocyte migration;GO:0007339//binding of sperm to zona pellucida;GO:0010469//regulation of receptor activity;GO:0010513//positive regulation of phosphatidylinositol biosynthetic process;GO:00327…
ncbi_396614	277	319	19	6	7	9	13.109	16.925	0.962	0.377	0.468	0.432	10.332	0.425667	-4.60125	2.80168e-08	1.73119e-06	ETFB	-	-	-	--	electron transfer flavoprotein beta subunit	-	GO:0005739//mitochondrion;GO:0005759//mitochondrial matrix	GO:0000166//nucleotide binding;GO:0009055//electron carrier activity	GO:0022900//electron transport chain;GO:0033539//fatty acid beta-oxidation using acyl-CoA dehydrogenase;GO:0055114//oxidation-reduction process
ncbi_100514336	288	266	6	3	3	4	11.109	11.748	0.248	0.154	0.164	0.156	7.70167	0.158	-5.60717	2.83968e-08	1.74514e-06	PTPMT1	-	-	-	--	protein tyrosine phosphatase, mitochondrial 1	-	-	GO:0004439//phosphatidylinositol-4,5-bisphosphate 5-phosphatase activity;GO:0004721//phosphoprotein phosphatase activity;GO:0004725//protein tyrosine phosphatase activity;GO:0008138//protein tyrosine/serine/threonine phosphatase activity;GO:0008962//phosphatidylglycerophosphatase activity;GO:0016787//hydrolase activity;GO:0016791//phosphatase activity	GO:0006470//protein dephosphorylation;GO:0016311//dephosphorylation;GO:0035335//peptidyl-tyrosine dephosphorylation;GO:2001242//regulation of intrinsic apoptotic signaling pathway
ncbi_106506774	530	372	276	64	47	100	7.039	5.656	3.92	1.129	0.882	1.347	5.53833	1.11933	-2.30681	2.84086e-08	1.74514e-06	BPGM	Metabolism;Metabolism;Metabolism	Global and overview maps;Carbohydrate metabolism;Amino acid metabolism	K01837;K01837;K01837	--	bisphosphoglycerate mutase	ko01100//Metabolic pathways;ko00010//Glycolysis / Gluconeogenesis;ko00260//Glycine, serine and threonine metabolism	-	GO:0003824//catalytic activity;GO:0004082//bisphosphoglycerate mutase activity;GO:0004619//phosphoglycerate mutase activity;GO:0016853//isomerase activity;GO:0016868//intramolecular transferase activity, phosphotransferases	GO:0006096//glycolytic process
MSTRG.20656	1265	1309	372	116	126	140	57.243	68.9	15.204	5.966	7.039	5.992	47.1157	6.33233	-2.8954	2.89401e-08	1.7726e-06	--	-	-	-	--	-	-	-	-	-
MSTRG.3009	3457	2694	2331	649	551	808	105.639	92.164	85.722	28.91	26.753	26.437	94.5083	27.3667	-1.78802	2.91297e-08	1.77903e-06	--	-	-	-	--	-	-	-	-	-
MSTRG.24347	4197	3664	316	164	103	253	85.681	85.643	6.899	4.449	2.972	5.238	59.4077	4.21967	-3.81545	2.93099e-08	1.78485e-06	--	-	-	-	--	-	-	-	-	-
MSTRG.8358	924	884	1209	129	64	244	51.247	56.136	71.708	9.507	5.017	13.724	59.697	9.416	-2.66447	2.95899e-08	1.79411e-06	--	-	-	-	--	cullin-7 isoform X1 [Sus scrofa]	-	-	-	-
ncbi_100738684	837	832	19	15	16	21	39.464	44.915	0.958	0.94	1.066	1.004	28.4457	1.00333	-4.82534	2.96328e-08	1.79411e-06	MCTS1	-	-	-	--	malignant T-cell-amplified sequence 1	-	GO:0005737//cytoplasm	GO:0003723//RNA binding	GO:0001731//formation of translation preinitiation complex;GO:0002188//translation reinitiation
ncbi_100512954	4	8	4	96	27	135	0.031	0.067	0.033	0.981	0.283	1.053	0.0436667	0.772333	4.14462	2.9833e-08	1.80104e-06	Clip2	-	-	-	--	CAP-Gly domain containing linker protein 2, transcript variant X1	-	-	-	-
ncbi_100520273	3722	2959	915	363	258	400	16.853	15.339	4.431	2.184	1.652	1.837	12.2077	1.891	-2.69057	3.00152e-08	1.80685e-06	PARP15	-	-	-	--	poly [ADP-ribose] polymerase 15	-	-	GO:0003950//NAD+ ADP-ribosyltransferase activity;GO:0016740//transferase activity;GO:0016757//transferase activity, transferring glycosyl groups	-
MSTRG.14172	709	877	37	18	16	35	32.814	46.508	1.839	1.099	1.052	1.646	27.0537	1.26567	-4.41785	3.04885e-08	1.83009e-06	--	-	-	-	--	PREDICTED: prostate and testis expressed protein 2-like [Colobus angolensis palliatus]	-	-	-	-
MSTRG.20750	997	1222	360	108	24	111	36.814	50.471	15.296	5.631	1.042	4.341	34.1937	3.67133	-3.21935	3.14184e-08	1.88054e-06	RRM2	Metabolism;Metabolism;Metabolism;Cellular Processes;Metabolism;Metabolism	Global and overview maps;Nucleotide metabolism;Nucleotide metabolism;Cell growth and death;Xenobiotics biodegradation and metabolism;Metabolism of other amino acids	K10808;K10808;K10808;K10808;K10808;K10808	--	ribonucleoside-diphosphate reductase subunit M2-like [Choloepus didactylus]	ko01100//Metabolic pathways;ko00230//Purine metabolism;ko00240//Pyrimidine metabolism;ko04115//p53 signaling pathway;ko00983//Drug metabolism - other enzymes;ko00480//Glutathione metabolism	GO:0012505//endomembrane system;GO:0031981//nuclear lumen;GO:0044444//cytoplasmic part	GO:0016728//oxidoreductase activity, acting on CH or CH2 groups, disulfide as acceptor;GO:0043169//cation binding	GO:0006259//DNA metabolic process;GO:0006357//regulation of transcription from RNA polymerase II promoter;GO:0009112//nucleobase metabolic process;GO:0009132//nucleoside diphosphate metabolic process;GO:0009165//nucleotide biosynthetic process;GO:0042127//regulation of cell proliferation;GO:0044772//mitotic cell cycle phase transition;GO:0051262//protein tetramerization
ncbi_100302364	27	21	30	143	107	228	0.629	0.56	0.747	4.425	3.522	5.385	0.645333	4.444	2.78374	3.26073e-08	1.94615e-06	MSX1	Human Diseases	Infectious disease: viral	K09341	TF_Otx	msh homeobox 1	ko05166//Human T-cell leukemia virus 1 infection	GO:0005634//nucleus;GO:0005654//nucleoplasm	GO:0000977//RNA polymerase II regulatory region sequence-specific DNA binding;GO:0000981//RNA polymerase II transcription factor activity, sequence-specific DNA binding;GO:0001227//transcriptional repressor activity, RNA polymerase II transcription regulatory region sequence-specific binding;GO:0001228//transcriptional activator activity, RNA polymerase II transcription regulatory region sequence…	GO:0000122//negative regulation of transcription from RNA polymerase II promoter;GO:0000902//cell morphogenesis;GO:0001701//in utero embryonic development;GO:0001837//epithelial to mesenchymal transition;GO:0003007//heart morphogenesis;GO:0003198//epithelial to mesenchymal transition involved in endocardial cushion formation;GO:0006355//regulation of transcription, DNA-templated;GO:0007507//heart…
ncbi_110261249	827	881	469	106	138	153	31.815	38.788	19.305	5.4	7.482	5.965	29.9693	6.28233	-2.25411	3.30646e-08	1.96786e-06	FAU	-	-	-	--	ubiquitin-like protein FUBI	-	-	-	-
MSTRG.3831	11941	10066	657	294	161	724	385.283	355.459	28.228	14.441	8.976	24.075	256.323	15.8307	-4.01717	3.44384e-08	2.04383e-06	--	-	-	-	--	-	-	-	-	-
MSTRG.15345	177	157	69	8	3	20	11.064	11.236	4.612	0.664	0.265	1.268	8.97067	0.732333	-3.61464	3.46164e-08	2.04851e-06	--	-	-	-	--	-	-	-	-	-
MSTRG.18068	1607	1466	458	30	147	62	22.395	23.392	6.826	0.556	2.896	0.876	17.5377	1.44267	-3.60365	3.47363e-08	2.04851e-06	Pol	-	-	-	--	LINE-1 reverse transcriptase-like protein [Bos mutus]	-	GO:0005783//endoplasmic reticulum;GO:0031090//organelle membrane	GO:0000166//nucleotide binding;GO:0008289//lipid binding;GO:0015179//L-amino acid transmembrane transporter activity;GO:0015666//restriction endodeoxyribonuclease activity;GO:0033764//steroid dehydrogenase activity, acting on the CH-OH group of donors, NAD or NADP as acceptor;GO:0034061//DNA polymerase activity	GO:0001171//reverse transcription;GO:0006308//DNA catabolic process;GO:0006575//cellular modified amino acid metabolic process;GO:0006643//membrane lipid metabolic process;GO:0006694//steroid biosynthetic process;GO:0006706//steroid catabolic process;GO:0006796//phosphate-containing compound metabolic process;GO:0009991//response to extracellular stimulus;GO:0010906//regulation of glucose metabol…
ncbi_100519842	36856	25716	23199	6123	5994	8293	151.739	121.223	102.144	33.494	34.882	34.627	125.035	34.3343	-1.86461	3.48689e-08	2.04851e-06	UBE2N	Genetic Information Processing	Folding, sorting and degradation	K10580	--	ubiquitin conjugating enzyme E2 N	ko04120//Ubiquitin mediated proteolysis	GO:0005634//nucleus	GO:0061631//ubiquitin conjugating enzyme activity	GO:0016567//protein ubiquitination
ncbi_100516616	2886	2617	1055	334	337	465	25.374	26.339	9.92	3.914	4.216	4.172	20.5443	4.10067	-2.32481	3.49072e-08	2.04851e-06	ZYG11A	-	-	-	--	zyg-11 family member A, cell cycle regulator, transcript variant X2	-	GO:0031462//Cul2-RING ubiquitin ligase complex	-	-
MSTRG.24354	4246	4398	581	164	267	325	89.431	106.48	13.353	4.162	7.198	6.246	69.7547	5.86867	-3.57119	3.64791e-08	2.13479e-06	--	-	-	-	--	-	-	-	-	-
MSTRG.15084	194	226	256	23	34	35	9.091	12.126	12.829	1.432	2.252	1.663	11.3487	1.78233	-2.67068	3.69184e-08	2.1545e-06	--	-	-	-	--	-	-	-	-	-
MSTRG.20816	170	161	78	9	17	9	3.999	4.263	2.256	0.3	0.65	0.252	3.506	0.400667	-3.12935	3.72586e-08	2.16833e-06	--	-	-	-	--	-	-	-	-	-
MSTRG.14525	2966	3155	1844	615	395	657	69.514	84.134	47.539	19.585	13.346	15.69	67.0623	16.207	-2.04889	3.75166e-08	2.17731e-06	--	-	-	-	--	-	-	-	-	-
ncbi_100518601	178	167	97	575	387	769	1.354	1.454	0.791	5.841	4.203	5.947	1.19967	5.33033	2.15159	3.76698e-08	2.18018e-06	ZNF496	-	-	-	zf-C2H2	zinc finger protein 496, transcript variant X1	-	GO:0005634//nucleus	GO:0003676//nucleic acid binding;GO:0003700//transcription factor activity, sequence-specific DNA binding;GO:0046872//metal ion binding	GO:0006355//regulation of transcription, DNA-templated
ncbi_100627558	800	768	8	9	5	21	31.653	34.792	0.339	0.473	0.28	0.843	22.2613	0.532	-5.38697	3.78451e-08	2.18431e-06	EMG1	Genetic Information Processing	Translation	K14568	--	EMG1, N1-specific pseudouridine methyltransferase	ko03008//Ribosome biogenesis in eukaryotes	GO:0005654//nucleoplasm;GO:0005730//nucleolus;GO:0032040//small-subunit processome	GO:0008168//methyltransferase activity;GO:0016740//transferase activity;GO:0019843//rRNA binding;GO:0070037//rRNA (pseudouridine) methyltransferase activity	GO:0001824//blastocyst development;GO:0017126//nucleologenesis;GO:0032259//methylation;GO:0070475//rRNA base methylation
MSTRG.10140	52	69	22	0	0	0	2.388	3.664	1.067	0	0	0	2.373	0.001	-11.2125	3.87879e-08	2.23259e-06	--	-	-	-	--	-	-	-	-	-
ncbi_100626166	2214	2176	35	29	55	39	34.514	38.839	0.583	0.601	1.212	0.617	24.6453	0.81	-4.92725	3.90431e-08	2.24114e-06	AJUBA	Environmental Information Processing;Environmental Information Processing	Signal transduction;Signal transduction	K16682;K16682	--	ajuba LIM protein	ko04390//Hippo signaling pathway;ko04392//Hippo signaling pathway - multiple species	GO:0000932//cytoplasmic mRNA processing body;GO:0005634//nucleus;GO:0005667//transcription factor complex;GO:0005911//cell-cell junction;GO:0005912//adherens junction	GO:0003714//transcription corepressor activity;GO:0046872//metal ion binding	GO:0001666//response to hypoxia;GO:0006355//regulation of transcription, DNA-templated;GO:0007010//cytoskeleton organization;GO:0035331//negative regulation of hippo signaling;GO:2000637//positive regulation of gene silencing by miRNA
ncbi_100152534	370	471	16	2	12	2	19.966	28.752	0.886	0.132	0.918	0.105	16.5347	0.385	-5.42449	4.13767e-08	2.36862e-06	NMES1	-	-	-	--	chromosome 1 C15orf48 homolog, transcript variant X2	-	GO:0005634//nucleus;GO:0005751//mitochondrial respiratory chain complex IV	GO:0004129//cytochrome-c oxidase activity	GO:0009617//response to bacterium;GO:0022900//electron transport chain;GO:1902600//hydrogen ion transmembrane transport
MSTRG.7372	15	4	30	227	216	159	2.878	0.816	6.011	57.102	57.736	30.507	3.235	48.4483	3.90461	4.15304e-08	2.37096e-06	--	-	-	-	--	protein FAM133-like, partial [Pecten maximus]	-	-	-	-
ncbi_110261960	593	450	79	26	16	44	21.655	18.815	3.085	1.262	0.826	1.629	14.5183	1.239	-3.55063	4.16588e-08	2.37184e-06	--	-	-	-	--	uncharacterized LOC110261960	-	-	-	-
MSTRG.20388	475	341	434	81	61	84	17.904	15.096	15.846	3.719	2.293	2.677	16.282	2.89633	-2.49098	4.22473e-08	2.39885e-06	Lire1	-	-	-	--	transposase [Sus scrofa]	-	GO:0000323//lytic vacuole;GO:0036464//cytoplasmic ribonucleoprotein granule	GO:0003723//RNA binding;GO:0005515//protein binding;GO:0043566//structure-specific DNA binding	GO:0032196//transposition
MSTRG.500	216	262	111	28	20	17	6.482	9.937	2.924	1.386	1.091	0.657	6.44767	1.04467	-2.62573	4.38156e-08	2.48119e-06	--	-	-	-	--	-	-	-	-	-
ncbi_100155472	3954	4245	1855	567	582	791	37.185	45.71	18.656	7.085	7.737	7.544	33.8503	7.45533	-2.18283	4.48678e-08	2.53394e-06	EIF2S1	Human Diseases;Genetic Information Processing;Genetic Information Processing;Human Diseases;Human Diseases;Cellular Processes;Cellular Processes;Human Diseases;Human Diseases	Infectious disease: viral;Folding, sorting and degradation;Translation;Infectious disease: viral;Endocrine and metabolic disease;Cell growth and death;Transport and catabolism;Infectious disease: viral;Infectious disease: viral	K03237;K03237;K03237;K03237;K03237;K03237;K03237;K03237;K03237	--	eukaryotic translation initiation factor 2 subunit alpha	ko05168//Herpes simplex virus 1 infection;ko04141//Protein processing in endoplasmic reticulum;ko03013//Nucleocytoplasmic transport;ko05164//Influenza A;ko04932//Non-alcoholic fatty liver disease;ko04210//Apoptosis;ko04140//Autophagy - animal;ko05162//Measles;ko05160//Hepatitis C	GO:0005634//nucleus;GO:0005737//cytoplasm;GO:0005829//cytosol;GO:0005850//eukaryotic translation initiation factor 2 complex;GO:0005851//eukaryotic translation initiation factor 2B complex;GO:0010494//cytoplasmic stress granule;GO:0033290//eukaryotic 48S preinitiation complex;GO:0043614//multi-eIF complex;GO:0045202//synapse	GO:0003676//nucleic acid binding;GO:0003723//RNA binding;GO:0003743//translation initiation factor activity;GO:0043022//ribosome binding	GO:0006412//translation;GO:0006413//translational initiation;GO:0032057//negative regulation of translational initiation in response to stress;GO:0034063//stress granule assembly;GO:0034198//cellular response to amino acid starvation;GO:0034599//cellular response to oxidative stress;GO:0034644//cellular response to UV;GO:0034976//response to endoplasmic reticulum stress;GO:0043558//regulation of …
ncbi_100511072	155	166	229	712	829	1076	1.113	1.399	1.758	6.793	9.491	7.835	1.42333	8.03967	2.49786	4.78473e-08	2.68861e-06	DIAPH1	Cellular Processes;Cellular Processes;Human Diseases	Cell motility;Cellular community - eukaryotes;Endocrine and metabolic disease	K05740;K05740;K05740	--	diaphanous related formin 1	ko04810//Regulation of actin cytoskeleton;ko04510//Focal adhesion;ko04933//AGE-RAGE signaling pathway in diabetic complications	GO:0005876//spindle microtubule;GO:0015630//microtubule cytoskeleton	GO:0003779//actin binding;GO:0017048//Rho GTPase binding	GO:0007015//actin filament organization;GO:0016043//cellular component organization;GO:0030036//actin cytoskeleton organization;GO:0030041//actin filament polymerization
ncbi_100157083	379	361	283	1093	1341	1240	1.377	1.508	1.108	5.288	6.898	4.598	1.331	5.59467	2.07154	4.78623e-08	2.68861e-06	CHD7	-	-	-	--	chromodomain helicase DNA binding protein 7, transcript variant X1	-	GO:0005634//nucleus;GO:0005654//nucleoplasm;GO:0005730//nucleolus	GO:0000978//RNA polymerase II core promoter proximal region sequence-specific DNA binding;GO:0005515//protein binding;GO:0005524//ATP binding;GO:0016817//hydrolase activity, acting on acid anhydrides;GO:1990841//promoter-specific chromatin binding	GO:0001501//skeletal system development;GO:0001568//blood vessel development;GO:0001701//in utero embryonic development;GO:0001974//blood vessel remodeling;GO:0003007//heart morphogenesis;GO:0003222//ventricular trabecula myocardium morphogenesis;GO:0003226//right ventricular compact myocardium morphogenesis;GO:0006338//chromatin remodeling;GO:0007417//central nervous system development;GO:000751…
ncbi_100037993	1023	1344	224	62	46	137	54.782	82.343	12.931	4.397	3.51	7.462	50.0187	5.123	-3.28741	4.83945e-08	2.71125e-06	RPL10A	Genetic Information Processing	Translation	K02865	--	ribosomal protein L10a	ko03010//Ribosome	GO:0005840//ribosome;GO:0015934//large ribosomal subunit;GO:0022625//cytosolic large ribosomal subunit;GO:0042788//polysomal ribosome;GO:0043240//Fanconi anaemia nuclear complex	GO:0003723//RNA binding;GO:0003735//structural constituent of ribosome	GO:0000470//maturation of LSU-rRNA;GO:0002181//cytoplasmic translation;GO:0006412//translation;GO:0036297//interstrand cross-link repair
ncbi_100155893	629	615	10	6	13	12	17.433	19.739	0.299	0.243	0.487	0.346	12.4903	0.358667	-5.12202	5.0609e-08	2.82778e-06	ARG2	Metabolism;Human Diseases;Metabolism;Metabolism;Metabolism	Global and overview maps;Infectious disease: parasitic;Global and overview maps;Amino acid metabolism;Amino acid metabolism	K01476;K01476;K01476;K01476;K01476	--	arginase 2, transcript variant X1	ko01100//Metabolic pathways;ko05146//Amoebiasis;ko01230//Biosynthesis of amino acids;ko00330//Arginine and proline metabolism;ko00220//Arginine biosynthesis	GO:0005737//cytoplasm;GO:0005739//mitochondrion	GO:0004053//arginase activity;GO:0016787//hydrolase activity;GO:0016813//hydrolase activity, acting on carbon-nitrogen (but not peptide) bonds, in linear amidines;GO:0030145//manganese ion binding;GO:0046872//metal ion binding	GO:0000050//urea cycle;GO:0001657//ureteric bud development;GO:0002829//negative regulation of type 2 immune response;GO:0006525//arginine metabolic process;GO:0006941//striated muscle contraction;GO:0019547//arginine catabolic process to ornithine;GO:0032720//negative regulation of tumor necrosis factor production;GO:0050706//regulation of interleukin-1 beta secretion;GO:0071641//negative regula…
ncbi_100126845	21	33	19	210	74	270	0.161	0.289	0.156	2.136	0.801	2.096	0.202	1.67767	3.05403	5.09867e-08	2.84133e-06	TRPV4	Cellular Processes;Human Diseases;Organismal Systems	Cell growth and death;Cardiovascular disease;Sensory system	K04973;K04973;K04973	--	transient receptor potential cation channel subfamily V member 4	ko04218//Cellular senescence;ko05418//Fluid shear stress and atherosclerosis;ko04750//Inflammatory mediator regulation of TRP channels	GO:0005622//intracellular;GO:0005623//cell;GO:0005886//plasma membrane;GO:0005887//integral component of plasma membrane;GO:0005929//cilium;GO:0016020//membrane;GO:0016021//integral component of membrane;GO:0016324//apical plasma membrane	GO:0005216//ion channel activity;GO:0005262//calcium channel activity;GO:0005515//protein binding	GO:0001934//positive regulation of protein phosphorylation;GO:0006811//ion transport;GO:0006874//cellular calcium ion homeostasis;GO:0007015//actin filament organization;GO:0007204//positive regulation of cytosolic calcium ion concentration;GO:0007231//osmosensory signaling pathway;GO:0015867//ATP transport;GO:0032308//positive regulation of prostaglandin secretion;GO:0034220//ion transmembrane t…
ncbi_100415924	4061	5037	544	113	309	172	132.792	188.05	18.939	4.865	13.695	5.548	113.26	8.036	-3.81702	5.37514e-08	2.98747e-06	SPATA22	-	-	-	--	spermatogenesis associated 22	-	-	-	-
ncbi_110257174	520	776	10	5	12	15	39.029	67.239	0.736	0.457	1.24	1.146	35.668	0.947667	-5.23411	5.3969e-08	2.99165e-06	RPL37A	-	-	-	--	ribosomal protein L37a, transcript variant X1	-	GO:0005840//ribosome	GO:0003735//structural constituent of ribosome	GO:0006412//translation
MSTRG.14837	1814	1365	96	64	55	52	37.191	32.042	2.105	1.743	1.594	1.081	23.7793	1.47267	-4.01321	5.52408e-08	3.05409e-06	Pol	-	-	-	--	endonuclease/reverse transcriptase [Sus scrofa]	-	GO:0005783//endoplasmic reticulum;GO:0031090//organelle membrane;GO:0031988//membrane-bounded vesicle	GO:0000166//nucleotide binding;GO:0008289//lipid binding;GO:0015179//L-amino acid transmembrane transporter activity;GO:0015666//restriction endodeoxyribonuclease activity;GO:0033764//steroid dehydrogenase activity, acting on the CH-OH group of donors, NAD or NADP as acceptor;GO:0034061//DNA polymerase activity	GO:0001171//reverse transcription;GO:0006308//DNA catabolic process;GO:0006575//cellular modified amino acid metabolic process;GO:0006643//membrane lipid metabolic process;GO:0006694//steroid biosynthetic process;GO:0006706//steroid catabolic process;GO:0006796//phosphate-containing compound metabolic process;GO:0009991//response to extracellular stimulus;GO:0010906//regulation of glucose metabol…
ncbi_100523387	456	380	566	1731	1644	2707	1.256	1.198	1.667	6.336	6.401	7.562	1.37367	6.76633	2.30034	5.54638e-08	3.05837e-06	WDFY3	-	-	-	--	WD repeat and FYVE domain containing 3	-	GO:0005635//nuclear envelope;GO:0005654//nucleoplasm;GO:0005730//nucleolus;GO:0005737//cytoplasm;GO:0005776//autophagosome;GO:0005829//cytosol;GO:0005886//plasma membrane;GO:0016234//inclusion body;GO:0016605//PML body;GO:0019898//extrinsic component of membrane;GO:0034274//Atg12-Atg5-Atg16 complex;GO:0097635//extrinsic component of autophagosome membrane	GO:0003831//beta-N-acetylglucosaminylglycopeptide beta-1,4-galactosyltransferase activity;GO:0005515//protein binding;GO:0005545//1-phosphatidylinositol binding;GO:0046872//metal ion binding	GO:0035973//aggrephagy
MSTRG.5404	923	1090	294	119	56	104	15.744	21.288	5.363	2.697	1.35	1.799	14.1317	1.94867	-2.85837	5.61813e-08	3.08982e-06	--	-	-	-	--	cullin-7 isoform X1 [Sus scrofa]	-	-	-	-
ncbi_110257193	1394	1328	1307	4720	3469	5615	17.399	18.996	17.464	78.382	61.313	71.223	17.953	70.306	1.96942	5.86035e-08	3.21463e-06	IWS1	-	-	-	--	IWS1, SUPT6H interacting protein, transcript variant X1	-	GO:0005634//nucleus;GO:0005654//nucleoplasm	-	GO:0010793//regulation of mRNA export from nucleus;GO:0050684//regulation of mRNA processing;GO:0090239//regulation of histone H4 acetylation;GO:2001253//regulation of histone H3-K36 trimethylation
MSTRG.19203	519	586	171	25	8	72	18.467	23.992	6.411	1.196	0.42	2.58	16.29	1.39867	-3.54186	5.88168e-08	3.21792e-06	--	-	-	-	--	ras-related protein Rab-31 isoform X1 [Phocoena sinus]	-	GO:0005635//nuclear envelope;GO:0031090//organelle membrane;GO:0044421//extracellular region part;GO:0044444//cytoplasmic part	GO:0015666//restriction endodeoxyribonuclease activity;GO:0016702//oxidoreductase activity, acting on single donors with incorporation of molecular oxygen, incorporation of two atoms of oxygen;GO:0034061//DNA polymerase activity;GO:0046914//transition metal ion binding	GO:0001171//reverse transcription;GO:0001676//long-chain fatty acid metabolic process;GO:0006308//DNA catabolic process;GO:0006636//unsaturated fatty acid biosynthetic process;GO:0006690//icosanoid metabolic process;GO:0006954//inflammatory response;GO:0032196//transposition
ncbi_100155535	428	499	13	5	8	16	29.125	38.879	0.946	0.452	0.769	1.104	22.9833	0.775	-4.89025	6.6813e-08	3.64591e-06	DDT	-	-	-	--	D-dopachrome tautomerase	-	-	-	-
ncbi_100524326	49450	48516	3611	2140	1775	3000	593.645	666.865	46.359	34.136	30.119	36.523	435.623	33.5927	-3.69686	6.88332e-08	3.74642e-06	MANBA	Cellular Processes;Metabolism	Transport and catabolism;Glycan biosynthesis and metabolism	K01192;K01192	--	mannosidase beta	ko04142//Lysosome;ko00511//Other glycan degradation	GO:0005764//lysosome;GO:0043231//intracellular membrane-bounded organelle	GO:0004553//hydrolase activity, hydrolyzing O-glycosyl compounds;GO:0004567//beta-mannosidase activity	GO:0005975//carbohydrate metabolic process;GO:0006516//glycoprotein catabolic process
MSTRG.565	168	174	11	3	0	0	7.818	9.424	0.549	0.206	0	0	5.93033	0.0686667	-6.43236	7.04057e-08	3.8221e-06	--	-	-	-	--	-	-	-	-	-
MSTRG.3109	9182	8772	2286	623	375	1411	307.264	337.906	73.247	25.815	23.8	51.554	239.472	33.723	-2.82805	7.25906e-08	3.93055e-06	--	-	-	-	--	-	-	-	-	-
ncbi_100516273	2334	2849	49	57	64	56	117.557	164.298	2.639	3.815	4.556	2.86	94.8313	3.74367	-4.66284	7.6738e-08	4.14444e-06	CZIB	-	-	-	--	chromosome 6 C1orf123 homolog	-	-	GO:0008270//zinc ion binding	-
ncbi_574061	534	565	157	56	32	67	21.499	25.929	6.786	2.969	1.855	2.786	18.0713	2.53667	-2.8327	7.76539e-08	4.18315e-06	SPDYA	Cellular Processes;Organismal Systems	Cell growth and death;Endocrine system	K08694;K08694	--	speedy/RINGO cell cycle regulator family member A	ko04114//Oocyte meiosis;ko04914//Progesterone-mediated oocyte maturation	GO:0005634//nucleus;GO:0005654//nucleoplasm	GO:0019901//protein kinase binding;GO:0030295//protein kinase activator activity	GO:0000082//G1/S transition of mitotic cell cycle;GO:0006974//cellular response to DNA damage stimulus;GO:0007140//male meiosis;GO:0008284//positive regulation of cell proliferation;GO:0032147//activation of protein kinase activity;GO:0045737//positive regulation of cyclin-dependent protein serine/threonine kinase activity;GO:0045860//positive regulation of protein kinase activity
ncbi_100170144	1815	1018	1159	217	65	282	34.742	21.61	21.962	2.994	1.764	3.002	26.1047	2.58667	-3.33514	7.85066e-08	4.21827e-06	SLC30A6	-	-	-	--	solute carrier family 30 member 6	-	GO:0005794//Golgi apparatus;GO:0016020//membrane;GO:0016021//integral component of membrane	GO:0008324//cation transmembrane transporter activity	GO:0006812//cation transport;GO:0055085//transmembrane transport;GO:0098655//cation transmembrane transport
MSTRG.15386	761	806	261	50	40	139	15.462	18.75	5.671	1.35	1.149	2.864	13.2943	1.78767	-2.89466	8.40393e-08	4.50403e-06	--	-	-	-	--	ORF2p [Canis lupus familiaris]	-	GO:0005783//endoplasmic reticulum;GO:0031090//organelle membrane	GO:0004518//nuclease activity;GO:0016740//transferase activity;GO:0033764//steroid dehydrogenase activity, acting on the CH-OH group of donors, NAD or NADP as acceptor;GO:0097159//organic cyclic compound binding	GO:0006259//DNA metabolic process;GO:0008202//steroid metabolic process;GO:0008610//lipid biosynthetic process;GO:0019222//regulation of metabolic process;GO:0044249//cellular biosynthetic process;GO:0044255//cellular lipid metabolic process;GO:0050896//response to stimulus;GO:1901361//organic cyclic compound catabolic process;GO:1901564//organonitrogen compound metabolic process
ncbi_100514704	801	723	46	15	17	48	4.237	4.379	0.26	0.105	0.127	0.257	2.95867	0.163	-4.182	8.54995e-08	4.57064e-06	TMEM167A	-	-	-	--	transmembrane protein 167A	-	-	-	-
ncbi_396638	987	1461	117	39	12	92	85.317	144.598	10.816	4.479	1.466	8.065	80.2437	4.67	-4.10289	8.79076e-08	4.68744e-06	RPS23	Genetic Information Processing	Translation	K02973	--	ribosomal protein S23	ko03010//Ribosome	GO:0005840//ribosome;GO:0015935//small ribosomal subunit;GO:0016020//membrane;GO:0016021//integral component of membrane;GO:0022627//cytosolic small ribosomal subunit;GO:0045202//synapse	GO:0003735//structural constituent of ribosome	GO:0006412//translation
ncbi_100141406	5319	5108	187	123	188	173	85.523	94.036	3.215	2.628	4.273	2.821	60.9247	3.24067	-4.23266	8.99197e-08	4.78259e-06	RPL7L1	-	-	-	--	ribosomal protein L7 like 1	-	GO:0005840//ribosome;GO:0022625//cytosolic large ribosomal subunit	GO:0003723//RNA binding;GO:0003735//structural constituent of ribosome	GO:0000463//maturation of LSU-rRNA from tricistronic rRNA transcript (SSU-rRNA, 5.8S rRNA, LSU-rRNA)
ncbi_100152587	1815	2097	29	22	45	55	79.113	105.807	1.331	1.312	2.963	2.439	62.0837	2.238	-4.79393	9.02986e-08	4.79062e-06	DPCD	-	-	-	--	deleted in primary ciliary dyskinesia homolog (mouse), transcript variant X1	-	GO:0005576//extracellular region	-	GO:0003351//epithelial cilium movement;GO:0007283//spermatogenesis;GO:0007368//determination of left/right symmetry;GO:0021591//ventricular system development;GO:0021670//lateral ventricle development;GO:0021678//third ventricle development;GO:0030317//sperm motility;GO:0060972//left/right pattern formation
ncbi_100621511	551	574	12	9	14	10	11.475	13.716	0.267	0.251	0.416	0.213	8.486	0.293333	-4.85447	9.29078e-08	4.91663e-06	IMP4	Genetic Information Processing	Translation	K14561	--	IMP4 homolog, U3 small nucleolar ribonucleoprotein, transcript variant X1	ko03008//Ribosome biogenesis in eukaryotes	GO:0001650//fibrillar center;GO:0005730//nucleolus;GO:0030684//preribosome;GO:0032040//small-subunit processome;GO:0034457//Mpp10 complex	GO:0030515//snoRNA binding	GO:0006364//rRNA processing
ncbi_100736696	34	27	67	318	189	433	0.819	0.744	1.725	10.174	6.432	10.573	1.096	9.05967	3.04721	9.33859e-08	4.92951e-06	--	-	-	-	--	parathymosin	-	-	-	-
MSTRG.1548	156	228	61	15	2	12	8.805	14.734	3.682	1.125	0.16	0.687	9.07367	0.657333	-3.78699	9.61836e-08	5.06447e-06	--	-	-	-	--	-	-	-	-	-
ncbi_100294704	1381	1174	2007	6227	5943	8770	5.457	5.312	8.482	32.698	33.196	35.147	6.417	33.6803	2.39194	9.78727e-08	5.14052e-06	KDM5A	-	-	-	ARID	lysine demethylase 5A	-	GO:0005634//nucleus;GO:0032993//protein-DNA complex;GO:0035097//histone methyltransferase complex	GO:0000981//RNA polymerase II transcription factor activity, sequence-specific DNA binding;GO:0003677//DNA binding;GO:0003682//chromatin binding;GO:0003713//transcription coactivator activity;GO:0008168//methyltransferase activity;GO:0008270//zinc ion binding;GO:0031490//chromatin DNA binding;GO:0032452//histone demethylase activity;GO:0034647//histone demethylase activity (H3-trimethyl-K4 specif…	GO:0000122//negative regulation of transcription from RNA polymerase II promoter;GO:0006338//chromatin remodeling;GO:0032259//methylation;GO:0032922//circadian regulation of gene expression;GO:0034720//histone H3-K4 demethylation;GO:0034721//histone H3-K4 demethylation, trimethyl-H3-K4-specific;GO:0045893//positive regulation of transcription, DNA-templated;GO:0051090//regulation of sequence-spec…
ncbi_110256846	358	337	74	24	16	34	9.656	10.407	2.134	0.86	0.61	0.93	7.399	0.8	-3.20926	9.82831e-08	5.1492e-06	PXMP2	Cellular Processes	Transport and catabolism	K13347	--	peroxisomal membrane protein 2	ko04146//Peroxisome	GO:0005737//cytoplasm;GO:0005778//peroxisomal membrane;GO:0016020//membrane;GO:0016021//integral component of membrane;GO:0032991//macromolecular complex	-	-
ncbi_100624042	40	45	48	202	198	225	0.099	0.127	0.128	0.662	0.696	0.563	0.118	0.640333	2.44004	9.99214e-08	5.22201e-06	SACS	-	-	-	--	sacsin molecular chaperone, transcript variant X1	-	GO:0005634//nucleus;GO:0005737//cytoplasm;GO:0005739//mitochondrion	GO:0005515//protein binding;GO:0030544//Hsp70 protein binding;GO:0051087//chaperone binding;GO:0070628//proteasome binding	GO:0090084//negative regulation of inclusion body assembly
ncbi_100622002	2281	1975	1927	391	479	489	36.006	35.45	32.86	8.148	9.788	7.594	34.772	8.51	-2.0307	1.00382e-07	5.23306e-06	ZFP1	-	-	-	zf-C2H2	ZFP1 zinc finger protein, transcript variant X4	-	-	GO:0003676//nucleic acid binding;GO:0046872//metal ion binding	GO:0006355//regulation of transcription, DNA-templated
ncbi_100520925	88	71	94	8	5	10	1.513	1.398	1.729	0.183	0.122	0.174	1.54667	0.159667	-3.27603	1.0065e-07	5.23407e-06	SC5D	Metabolism;Metabolism	Global and overview maps;Lipid metabolism	K00227;K00227	--	sterol-C5-desaturase	ko01100//Metabolic pathways;ko00100//Steroid biosynthesis	GO:0005789//endoplasmic reticulum membrane;GO:0016020//membrane;GO:0016021//integral component of membrane	GO:0000248//C-5 sterol desaturase activity;GO:0005506//iron ion binding;GO:0016491//oxidoreductase activity	GO:0008610//lipid biosynthetic process;GO:0016126//sterol biosynthetic process;GO:0033490//cholesterol biosynthetic process via lathosterol;GO:0055114//oxidation-reduction process
ncbi_100141307	149	89	148	531	494	633	1.252	0.831	1.35	6.073	5.999	5.516	1.14433	5.86267	2.35705	1.01416e-07	5.26087e-06	BRD2	-	-	-	--	bromodomain containing 2	-	GO:0005634//nucleus;GO:0005654//nucleoplasm;GO:0005737//cytoplasm;GO:0016607//nuclear speck	GO:0003682//chromatin binding;GO:0005515//protein binding;GO:0070577//lysine-acetylated histone binding	GO:0001843//neural tube closure;GO:0006334//nucleosome assembly;GO:0006357//regulation of transcription from RNA polymerase II promoter;GO:0010468//regulation of gene expression
MSTRG.24680	44942	44654	6638	2171	854	4885	1666.53	1895.92	263.23	106.983	44.758	183.716	1275.23	111.819	-3.51151	1.03969e-07	5.38e-06	PNPLA4	Metabolism	Metabolism of cofactors and vitamins	K11157	--	patatin-like phospholipase domain-containing protein 4 isoform X3 [Sus scrofa]	ko00830//Retinol metabolism	-	GO:0016298//lipase activity	GO:0006629//lipid metabolic process
MSTRG.7030	638	790	236	40	70	18	16.623	23.568	6.576	1.385	2.58	0.476	15.589	1.48033	-3.39653	1.04925e-07	5.41612e-06	--	-	-	-	--	vesicle-trafficking protein SEC22a isoform X4 [Sus scrofa]	-	-	-	-
ncbi_110255239	80	33	21	0	0	0	1.811	0.856	0.506	0	0	0	1.05767	0.001	-10.0467	1.07403e-07	5.53045e-06	OR6C1	-	-	-	--	olfactory receptor 6C1-like	-	GO:0005886//plasma membrane;GO:0016020//membrane;GO:0016021//integral component of membrane	GO:0004930//G-protein coupled receptor activity;GO:0004984//olfactory receptor activity	GO:0007165//signal transduction;GO:0007186//G-protein coupled receptor signaling pathway;GO:0007608//sensory perception of smell;GO:0050896//response to stimulus;GO:0050911//detection of chemical stimulus involved in sensory perception of smell
ncbi_100141471	771	789	970	80	4	90	16.793	19.676	22.595	2.317	0.123	1.989	19.688	1.47633	-3.73723	1.08109e-07	5.55321e-06	CLK1	Human Diseases	Infectious disease: bacterial	K08823	--	CDC like kinase 1	ko05134//Legionellosis	GO:0005634//nucleus	GO:0000166//nucleotide binding;GO:0004672//protein kinase activity;GO:0004674//protein serine/threonine kinase activity;GO:0004713//protein tyrosine kinase activity;GO:0005524//ATP binding;GO:0016301//kinase activity	GO:0006468//protein phosphorylation;GO:0016310//phosphorylation;GO:0018105//peptidyl-serine phosphorylation;GO:0018107//peptidyl-threonine phosphorylation;GO:0018108//peptidyl-tyrosine phosphorylation;GO:0043484//regulation of RNA splicing;GO:0046777//protein autophosphorylation
MSTRG.20071	140	83	122	11	10	19	12.324	8.365	11.485	1.287	1.244	1.696	10.7247	1.409	-2.92819	1.10003e-07	5.63669e-06	--	-	-	-	--	-	-	-	-	-
ncbi_100038009	2853	2765	591	271	151	319	90.122	100.003	19.965	11.375	6.742	10.219	70.03	9.44533	-2.8903	1.19536e-07	6.11028e-06	-	-	-	-	-	-	-	-	-	-
ncbi_100152220	729	1080	40	14	37	22	38.436	64.974	2.237	0.987	2.776	1.184	35.2157	1.649	-4.41655	1.20526e-07	6.14596e-06	Cuta	-	-	-	--	cutA divalent cation tolerance homolog, transcript variant X2	-	GO:0016020//membrane;GO:0016021//integral component of membrane	GO:0005507//copper ion binding	GO:0010038//response to metal ion
ncbi_100157747	1169	796	26	14	31	25	33.53	26.257	0.793	0.536	1.263	0.731	20.1933	0.843333	-4.58163	1.21169e-07	6.16376e-06	UBL7	-	-	-	--	ubiquitin like 7	-	GO:0005829//cytosol	GO:0005515//protein binding;GO:0031593//polyubiquitin binding	GO:0006511//ubiquitin-dependent protein catabolic process
ncbi_100152991	58	64	77	263	245	415	1.401	1.527	0.805	3.783	3.835	3.454	1.24433	3.69067	1.56851	1.22941e-07	6.23883e-06	DESI1	-	-	-	--	desumoylating isopeptidase 1	-	GO:0005829//cytosol;GO:0032991//macromolecular complex	GO:0042802//identical protein binding;GO:0061676//importin-alpha family protein binding	GO:0006611//protein export from nucleus;GO:0032434//regulation of proteasomal ubiquitin-dependent protein catabolic process
ncbi_100240744	1151	1209	197	91	41	112	65.473	79.254	10.403	6.551	2.522	6.056	51.71	5.043	-3.35809	1.25831e-07	6.34144e-06	TPRKB	-	-	-	--	TP53RK binding protein	-	GO:0005634//nucleus	-	-
ncbi_110259077	253	169	35	12	8	7	6.724	5.136	0.989	0.42	0.287	0.188	4.283	0.298333	-3.84362	1.26128e-07	6.34144e-06	OR4C13	-	-	-	--	olfactory receptor 4C46-like	-	-	-	-
ncbi_100294680	12262	4840	3836	902	873	1649	531.444	232.729	180.995	33.575	47.061	47.835	315.056	42.8237	-2.87913	1.26143e-07	6.34144e-06	PNPLA4	Metabolism	Metabolism of cofactors and vitamins	K11157	--	patatin like phospholipase domain containing 4	ko00830//Retinol metabolism	GO:0005737//cytoplasm;GO:0005811//lipid particle;GO:0016020//membrane	GO:0004806//triglyceride lipase activity;GO:0016787//hydrolase activity;GO:0050253//retinyl-palmitate esterase activity	GO:0006629//lipid metabolic process;GO:0016042//lipid catabolic process;GO:0019433//triglyceride catabolic process;GO:0042572//retinol metabolic process;GO:0055088//lipid homeostasis
ncbi_100626872	7792	8521	2117	541	895	957	293.987	367.794	84.693	26.2	46.404	35.36	248.825	35.988	-2.78954	1.26171e-07	6.34144e-06	TMEM50A	-	-	-	--	transmembrane protein 50A	-	GO:0005737//cytoplasm;GO:0005783//endoplasmic reticulum;GO:0016020//membrane;GO:0016021//integral component of membrane;GO:0043025//neuronal cell body;GO:0097386//glial cell projection	-	GO:0032511//late endosome to vacuole transport via multivesicular body sorting pathway
ncbi_100625394	10694	10179	1561	584	835	647	41.905	45.67	6.542	3.042	4.623	2.573	31.3723	3.41267	-3.20052	1.2798e-07	6.41702e-06	INTS12	-	-	-	--	integrator complex subunit 12	-	GO:0005634//nucleus;GO:0032039//integrator complex	GO:0046872//metal ion binding	GO:0016180//snRNA processing;GO:0034472//snRNA 3'-end processing
ncbi_100738738	1544	1042	66	10	48	52	24.473	18.993	0.984	0.223	1.057	0.568	14.8167	0.616	-4.58815	1.28604e-07	6.43297e-06	UST	Metabolism	Glycan biosynthesis and metabolism	K03193	--	uronyl 2-sulfotransferase, transcript variant X1	ko00532//Glycosaminoglycan biosynthesis - chondroitin sulfate / dermatan sulfate	GO:0016020//membrane;GO:0016021//integral component of membrane	GO:0008146//sulfotransferase activity	GO:0030010//establishment of cell polarity;GO:0050770//regulation of axonogenesis
MSTRG.11491	92	37	15	0	0	0	3.288	1.491	0.575	0	0	0	1.78467	0.001	-10.8014	1.29963e-07	6.48547e-06	GSTA1	Human Diseases;Human Diseases;Human Diseases;Human Diseases;Human Diseases;Human Diseases;Metabolism;Metabolism;Metabolism;Metabolism;Organismal Systems	Cancer: overview;Cancer: specific types;Cardiovascular disease;Cancer: specific types;Drug resistance: antineoplastic;Cancer: overview;Xenobiotics biodegradation and metabolism;Xenobiotics biodegradation and metabolism;Xenobiotics biodegradation and metabolism;Metabolism of other amino acids;Aging	K00799;K00799;K00799;K00799;K00799;K00799;K00799;K00799;K00799;K00799;K00799	--	glutathione S-transferase A2 [Sus scrofa]	ko05200//Pathways in cancer;ko05225//Hepatocellular carcinoma;ko05418//Fluid shear stress and atherosclerosis;ko05215//Prostate cancer;ko01524//Platinum drug resistance;ko05204//Chemical carcinogenesis - DNA adducts;ko00983//Drug metabolism - other enzymes;ko00980//Metabolism of xenobiotics by cytochrome P450;ko00982//Drug metabolism - cytochrome P450;ko00480//Glutathione metabolism;ko04212//Long…	GO:0031965//nuclear membrane;GO:0031988//membrane-bounded vesicle;GO:0044444//cytoplasmic part	GO:0016765//transferase activity, transferring alkyl or aryl (other than methyl) groups;GO:0043168//anion binding	GO:0006805//xenobiotic metabolic process;GO:0009991//response to extracellular stimulus;GO:0030154//cell differentiation;GO:0043387//mycotoxin catabolic process;GO:0044272//sulfur compound biosynthetic process
ncbi_100515877	122	107	112	394	558	456	1.585	1.52	1.502	7.236	11.41	6.092	1.53567	8.246	2.42483	1.30753e-07	6.50947e-06	SAFB2	-	-	-	--	scaffold attachment factor B2, transcript variant X1	-	GO:0005634//nucleus	GO:0003676//nucleic acid binding;GO:0003723//RNA binding;GO:0043565//sequence-specific DNA binding	GO:0006355//regulation of transcription, DNA-templated;GO:0006357//regulation of transcription from RNA polymerase II promoter;GO:0050684//regulation of mRNA processing;GO:0060765//regulation of androgen receptor signaling pathway
MSTRG.23897	186	236	34	7	10	12	3.101	4.505	0.606	0.155	0.236	0.203	2.73733	0.198	-3.7892	1.32266e-07	6.56919e-06	--	-	-	-	--	-	-	-	-	-
ncbi_100522845	112	134	52	2	4	14	6.203	8.497	3.08	0.147	0.313	0.786	5.92667	0.415333	-3.83488	1.34931e-07	6.68578e-06	TMSB15A	-	-	-	--	thymosin beta 15a	-	-	-	-
ncbi_100621192	829	500	372	1806	2144	2024	8.796	5.832	3.821	21.859	33.654	16.803	6.14967	24.1053	1.97077	1.40909e-07	6.96557e-06	BBX	-	-	-	HMG	BBX, HMG-box containing, transcript variant X1	-	GO:0005634//nucleus;GO:0005654//nucleoplasm;GO:0005829//cytosol	GO:0003677//DNA binding	GO:0060348//bone development
ncbi_100625544	2930	3362	276	119	177	170	74.168	99.912	7.186	2.863	4.321	3.319	60.422	3.501	-4.10923	1.44024e-07	7.09737e-06	GTF2H2C	Human Diseases;Genetic Information Processing;Genetic Information Processing	Cancer: overview;Replication and repair;Transcription	K03142;K03142;K03142	--	general transcription factor IIH subunit 2	ko05203//Viral carcinogenesis;ko03420//Nucleotide excision repair;ko03022//Basal transcription factors	GO:0000439//core TFIIH complex;GO:0005634//nucleus;GO:0005675//holo TFIIH complex	GO:0003676//nucleic acid binding;GO:0008270//zinc ion binding;GO:0043027//cysteine-type endopeptidase inhibitor activity involved in apoptotic process;GO:0046872//metal ion binding	GO:0006281//DNA repair;GO:0006289//nucleotide-excision repair;GO:0006351//transcription, DNA-templated;GO:0006357//regulation of transcription from RNA polymerase II promoter;GO:0006915//apoptotic process;GO:0043066//negative regulation of apoptotic process;GO:0043154//negative regulation of cysteine-type endopeptidase activity involved in apoptotic process
ncbi_100516964	88	91	145	563	370	780	1.374	1.611	2.421	11.681	8.126	12.322	1.802	10.7097	2.57124	1.44292e-07	7.09737e-06	TRAF7	-	-	-	--	TNF receptor associated factor 7, transcript variant X1	-	GO:0000151//ubiquitin ligase complex;GO:0005886//plasma membrane;GO:0043231//intracellular membrane-bounded organelle	GO:0004842//ubiquitin-protein transferase activity;GO:0005515//protein binding;GO:0008270//zinc ion binding;GO:0046872//metal ion binding	GO:0000185//activation of MAPKKK activity;GO:0006915//apoptotic process;GO:0016567//protein ubiquitination;GO:0043410//positive regulation of MAPK cascade;GO:0070372//regulation of ERK1 and ERK2 cascade;GO:2001235//positive regulation of apoptotic signaling pathway
ncbi_414391	339	547	40	12	4	30	36.242	66.956	4.573	1.705	0.604	3.253	35.9237	1.854	-4.27622	1.44589e-07	7.09737e-06	RPS29	Genetic Information Processing	Translation	K02980	--	ribosomal protein S29, transcript variant X1	ko03010//Ribosome	GO:0005840//ribosome;GO:0015935//small ribosomal subunit;GO:0022627//cytosolic small ribosomal subunit	GO:0003723//RNA binding;GO:0003735//structural constituent of ribosome;GO:0008270//zinc ion binding	GO:0006412//translation
MSTRG.3078	127	186	32	9	4	7	5.269	8.836	1.42	0.496	0.235	0.295	5.175	0.342	-3.91949	1.47215e-07	7.20942e-06	--	-	-	-	--	-	-	-	-	-
ncbi_100520703	890	735	25	21	22	25	53.206	50.309	1.598	1.668	1.859	1.516	35.0377	1.681	-4.38152	1.47701e-07	7.21639e-06	SF3B5	Genetic Information Processing	Transcription	K12832	--	splicing factor 3b subunit 5	ko03040//Spliceosome	-	-	-
ncbi_100517682	780	711	698	166	78	182	19.031	19.863	18.213	5.382	2.69	4.503	19.0357	4.19167	-2.18311	1.48056e-07	7.21697e-06	UFSP2	-	-	-	--	UFM1 specific peptidase 2, transcript variant X1	-	GO:0005634//nucleus;GO:0005737//cytoplasm;GO:0005783//endoplasmic reticulum	GO:0008233//peptidase activity;GO:0016790//thiolester hydrolase activity;GO:0071567//UFM1 hydrolase activity	GO:0006508//proteolysis;GO:0033146//regulation of intracellular estrogen receptor signaling pathway
ncbi_100153196	10059	7558	10821	1659	1889	2535	171.736	147.743	197.569	37.635	45.585	43.891	172.349	42.3703	-2.02421	1.52824e-07	7.43213e-06	STX7	Cellular Processes;Genetic Information Processing	Transport and catabolism;Folding, sorting and degradation	K08488;K08488	--	syntaxin 7	ko04145//Phagosome;ko04130//SNARE interactions in vesicular transport	GO:0008021//synaptic vesicle;GO:0012505//endomembrane system;GO:0016020//membrane;GO:0016021//integral component of membrane;GO:0031201//SNARE complex	GO:0000149//SNARE binding;GO:0005484//SNAP receptor activity	GO:0006886//intracellular protein transport;GO:0006906//vesicle fusion;GO:0016192//vesicle-mediated transport;GO:0048278//vesicle docking
ncbi_397653	819	760	541	3940	1315	5580	15.607	16.582	11.025	99.766	35.421	107.837	14.4047	81.008	2.49153	1.56715e-07	7.60377e-06	ACTG1	Organismal Systems;Environmental Information Processing;Cellular Processes;Human Diseases;Cellular Processes;Cellular Processes;Human Diseases;Human Diseases;Environmental Information Processing;Organismal Systems;Cellular Processes;Cellular Processes;Human Diseases;Organismal Systems;Organismal Systems;Organismal Systems;Human Diseases;Human Diseases;Human Diseases;Human Diseases;Cellular Proces…	Environmental adaptation;Signal transduction;Cell motility;Cancer: overview;Cellular community - eukaryotes;Cellular community - eukaryotes;Cancer: specific types;Infectious disease: viral;Signal transduction;Endocrine system;Transport and catabolism;Cell growth and death;Cardiovascular disease;Immune system;Endocrine system;Immune system;Cardiovascular disease;Infectious disease: bacterial;Cardi…	K05692;K05692;K05692;K05692;K05692;K05692;K05692;K05692;K05692;K05692;K05692;K05692;K05692;K05692;K05692;K05692;K05692;K05692;K05692;K05692;K05692;K05692;K05692	--	actin gamma 1	ko04714//Thermogenesis;ko04015//Rap1 signaling pathway;ko04810//Regulation of actin cytoskeleton;ko05205//Proteoglycans in cancer;ko04510//Focal adhesion;ko04530//Tight junction;ko05225//Hepatocellular carcinoma;ko05164//Influenza A;ko04390//Hippo signaling pathway;ko04921//Oxytocin signaling pathway;ko04145//Phagosome;ko04210//Apoptosis;ko05418//Fluid shear stress and atherosclerosis;ko04611//Pl…	GO:0005737//cytoplasm;GO:0005856//cytoskeleton;GO:0005886//plasma membrane;GO:0005925//focal adhesion;GO:0097433//dense body	GO:0000166//nucleotide binding;GO:0005524//ATP binding	-
ncbi_414399	20576	23236	14005	4665	3171	5772	777.79	1007.26	566.479	233.786	166.077	220.676	783.844	206.846	-1.92201	1.57793e-07	7.63843e-06	MYL12B	Cellular Processes;Cellular Processes;Cellular Processes;Organismal Systems;Organismal Systems	Cell motility;Cellular community - eukaryotes;Cellular community - eukaryotes;Immune system;Immune system	K12757;K12757;K12757;K12757;K12757	--	myosin regulatory light chain 12B, transcript variant X1	ko04810//Regulation of actin cytoskeleton;ko04510//Focal adhesion;ko04530//Tight junction;ko04611//Platelet activation;ko04670//Leukocyte transendothelial migration	-	-	-
ncbi_100525371	812	964	82	29	40	62	11.357	15.441	1.227	0.539	0.791	0.879	9.34167	0.736333	-3.66525	1.64061e-07	7.92359e-06	NDUFA5	Metabolism;Organismal Systems;Human Diseases;Human Diseases;Human Diseases;Organismal Systems;Human Diseases;Metabolism	Global and overview maps;Environmental adaptation;Neurodegenerative disease;Neurodegenerative disease;Endocrine and metabolic disease;Nervous system;Neurodegenerative disease;Energy metabolism	K03949;K03949;K03949;K03949;K03949;K03949;K03949;K03949	--	NADH:ubiquinone oxidoreductase subunit A5, transcript variant X1	ko01100//Metabolic pathways;ko04714//Thermogenesis;ko05016//Huntington disease;ko05010//Alzheimer disease;ko04932//Non-alcoholic fatty liver disease;ko04723//Retrograde endocannabinoid signaling;ko05012//Parkinson disease;ko00190//Oxidative phosphorylation	GO:0005747//mitochondrial respiratory chain complex I	GO:0008137//NADH dehydrogenase (ubiquinone) activity	GO:0022904//respiratory electron transport chain
MSTRG.5852	1349	1115	1059	251	162	378	58.253	60.874	47.274	19.136	10.558	20.618	55.467	16.7707	-1.72569	1.69432e-07	8.16351e-06	Pol	-	-	-	--	LINE-1 retrotransposable element ORF2 protein [Nephila pilipes]	-	GO:0005737//cytoplasm;GO:0012505//endomembrane system;GO:0016020//membrane;GO:0043231//intracellular membrane-bounded organelle	GO:0004518//nuclease activity;GO:0005488//binding;GO:0016491//oxidoreductase activity;GO:0016740//transferase activity	GO:0006259//DNA metabolic process;GO:0006629//lipid metabolic process;GO:0044249//cellular biosynthetic process;GO:0044763//single-organism cellular process;GO:1901575//organic substance catabolic process;GO:1901576//organic substance biosynthetic process
MSTRG.20407	131	133	96	17	15	13	4.266	5.154	3.531	0.797	0.802	0.429	4.317	0.676	-2.67493	1.69806e-07	8.16351e-06	--	-	-	-	--	-	-	-	-	-
ncbi_110261345	129	148	319	1289	845	1900	1.603	2.121	4.269	21.433	14.946	24.112	2.66433	20.1637	2.91991	1.70341e-07	8.17054e-06	Nadk	Metabolism;Metabolism	Global and overview maps;Metabolism of cofactors and vitamins	K00858;K00858	--	NAD kinase, transcript variant X1	ko01100//Metabolic pathways;ko00760//Nicotinate and nicotinamide metabolism	-	GO:0003951//NAD+ kinase activity	GO:0006741//NADP biosynthetic process;GO:0016310//phosphorylation;GO:0019674//NAD metabolic process
ncbi_100625473	613	499	377	91	101	136	11.22	9.858	6.675	2.371	2.574	2.201	9.251	2.382	-1.95744	1.71556e-07	8.21005e-06	Far1	Cellular Processes	Transport and catabolism	K13356	--	fatty acyl-CoA reductase 1	ko04146//Peroxisome	GO:0005777//peroxisome;GO:0005779//integral component of peroxisomal membrane;GO:0016020//membrane;GO:0016021//integral component of membrane;GO:0043231//intracellular membrane-bounded organelle	GO:0016491//oxidoreductase activity;GO:0080019//fatty-acyl-CoA reductase (alcohol-forming) activity	GO:0006629//lipid metabolic process;GO:0008611//ether lipid biosynthetic process;GO:0010025//wax biosynthetic process;GO:0035336//long-chain fatty-acyl-CoA metabolic process;GO:0046474//glycerophospholipid biosynthetic process;GO:0055114//oxidation-reduction process
ncbi_397669	48	25	39	0	0	0	0.783	0.468	0.693	0	0	0	0.648	0.001	-9.33985	1.7196e-07	8.21068e-06	CD19	Environmental Information Processing;Human Diseases;Organismal Systems;Organismal Systems;Human Diseases	Signal transduction;Infectious disease: viral;Immune system;Immune system;Immune disease	K06465;K06465;K06465;K06465;K06465	--	CD19 molecule	ko04151//PI3K-Akt signaling pathway;ko05169//Epstein-Barr virus infection;ko04640//Hematopoietic cell lineage;ko04662//B cell receptor signaling pathway;ko05340//Primary immunodeficiency	GO:0005623//cell;GO:0005887//integral component of plasma membrane;GO:0009897//external side of plasma membrane;GO:0016020//membrane;GO:0016021//integral component of membrane;GO:0032991//macromolecular complex	-	GO:0001923//B-1 B cell differentiation;GO:0002322//B cell proliferation involved in immune response;GO:0016064//immunoglobulin mediated immune response;GO:0019724//B cell mediated immunity;GO:0043552//positive regulation of phosphatidylinositol 3-kinase activity;GO:0050851//antigen receptor-mediated signaling pathway;GO:0050853//B cell receptor signaling pathway;GO:0050855//regulation of B cell r…
ncbi_100627352	2491	2165	175	95	111	129	136.188	135.524	10.232	6.901	8.578	7.152	93.9813	7.54367	-3.63904	1.76295e-07	8.39859e-06	FAM162A	-	-	-	--	family with sequence similarity 162 member A	-	GO:0005739//mitochondrion;GO:0005829//cytosol;GO:0016020//membrane;GO:0016021//integral component of membrane	-	GO:0006919//activation of cysteine-type endopeptidase activity involved in apoptotic process;GO:0043065//positive regulation of apoptotic process;GO:0051402//neuron apoptotic process;GO:0071456//cellular response to hypoxia;GO:0090200//positive regulation of release of cytochrome c from mitochondria
ncbi_100156671	17564	15535	13210	3369	2208	5333	348.554	352.98	280.346	88.836	61.935	107.327	327.293	86.0327	-1.92763	1.79528e-07	8.53327e-06	EIF3E	Genetic Information Processing;Human Diseases	Translation;Infectious disease: viral	K03250;K03250	--	eukaryotic translation initiation factor 3 subunit E	ko03013//Nucleocytoplasmic transport;ko05160//Hepatitis C	GO:0005634//nucleus;GO:0005737//cytoplasm;GO:0005829//cytosol;GO:0005852//eukaryotic translation initiation factor 3 complex;GO:0016282//eukaryotic 43S preinitiation complex;GO:0016605//PML body;GO:0033290//eukaryotic 48S preinitiation complex;GO:0071540//eukaryotic translation initiation factor 3 complex, eIF3e	GO:0003743//translation initiation factor activity;GO:0047485//protein N-terminus binding	GO:0000184//nuclear-transcribed mRNA catabolic process, nonsense-mediated decay;GO:0001732//formation of cytoplasmic translation initiation complex;GO:0002183//cytoplasmic translational initiation;GO:0006412//translation;GO:0006413//translational initiation;GO:0045727//positive regulation of translation;GO:1902416//positive regulation of mRNA binding
ncbi_100155007	2501	2219	3187	493	345	751	44.666	45.375	60.869	11.699	8.709	13.602	50.3033	11.3367	-2.14966	1.83076e-07	8.68224e-06	PSMD5	-	-	-	--	proteasome 26S subunit, non-ATPase 5	-	GO:0000502//proteasome complex;GO:0008540//proteasome regulatory particle, base subcomplex;GO:0022624//proteasome accessory complex	-	GO:0043248//proteasome assembly;GO:0070682//proteasome regulatory particle assembly
ncbi_100522965	508	465	499	1586	1267	2155	2.643	2.77	2.777	10.965	9.312	11.372	2.73	10.5497	1.95022	1.88682e-07	8.92797e-06	SHROOM2	-	-	-	--	shroom family member 2, transcript variant X1	-	GO:0005623//cell;GO:0005912//adherens junction;GO:0016324//apical plasma membrane;GO:0030864//cortical actin cytoskeleton;GO:0043296//apical junction complex	GO:0003779//actin binding;GO:0005515//protein binding;GO:0051015//actin filament binding	GO:0007015//actin filament organization;GO:0030036//actin cytoskeleton organization;GO:0032401//establishment of melanosome localization;GO:0045176//apical protein localization
ncbi_100621014	1456	2032	23	15	45	45	46.88	74.911	0.792	0.642	2.048	1.469	40.861	1.38633	-4.88138	1.90033e-07	8.97172e-06	TIMM17B	-	-	-	--	translocase of inner mitochondrial membrane 17B	-	GO:0005739//mitochondrion;GO:0005743//mitochondrial inner membrane;GO:0005744//mitochondrial inner membrane presequence translocase complex;GO:0016020//membrane;GO:0016021//integral component of membrane;GO:0031305//integral component of mitochondrial inner membrane	GO:0015450//P-P-bond-hydrolysis-driven protein transmembrane transporter activity	GO:0006886//intracellular protein transport;GO:0015031//protein transport;GO:0030150//protein import into mitochondrial matrix;GO:0071806//protein transmembrane transport
ncbi_110259343	6204	4329	157	165	77	256	308.431	246.414	8.347	10.9	5.411	12.907	187.731	9.73933	-4.2687	1.91655e-07	9.028e-06	SPC24	-	-	-	--	SPC24, NDC80 kinetochore complex component	-	GO:0005654//nucleoplasm;GO:0005730//nucleolus;GO:0031262//Ndc80 complex	-	-
MSTRG.9090	418	600	350	61	51	132	21.277	34.968	19.052	4.126	3.669	6.814	25.099	4.86967	-2.36573	1.92725e-07	9.05514e-06	--	-	-	-	--	cullin-7 isoform X1 [Sus scrofa]	-	-	-	-
ncbi_100157530	83	72	106	398	258	637	1.013	1.006	1.383	6.454	4.45	7.883	1.134	6.26233	2.46528	1.93094e-07	9.05514e-06	PYGO2	-	-	-	--	pygopus family PHD finger 2	-	-	-	-
MSTRG.20201	502	493	379	31	90	74	21.479	27.06	20.271	1.596	4.202	2.503	22.9367	2.767	-3.05126	1.97437e-07	9.2382e-06	--	-	-	-	--	-	-	-	-	-
ncbi_100736809	2996	3417	169	101	135	154	197.306	257.848	10.99	8.78	11.967	9.654	155.381	10.1337	-3.93859	2.01145e-07	9.39077e-06	RPL21	Genetic Information Processing	Translation	K02889	--	ribosomal protein L21, transcript variant X1	ko03010//Ribosome	GO:0005737//cytoplasm;GO:0005783//endoplasmic reticulum;GO:0005829//cytosol;GO:0005840//ribosome;GO:0022625//cytosolic large ribosomal subunit	GO:0003735//structural constituent of ribosome	GO:0006412//translation
ncbi_494020	312	242	235	43	13	56	7.46	6.609	5.995	1.363	0.438	1.355	6.688	1.052	-2.66844	2.05391e-07	9.56774e-06	LMCD1	-	-	-	--	LIM and cysteine rich domains 1	-	GO:0005634//nucleus;GO:0005737//cytoplasm	GO:0003714//transcription corepressor activity;GO:0008270//zinc ion binding;GO:0046872//metal ion binding	GO:0010611//regulation of cardiac muscle hypertrophy;GO:0070886//positive regulation of calcineurin-NFAT signaling cascade
ncbi_100517891	447	315	8	9	4	10	20.16	16.266	0.386	0.539	0.255	0.457	12.2707	0.417	-4.87902	2.17016e-07	1.00869e-05	MPTX	-	-	-	--	mucosal pentraxin	-	-	-	-
ncbi_110259871	529	419	485	2278	1023	2783	7.507	6.701	7.278	43.533	20.749	40.632	7.162	34.9713	2.28774	2.25179e-07	1.04432e-05	MCM7	Cellular Processes;Genetic Information Processing	Cell growth and death;Replication and repair	K02210;K02210	--	minichromosome maintenance complex component 7, transcript variant X1	ko04110//Cell cycle;ko03030//DNA replication	GO:0005634//nucleus;GO:0005654//nucleoplasm;GO:0005829//cytosol;GO:0042555//MCM complex	GO:0000166//nucleotide binding;GO:0003677//DNA binding;GO:0003678//DNA helicase activity;GO:0003688//DNA replication origin binding;GO:0003697//single-stranded DNA binding;GO:0004386//helicase activity;GO:0005524//ATP binding;GO:0016787//hydrolase activity;GO:1990518//single-stranded DNA-dependent ATP-dependent 3'-5' DNA helicase activity	GO:0000727//double-strand break repair via break-induced replication;GO:0006260//DNA replication;GO:0006267//pre-replicative complex assembly involved in nuclear cell cycle DNA replication;GO:0006268//DNA unwinding involved in DNA replication;GO:0006270//DNA replication initiation;GO:0006271//DNA strand elongation involved in DNA replication;GO:0006974//cellular response to DNA damage stimulus;GO…
MSTRG.12405	2141	3203	1333	6339	14946	11274	18.183	24.097	21.098	89.034	202.222	104.197	21.126	131.818	2.64145	2.25679e-07	1.04434e-05	pol	-	-	-	--	Gag-Pro-Pol-Env protein [Homo sapiens]	-	GO:0044464//cell part	GO:0005488//binding;GO:0016740//transferase activity;GO:0016787//hydrolase activity	GO:0006259//DNA metabolic process
ncbi_100523234	105	95	135	550	301	816	0.939	0.789	1.236	5.689	3.354	6.818	0.988	5.287	2.41987	2.29083e-07	1.05776e-05	LHFPL2	-	-	-	--	lipoma HMGIC fusion partner-like 2	-	GO:0005575//cellular_component;GO:0016020//membrane;GO:0016021//integral component of membrane	GO:0003674//molecular_function	GO:0008150//biological_process;GO:0046545//development of primary female sexual characteristics;GO:0046546//development of primary male sexual characteristics
ncbi_100511159	2968	2617	3565	596	413	910	229.198	231.506	293.93	57.926	37.236	67.668	251.545	54.2767	-2.21241	2.29851e-07	1.05834e-05	SMIM11A	-	-	-	--	small integral membrane protein 11A, transcript variant X2	-	GO:0016020//membrane;GO:0016021//integral component of membrane	-	-
ncbi_100627510	156	178	13	5	1	5	1.191	1.556	0.106	0.051	0.011	0.039	0.951	0.0336667	-4.82005	2.30217e-07	1.05834e-05	CDH6	-	-	-	--	cadherin 6	-	GO:0005886//plasma membrane;GO:0005912//adherens junction;GO:0009986//cell surface;GO:0016020//membrane;GO:0016021//integral component of membrane;GO:0016342//catenin complex;GO:0030054//cell junction	GO:0005509//calcium ion binding;GO:0008092//cytoskeletal protein binding;GO:0045296//cadherin binding	GO:0000902//cell morphogenesis;GO:0007043//cell-cell junction assembly;GO:0007155//cell adhesion;GO:0007156//homophilic cell adhesion via plasma membrane adhesion molecules;GO:0007219//Notch signaling pathway;GO:0007275//multicellular organism development;GO:0016339//calcium-dependent cell-cell adhesion via plasma membrane cell adhesion molecules;GO:0034332//adherens junction organization;GO:0044…
MSTRG.504	287	289	14	7	8	9	9.713	11.199	0.507	0.315	0.383	0.309	7.13967	0.335667	-4.41076	2.53069e-07	1.16086e-05	--	-	-	-	--	-	-	-	-	-
ncbi_100517165	1752	1938	63	63	32	92	49.809	63.084	1.915	2.38	1.286	2.652	38.2693	2.106	-4.18361	2.6134e-07	1.19619e-05	RPS5	Genetic Information Processing	Translation	K02989	--	ribosomal protein S5	ko03010//Ribosome	GO:0005840//ribosome;GO:0015935//small ribosomal subunit;GO:0022627//cytosolic small ribosomal subunit;GO:1990904//ribonucleoprotein complex	GO:0003723//RNA binding;GO:0003729//mRNA binding;GO:0003735//structural constituent of ribosome;GO:0019843//rRNA binding	GO:0000028//ribosomal small subunit assembly;GO:0006412//translation;GO:0006450//regulation of translational fidelity
MSTRG.384	99	100	39	1	6	7	2.58	3.02	1.274	0.041	0.223	0.217	2.29133	0.160333	-3.83704	2.66744e-07	1.21827e-05	--	-	-	-	--	-	-	-	-	-
MSTRG.24912	147	120	59	10	13	12	3.603	3.367	1.546	0.326	0.45	0.298	2.83867	0.358	-2.98718	2.75481e-07	1.25354e-05	--	-	-	-	--	-	-	-	-	-
ncbi_100141422	869	810	581	2102	1815	2692	31.751	34.335	23.174	104.161	95.614	101.784	29.7533	100.52	1.75635	2.75661e-07	1.25354e-05	BCAS4	-	-	-	--	breast carcinoma amplified sequence 4	-	GO:0031083//BLOC-1 complex	-	-
ncbi_100155260	358	312	503	1341	1549	2212	13.644	13.615	20.502	67.912	83.447	85.497	15.9203	78.952	2.31011	2.84053e-07	1.28892e-05	PABPN1	Human Diseases;Genetic Information Processing	Infectious disease: viral;Translation	K14396;K14396	--	poly(A) binding protein nuclear 1	ko05164//Influenza A;ko03015//mRNA surveillance pathway	GO:0016020//membrane;GO:0016021//integral component of membrane;GO:0097136//Bcl-2 family protein complex	GO:0003676//nucleic acid binding;GO:0003723//RNA binding;GO:0042802//identical protein binding	GO:0006915//apoptotic process;GO:0042981//regulation of apoptotic process;GO:0043066//negative regulation of apoptotic process;GO:1904247//positive regulation of polynucleotide adenylyltransferase activity
ncbi_100515402	1471	1228	40	13	53	36	53.667	51.255	1.556	0.628	2.697	1.328	35.4927	1.551	-4.51625	2.88868e-07	1.30793e-05	LYPLAL1	-	-	-	--	lysophospholipase like 1, transcript variant X1	-	GO:0005737//cytoplasm;GO:0005829//cytosol	GO:0008474//palmitoyl-(protein) hydrolase activity;GO:0016787//hydrolase activity;GO:0052689//carboxylic ester hydrolase activity	GO:0002084//protein depalmitoylation
ncbi_100141310	14150	11836	22711	2832	2301	3838	287.265	275.072	493.583	76.431	65.855	78.836	351.973	73.7073	-2.25559	2.92276e-07	1.32052e-05	PBK	-	-	-	--	PDZ binding kinase	-	GO:0005634//nucleus	GO:0004672//protein kinase activity;GO:0004674//protein serine/threonine kinase activity;GO:0005524//ATP binding;GO:0016301//kinase activity	GO:0000278//mitotic cell cycle;GO:0001933//negative regulation of protein phosphorylation;GO:0006468//protein phosphorylation;GO:0016310//phosphorylation;GO:0032435//negative regulation of proteasomal ubiquitin-dependent protein catabolic process;GO:0032873//negative regulation of stress-activated MAPK cascade;GO:0034644//cellular response to UV;GO:0050728//negative regulation of inflammatory res…
MSTRG.13082	1305	1957	1032	147	11	189	56.253	113.856	46.046	4.733	0.361	5.798	72.0517	3.63067	-4.31073	2.95286e-07	1.33126e-05	--	-	-	-	--	cullin-7 isoform X1 [Sus scrofa]	-	-	-	-
MSTRG.7913	397	382	47	25	4	19	16.419	18.089	2.079	1.374	0.234	0.797	12.1957	0.801667	-3.92722	3.04002e-07	1.36762e-05	--	-	-	-	--	hypothetical protein E2I00_013299, partial [Balaenoptera physalus]	-	-	-	-
MSTRG.22595	2709	2091	133	86	17	147	122.503	108.677	6.693	5.224	1.101	6.974	79.291	4.433	-4.1608	3.06223e-07	1.37466e-05	--	-	-	-	--	targeting protein for Xklp2-like [Bos indicus x Bos taurus]	-	-	-	-
ncbi_100154307	505	474	320	39	92	67	6.72	7.222	4.554	0.69	1.731	0.904	6.16533	1.10833	-2.47579	3.09526e-07	1.38367e-05	MCM8	-	-	-	--	minichromosome maintenance 8 homologous recombination repair factor, transcript variant X4	-	GO:0005634//nucleus;GO:0042555//MCM complex;GO:0097362//MCM8-MCM9 complex	GO:0000166//nucleotide binding;GO:0003677//DNA binding;GO:0003688//DNA replication origin binding;GO:0003697//single-stranded DNA binding;GO:0005524//ATP binding	GO:0000724//double-strand break repair via homologous recombination;GO:0006270//DNA replication initiation;GO:0006974//cellular response to DNA damage stimulus;GO:0007292//female gamete generation;GO:0048232//male gamete generation
MSTRG.17493	137	161	10	2	2	5	6.018	8.057	0.486	0.08	0.129	0.231	4.85367	0.146667	-5.04846	3.09546e-07	1.38367e-05	--	-	-	-	--	-	-	-	-	-
ncbi_397362	8035	10160	923	527	261	820	133.644	187.699	13.856	10.423	14.831	14.948	111.733	13.4007	-3.05968	3.19455e-07	1.42493e-05	ARPP19	-	-	-	--	cAMP regulated phosphoprotein 19	-	-	GO:0019212//phosphatase inhibitor activity;GO:0019888//protein phosphatase regulator activity;GO:0051721//protein phosphatase 2A binding	GO:0000086//G2/M transition of mitotic cell cycle;GO:0000278//mitotic cell cycle;GO:0032515//negative regulation of phosphoprotein phosphatase activity;GO:0051301//cell division
ncbi_100462754	14404	20386	1901	982	906	1465	343.369	556.419	48.462	31.105	30.528	35.416	316.083	32.3497	-3.28848	3.20613e-07	1.42707e-05	MAP1LC3B	Cellular Processes	Cell growth and death	K10435	--	microtubule associated protein 1 light chain 3 beta	ko04216//Ferroptosis	GO:0000421//autophagosome membrane;GO:0005737//cytoplasm;GO:0005776//autophagosome;GO:0005829//cytosol;GO:0005930//axoneme;GO:0016020//membrane;GO:0044754//autolysosome	GO:0008017//microtubule binding;GO:0031625//ubiquitin protein ligase binding	GO:0000045//autophagosome assembly;GO:0000422//mitophagy;GO:0006914//autophagy;GO:0006995//cellular response to nitrogen starvation;GO:0016236//macroautophagy;GO:0070257//positive regulation of mucus secretion;GO:0097352//autophagosome maturation
ncbi_106504117	578	695	11	10	19	10	18.564	25.557	0.378	0.427	0.863	0.326	14.833	0.538667	-4.78327	3.2714e-07	1.45304e-05	ETHE1	Metabolism	Energy metabolism	K17725	--	ETHE1, persulfide dioxygenase	ko00920//Sulfur metabolism	GO:0005654//nucleoplasm;GO:0005737//cytoplasm;GO:0005739//mitochondrion	GO:0005506//iron ion binding;GO:0016788//hydrolase activity, acting on ester bonds;GO:0050313//sulfur dioxygenase activity	GO:0006749//glutathione metabolic process;GO:0055114//oxidation-reduction process;GO:0070813//hydrogen sulfide metabolic process
ncbi_100627205	463	408	202	61	34	90	7.136	6.799	3.144	1.18	0.699	1.328	5.693	1.069	-2.41293	3.36324e-07	1.49068e-05	ARSK	-	-	-	--	arylsulfatase family member K, transcript variant X1	-	-	GO:0003824//catalytic activity;GO:0008484//sulfuric ester hydrolase activity	-
ncbi_100522509	6401	6392	4252	1241	683	1851	38.44	43.95	27.307	9.903	5.798	11.273	36.5657	8.99133	-2.02388	3.37441e-07	1.49248e-05	--	-	-	-	--	ubiquitin fold modifier 1, transcript variant X1	-	-	-	-
ncbi_100520403	194	155	189	520	649	786	4.993	4.739	5.508	17.548	29.094	18.917	5.08	21.853	2.10493	3.39794e-07	1.49973e-05	CBX1	-	-	-	--	chromobox 1, transcript variant X5	-	GO:0000775//chromosome, centromeric region;GO:0000784//nuclear chromosome, telomeric region;GO:0000785//chromatin;GO:0001939//female pronucleus;GO:0001940//male pronucleus;GO:0005634//nucleus;GO:0005721//pericentric heterochromatin;GO:0005819//spindle;GO:0010369//chromocenter	GO:0019899//enzyme binding;GO:0042802//identical protein binding;GO:1990226//histone methyltransferase binding	GO:0006974//cellular response to DNA damage stimulus;GO:0045892//negative regulation of transcription, DNA-templated
ncbi_100154569	509	456	522	1646	1449	1867	4.244	4.361	4.664	18.249	17.074	15.794	4.423	17.039	1.94574	3.42923e-07	1.51037e-05	Stk24	-	-	-	--	serine/threonine kinase 24, transcript variant X2	-	GO:0005634//nucleus;GO:0005730//nucleolus;GO:0005737//cytoplasm;GO:0005829//cytosol	GO:0004672//protein kinase activity;GO:0004674//protein serine/threonine kinase activity;GO:0005524//ATP binding	GO:0006468//protein phosphorylation;GO:0007346//regulation of mitotic cell cycle;GO:0008631//intrinsic apoptotic signaling pathway in response to oxidative stress;GO:0009267//cellular response to starvation;GO:0023014//signal transduction by protein phosphorylation;GO:0030336//negative regulation of cell migration;GO:0031098//stress-activated protein kinase signaling cascade;GO:0032147//activatio…
MSTRG.15002	1523	1606	1303	336	327	457	62.162	76.823	57.175	17.388	18.061	18.533	65.3867	17.994	-1.86148	3.44532e-07	1.51428e-05	--	-	-	-	--	-	-	-	-	-
ncbi_100625411	4144	2735	951	327	334	566	106.462	80.313	25.974	11.195	11.902	14.679	70.9163	12.592	-2.49361	3.7249e-07	1.63374e-05	TMEM230	-	-	-	--	transmembrane protein 230	-	GO:0016020//membrane;GO:0016021//integral component of membrane	-	-
ncbi_100520522	449	413	75	24	19	49	15.651	16.457	2.788	1.109	0.934	1.741	11.632	1.26133	-3.20508	3.74965e-07	1.64117e-05	NDUFAF5	Organismal Systems	Environmental adaptation	K18162	--	NADH:ubiquinone oxidoreductase complex assembly factor 5, transcript variant X1	ko04714//Thermogenesis	GO:0005739//mitochondrion;GO:0031314//extrinsic component of mitochondrial inner membrane	GO:0008168//methyltransferase activity	GO:0030961//peptidyl-arginine hydroxylation;GO:0032981//mitochondrial respiratory chain complex I assembly
ncbi_100625406	1616	1455	714	275	168	337	37.152	38.283	17.686	8.356	5.503	7.907	31.0403	7.25533	-2.09703	3.78964e-07	1.65523e-05	NIT2	Metabolism	Amino acid metabolism	K13566	--	nitrilase family member 2	ko00250//Alanine, aspartate and glutamate metabolism	GO:0005813//centrosome;GO:0005829//cytosol	GO:0050152//omega-amidase activity	GO:0006107//oxaloacetate metabolic process;GO:0006528//asparagine metabolic process;GO:0006541//glutamine metabolic process;GO:0006807//nitrogen compound metabolic process
MSTRG.5411	712	585	547	111	35	154	12.565	11.75	11.371	2.503	0.868	2.735	11.8953	2.03533	-2.54706	3.87532e-07	1.68914e-05	--	-	-	-	--	-	-	-	-	-
ncbi_110256140	19	9	29	183	73	230	0.215	0.117	0.351	2.752	1.168	2.64	0.227667	2.18667	3.26374	3.91518e-07	1.70298e-05	FLCN	Environmental Information Processing;Human Diseases	Signal transduction;Cancer: specific types	K09594;K09594	--	folliculin, transcript variant X3	ko04150//mTOR signaling pathway;ko05211//Renal cell carcinoma	-	GO:0005085//guanyl-nucleotide exchange factor activity	-
MSTRG.18287	868	831	960	96	2	61	16.052	17.565	18.937	2.355	0.053	1.132	17.518	1.18	-3.89198	3.92636e-07	1.70432e-05	--	-	-	-	--	Retrovirus-related Pol polyprotein LINE-1 [Bos mutus]	-	GO:0005737//cytoplasm;GO:0012505//endomembrane system;GO:0031090//organelle membrane;GO:0043231//intracellular membrane-bounded organelle	GO:0005488//binding;GO:0015179//L-amino acid transmembrane transporter activity;GO:0016491//oxidoreductase activity	GO:0006575//cellular modified amino acid metabolic process;GO:0006643//membrane lipid metabolic process;GO:0006725//cellular aromatic compound metabolic process;GO:0015807//L-amino acid transport;GO:0043085//positive regulation of catalytic activity;GO:1901360//organic cyclic compound metabolic process;GO:1901576//organic substance biosynthetic process
ncbi_100514795	4618	7106	48	19	21	38	210.747	371.3	2.343	1.152	1.355	1.759	194.797	1.422	-7.0979	3.97557e-07	1.72212e-05	RPL23A	Genetic Information Processing	Translation	K02893	--	ribosomal protein L23a	ko03010//Ribosome	GO:0005840//ribosome;GO:0022625//cytosolic large ribosomal subunit	GO:0003735//structural constituent of ribosome	GO:0000027//ribosomal large subunit assembly;GO:0006412//translation
ncbi_100511793	37	50	62	272	150	442	0.221	0.342	0.396	2.161	1.267	2.68	0.319667	2.036	2.6711	4.07771e-07	1.76273e-05	Adcyap1r1	Environmental Information Processing;Environmental Information Processing;Organismal Systems;Organismal Systems;Organismal Systems	Signaling molecules and interaction;Signal transduction;Environmental adaptation;Endocrine system;Endocrine system	K04587;K04587;K04587;K04587;K04587	--	ADCYAP receptor type I	ko04080//Neuroactive ligand-receptor interaction;ko04024//cAMP signaling pathway;ko04713//Circadian entrainment;ko04911//Insulin secretion;ko04924//Renin secretion	GO:0016020//membrane;GO:0016021//integral component of membrane;GO:0043005//neuron projection;GO:0043231//intracellular membrane-bounded organelle;GO:0043235//receptor complex	GO:0004888//transmembrane signaling receptor activity;GO:0004930//G-protein coupled receptor activity;GO:0004999//vasoactive intestinal polypeptide receptor activity;GO:0008528//G-protein coupled peptide receptor activity;GO:0017046//peptide hormone binding	GO:0007165//signal transduction;GO:0007166//cell surface receptor signaling pathway;GO:0007186//G-protein coupled receptor signaling pathway
ncbi_100513765	983	812	257	122	71	86	5.845	5.528	1.634	0.964	0.597	0.519	4.33567	0.693333	-2.64463	4.11199e-07	1.7739e-05	ADAMTS6	-	-	-	--	ADAM metallopeptidase with thrombospondin type 1 motif 6	-	-	GO:0004222//metalloendopeptidase activity;GO:0008233//peptidase activity;GO:0008237//metallopeptidase activity	GO:0003279//cardiac septum development;GO:0006508//proteolysis;GO:0007229//integrin-mediated signaling pathway;GO:0007507//heart development;GO:0035904//aorta development;GO:0060976//coronary vasculature development
ncbi_100037961	953	782	64	39	43	37	18.498	17.671	1.324	0.948	1.192	0.819	12.4977	0.986333	-3.66344	4.23804e-07	1.82139e-05	CTSB	Organismal Systems;Cellular Processes;Cellular Processes;Cellular Processes;Organismal Systems;Organismal Systems	Immune system;Cell growth and death;Transport and catabolism;Transport and catabolism;Endocrine system;Immune system	K01363;K01363;K01363;K01363;K01363;K01363	--	cathepsin B	ko04621//NOD-like receptor signaling pathway;ko04210//Apoptosis;ko04140//Autophagy - animal;ko04142//Lysosome;ko04924//Renin secretion;ko04612//Antigen processing and presentation	GO:0005576//extracellular region;GO:0005615//extracellular space;GO:0005730//nucleolus;GO:0005764//lysosome;GO:0005886//plasma membrane;GO:0009897//external side of plasma membrane;GO:0016020//membrane;GO:0016324//apical plasma membrane;GO:0042470//melanosome;GO:0043231//intracellular membrane-bounded organelle;GO:0048471//perinuclear region of cytoplasm	GO:0004175//endopeptidase activity;GO:0004197//cysteine-type endopeptidase activity;GO:0005518//collagen binding;GO:0008233//peptidase activity;GO:0008234//cysteine-type peptidase activity;GO:0016787//hydrolase activity;GO:0043394//proteoglycan binding	GO:0006508//proteolysis;GO:0006590//thyroid hormone generation;GO:0030574//collagen catabolic process;GO:0030855//epithelial cell differentiation;GO:0046697//decidualization;GO:0046718//viral entry into host cell;GO:0050790//regulation of catalytic activity;GO:0051603//proteolysis involved in cellular protein catabolic process;GO:0097067//cellular response to thyroid hormone stimulus
ncbi_100515500	601	518	499	1548	1261	2146	4.038	3.937	3.765	14.366	12.462	15.104	3.91333	13.9773	1.83662	4.2416e-07	1.82139e-05	Smg7	Genetic Information Processing	Translation	K14409	--	SMG7, nonsense mediated mRNA decay factor, transcript variant X2	ko03015//mRNA surveillance pathway	GO:0005634//nucleus;GO:0005697//telomerase holoenzyme complex;GO:0005737//cytoplasm;GO:0005829//cytosol;GO:0045111//intermediate filament cytoskeleton	GO:0005515//protein binding;GO:0042162//telomeric DNA binding;GO:0051721//protein phosphatase 2A binding;GO:0070034//telomerase RNA binding	GO:0007004//telomere maintenance via telomerase;GO:0032210//regulation of telomere maintenance via telomerase
ncbi_100519058	121	138	216	592	663	1087	0.907	1.185	1.732	5.898	7.026	8.265	1.27467	7.063	2.47016	4.24809e-07	1.82139e-05	FZD5	Human Diseases;Human Diseases;Human Diseases;Human Diseases;Human Diseases;Environmental Information Processing;Environmental Information Processing;Human Diseases;Human Diseases;Human Diseases;Environmental Information Processing;Cellular Processes;Organismal Systems;Human Diseases	Cancer: overview;Infectious disease: viral;Infectious disease: viral;Cancer: overview;Cancer: specific types;Signal transduction;Signal transduction;Endocrine and metabolic disease;Cancer: specific types;Cancer: specific types;Signal transduction;Cellular community - eukaryotes;Endocrine system;Cancer: specific types	K02375;K02375;K02375;K02375;K02375;K02375;K02375;K02375;K02375;K02375;K02375;K02375;K02375;K02375	--	frizzled class receptor 5, transcript variant X1	ko05200//Pathways in cancer;ko05165//Human papillomavirus infection;ko05166//Human T-cell leukemia virus 1 infection;ko05205//Proteoglycans in cancer;ko05225//Hepatocellular carcinoma;ko04390//Hippo signaling pathway;ko04150//mTOR signaling pathway;ko04934//Cushing syndrome;ko05226//Gastric cancer;ko05224//Breast cancer;ko04310//Wnt signaling pathway;ko04550//Signaling pathways regulating pluripo…	GO:0005769//early endosome;GO:0005794//Golgi apparatus;GO:0005886//plasma membrane;GO:0005887//integral component of plasma membrane;GO:0005923//bicellular tight junction;GO:0009986//cell surface;GO:0016020//membrane;GO:0016021//integral component of membrane;GO:0048471//perinuclear region of cytoplasm	GO:0001540//beta-amyloid binding;GO:0004888//transmembrane signaling receptor activity;GO:0005515//protein binding;GO:0017147//Wnt-protein binding;GO:0019901//protein kinase binding;GO:0031625//ubiquitin protein ligase binding;GO:0042813//Wnt-activated receptor activity;GO:0044877//macromolecular complex binding	GO:0000578//embryonic axis specification;GO:0001525//angiogenesis;GO:0001944//vasculature development;GO:0002726//positive regulation of T cell cytokine production;GO:0007166//cell surface receptor signaling pathway;GO:0007275//multicellular organism development;GO:0008285//negative regulation of cell proliferation;GO:0008595//anterior/posterior axis specification, embryo;GO:0016055//Wnt signalin…
ncbi_100513636	21	31	51	0	0	0	0.845	1.428	2.194	0	0	0	1.489	0.001	-10.5401	4.37488e-07	1.87193e-05	MAGEB3	-	-	-	--	melanoma-associated antigen B3-like	-	-	-	-
ncbi_100513798	1019	1212	1081	3223	3166	4331	14.533	19.792	16.488	61.079	63.824	62.642	16.9377	62.515	1.88397	4.39636e-07	1.8773e-05	RRAGC	Environmental Information Processing;Cellular Processes	Signal transduction;Transport and catabolism	K16186;K16186	--	Ras related GTP binding C	ko04150//mTOR signaling pathway;ko04140//Autophagy - animal	-	-	-
ncbi_100037998	2965	4797	245	119	100	319	244.723	453.328	21.625	13.051	11.666	26.701	239.892	17.1393	-3.807	4.45313e-07	1.8976e-05	TMSB10	-	-	-	--	thymosin beta 10	-	-	GO:0003785//actin monomer binding	GO:0007015//actin filament organization
ncbi_100049700	69	80	84	545	156	808	0.542	0.719	0.705	5.709	1.733	6.439	0.655333	4.627	2.81978	4.46716e-07	1.8976e-05	AP3D1	Cellular Processes	Transport and catabolism	K12396	--	adaptor related protein complex 3 delta 1 subunit, transcript variant X1	ko04142//Lysosome	GO:0005623//cell;GO:0005794//Golgi apparatus;GO:0010008//endosome membrane;GO:0016020//membrane;GO:0030117//membrane coat;GO:0030123//AP-3 adaptor complex;GO:0043195//terminal bouton;GO:0098830//presynaptic endosome;GO:1904115//axon cytoplasm	-	GO:0006623//protein targeting to vacuole;GO:0006886//intracellular protein transport;GO:0006896//Golgi to vacuole transport;GO:0015031//protein transport;GO:0016182//synaptic vesicle budding from endosome;GO:0016192//vesicle-mediated transport;GO:0048490//anterograde synaptic vesicle transport;GO:0048499//synaptic vesicle membrane organization
ncbi_100523114	1458	1186	829	224	78	304	5.946	5.538	3.615	1.214	0.45	1.257	5.033	0.973667	-2.36992	4.47099e-07	1.8976e-05	PPAN	-	-	-	--	suppressor of SWI4 1 homolog	-	-	-	-
ncbi_100524544	275	245	503	2136	946	3562	1.885	1.925	3.781	20.011	9.309	25.49	2.53033	18.27	2.85208	4.49167e-07	1.90044e-05	ABL1	Human Diseases;Environmental Information Processing;Organismal Systems;Human Diseases;Cellular Processes;Organismal Systems;Environmental Information Processing;Human Diseases;Human Diseases	Cancer: overview;Signal transduction;Development and regeneration;Cancer: overview;Cell growth and death;Nervous system;Signal transduction;Cancer: specific types;Cardiovascular disease	K06619;K06619;K06619;K06619;K06619;K06619;K06619;K06619;K06619	--	ABL proto-oncogene 1, non-receptor tyrosine kinase, transcript variant X2	ko05200//Pathways in cancer;ko04014//Ras signaling pathway;ko04360//Axon guidance;ko05206//MicroRNAs in cancer;ko04110//Cell cycle;ko04722//Neurotrophin signaling pathway;ko04012//ErbB signaling pathway;ko05220//Chronic myeloid leukemia;ko05416//Viral myocarditis	GO:0005623//cell;GO:0005634//nucleus;GO:0005654//nucleoplasm;GO:0005730//nucleolus;GO:0005737//cytoplasm;GO:0005829//cytosol;GO:0015629//actin cytoskeleton;GO:0016604//nuclear body;GO:0031252//cell leading edge;GO:0032991//macromolecular complex;GO:0048471//perinuclear region of cytoplasm	GO:0000166//nucleotide binding;GO:0000287//magnesium ion binding;GO:0000400//four-way junction DNA binding;GO:0000405//bubble DNA binding;GO:0001784//phosphotyrosine binding;GO:0004672//protein kinase activity;GO:0004713//protein tyrosine kinase activity;GO:0004715//non-membrane spanning protein tyrosine kinase activity;GO:0005080//protein kinase C binding;GO:0005515//protein binding;GO:0005524//…	GO:0001843//neural tube closure;GO:0001922//B-1 B cell homeostasis;GO:0001934//positive regulation of protein phosphorylation;GO:0002322//B cell proliferation involved in immune response;GO:0002333//transitional one stage B cell differentiation;GO:0006468//protein phosphorylation;GO:0006909//phagocytosis;GO:0006974//cellular response to DNA damage stimulus;GO:0006975//DNA damage induced protein p…
MSTRG.4174	3274	3500	341	248	58	213	50.282	61.582	6.837	6.555	1.401	4.066	39.567	4.00733	-3.30358	4.49578e-07	1.90044e-05	Pol	-	-	-	--	endonuclease/reverse transcriptase [Sus scrofa]	-	-	GO:0015666//restriction endodeoxyribonuclease activity;GO:0034061//DNA polymerase activity	GO:0001171//reverse transcription;GO:0006308//DNA catabolic process;GO:0032196//transposition
MSTRG.18889	840	860	77	46	24	66	24.674	29.282	2.448	1.887	1.055	2.063	18.8013	1.66833	-3.49436	4.52329e-07	1.90529e-05	--	-	-	-	--	cullin-7 isoform X1 [Sus scrofa]	-	-	-	-
ncbi_102165500	350	409	18	9	10	19	15.585	20.853	0.857	0.532	0.63	0.858	12.4317	0.673333	-4.20656	4.52539e-07	1.90529e-05	WASHC3	Cellular Processes	Transport and catabolism	K18463	--	WASH complex subunit 3, transcript variant X1	ko04144//Endocytosis	GO:0071203//WASH complex	-	GO:0006887//exocytosis;GO:0030041//actin filament polymerization
ncbi_100156869	526	416	508	1444	1384	1930	6.34	5.012	5.286	15.083	18.466	12.876	5.546	15.475	1.48042	4.54864e-07	1.91125e-05	CHD2	-	-	-	--	chromodomain helicase DNA binding protein 2, transcript variant X2	-	GO:0005634//nucleus	GO:0000978//RNA polymerase II core promoter proximal region sequence-specific DNA binding;GO:0003677//DNA binding;GO:0004386//helicase activity;GO:0005524//ATP binding;GO:0042393//histone binding	GO:0006974//cellular response to DNA damage stimulus;GO:0007517//muscle organ development;GO:0060218//hematopoietic stem cell differentiation
ncbi_102157476	89	82	135	369	494	578	3.364	3.542	5.485	18.627	26.511	22.261	4.13033	22.4663	2.44343	4.5846e-07	1.92251e-05	-	-	-	-	-	-	-	-	-	-
ncbi_396689	495	367	270	71	78	91	18.218	15.522	10.649	3.444	4.073	3.409	14.7963	3.642	-2.02244	4.6378e-07	1.94095e-05	DCPS	Genetic Information Processing	Folding, sorting and degradation	K12584	--	decapping enzyme, scavenger	ko03018//RNA degradation	GO:0000932//cytoplasmic mRNA processing body;GO:0005634//nucleus;GO:0005654//nucleoplasm;GO:0005737//cytoplasm;GO:0005739//mitochondrion;GO:0005829//cytosol	GO:0000340//RNA 7-methylguanosine cap binding;GO:0016787//hydrolase activity;GO:0050072//m7G(5')pppN diphosphatase activity	GO:0000290//deadenylation-dependent decapping of nuclear-transcribed mRNA;GO:0006397//mRNA processing;GO:0008380//RNA splicing;GO:0036245//cellular response to menadione;GO:0043069//negative regulation of programmed cell death;GO:0045292//mRNA cis splicing, via spliceosome
MSTRG.527	102	82	127	13	3	14	2.537	2.335	3.378	0.43	0.105	0.353	2.75	0.296	-3.21576	4.72824e-07	1.97486e-05	--	-	-	-	--	ankyrin repeat domain 28, isoform CRA_g [Homo sapiens]	-	GO:0031981//nuclear lumen	-	-
MSTRG.21447	179	167	217	34	16	37	7.449	8.309	9.819	2.164	0.852	1.59	8.52567	1.53533	-2.47326	4.86034e-07	2.02601e-05	--	-	-	-	--	-	-	-	-	-
MSTRG.21781	344	205	9	6	5	9	9.766	6.675	0.265	0.208	0.201	0.253	5.56867	0.220667	-4.65739	4.89217e-07	2.03524e-05	--	-	-	-	--	-	-	-	-	-
MSTRG.3226	162	115	11	3	1	5	8.109	7.199	0.639	0.108	0.038	0.217	5.31567	0.121	-5.45717	4.9857e-07	2.07005e-05	--	-	-	-	--	-	-	-	-	-
MSTRG.18756	428	261	137	39	5	33	21.141	14.761	7.237	2.56	0.349	1.653	14.3797	1.52067	-3.24125	5.02394e-07	2.08181e-05	--	-	-	-	--	-	-	-	-	-
ncbi_100156819	6453	4290	6200	1406	616	1260	162.926	124.035	167.411	47.164	21.994	32.258	151.457	33.8053	-2.16359	5.08474e-07	2.10286e-05	ABITRAM	-	-	-	--	family with sequence similarity 206 member A	-	GO:0005634//nucleus;GO:0030027//lamellipodium;GO:0030425//dendrite;GO:0032433//filopodium tip	GO:0003785//actin monomer binding;GO:0051015//actin filament binding	GO:0030833//regulation of actin filament polymerization;GO:0048813//dendrite morphogenesis;GO:0051489//regulation of filopodium assembly
ncbi_100620508	284	190	316	844	1089	1245	2.281	1.747	2.714	9.006	12.362	10.14	2.24733	10.5027	2.22447	5.1467e-07	2.1243e-05	TAF3	Human Diseases;Genetic Information Processing	Infectious disease: viral;Transcription	K14650;K14650	--	TATA-box binding protein associated factor 3	ko05168//Herpes simplex virus 1 infection;ko03022//Basal transcription factors	GO:0005634//nucleus;GO:0005654//nucleoplasm;GO:0005669//transcription factor TFIID complex;GO:0031965//nuclear membrane	GO:0002039//p53 binding;GO:0046872//metal ion binding;GO:0046982//protein heterodimerization activity	GO:0000122//negative regulation of transcription from RNA polymerase II promoter;GO:0043433//negative regulation of sequence-specific DNA binding transcription factor activity;GO:0051457//maintenance of protein location in nucleus
ncbi_100624041	84	77	44	6	2	8	2.598	2.727	1.455	0.247	0.087	0.251	2.26	0.195	-3.53478	5.16064e-07	2.12588e-05	MSRB2	-	-	-	--	methionine sulfoxide reductase B2, transcript variant X1	-	GO:0005737//cytoplasm;GO:0005739//mitochondrion	GO:0003779//actin binding;GO:0008270//zinc ion binding;GO:0016491//oxidoreductase activity;GO:0016671//oxidoreductase activity, acting on a sulfur group of donors, disulfide as acceptor;GO:0033743//peptide-methionine (R)-S-oxide reductase activity;GO:0046872//metal ion binding	GO:0006979//response to oxidative stress;GO:0030041//actin filament polymerization;GO:0030091//protein repair;GO:0055114//oxidation-reduction process
ncbi_100523341	14210	15207	1854	841	1080	1245	181.779	232.974	23.956	12.61	17.703	14.113	146.236	14.8087	-3.30379	5.18563e-07	2.13199e-05	ARMC2	-	-	-	--	armadillo repeat containing 2, transcript variant X1	-	-	GO:0005515//protein binding	GO:0007288//sperm axoneme assembly
ncbi_100157047	159	200	62	18	12	7	3.922	5.876	1.569	0.27	0.089	0.163	3.789	0.174	-4.44466	5.2038e-07	2.13356e-05	BORCS7	-	-	-	--	BLOC-1 related complex subunit 7	-	-	-	-
ncbi_100156121	326	371	14	7	11	13	27.866	36.31	1.28	0.795	1.329	1.127	21.8187	1.08367	-4.33157	5.20975e-07	2.13356e-05	CHCHD7	-	-	-	--	coiled-coil-helix-coiled-coil-helix domain containing 7, transcript variant X1	-	-	-	-
ncbi_102167341	1203	974	188	94	38	118	28.355	26.27	4.744	2.946	1.265	2.824	19.7897	2.345	-3.07709	5.22592e-07	2.13602e-05	C2orf92	-	-	-	--	uncharacterized LOC102167341, transcript variant X1	-	-	-	-
ncbi_396952	1010	1026	174	80	61	114	80.758	93.929	14.878	8.499	6.894	9.244	63.1883	8.21233	-2.94379	5.25451e-07	2.14353e-05	RPL36A	Genetic Information Processing	Translation	K02929	--	ribosomal protein L36a like	ko03010//Ribosome	GO:0005840//ribosome	GO:0003735//structural constituent of ribosome	GO:0006412//translation
ncbi_414415	443	246	7	6	1	12	15.007	9.525	0.254	0.271	0.048	0.413	8.262	0.244	-5.08154	5.27447e-07	2.14376e-05	MRPS11	Genetic Information Processing	Translation	K02948	--	mitochondrial ribosomal protein S11	ko03010//Ribosome	GO:0005739//mitochondrion;GO:0005763//mitochondrial small ribosomal subunit;GO:0005840//ribosome	GO:0003735//structural constituent of ribosome;GO:0048027//mRNA 5'-UTR binding;GO:0070181//small ribosomal subunit rRNA binding	GO:0000028//ribosomal small subunit assembly;GO:0000462//maturation of SSU-rRNA from tricistronic rRNA transcript (SSU-rRNA, 5.8S rRNA, LSU-rRNA);GO:0006412//translation
MSTRG.24553	224	206	85	12	23	31	4.494	4.722	1.822	0.32	0.652	0.63	3.67933	0.534	-2.78453	5.27547e-07	2.14376e-05	--	-	-	-	--	-	-	-	-	-
MSTRG.20032	202	157	104	24	12	34	3.137	2.767	1.689	0.464	0.267	0.534	2.531	0.421667	-2.58553	5.2966e-07	2.14819e-05	--	-	-	-	--	LORF2 protein, partial [Crocuta crocuta]	-	-	-	-
ncbi_100511241	594	749	47	26	14	50	7.607	10.982	0.644	0.442	0.253	0.649	6.411	0.448	-3.83898	5.31645e-07	2.15209e-05	POLR2L	Metabolism;Human Diseases;Human Diseases;Metabolism;Metabolism;Organismal Systems;Genetic Information Processing	Global and overview maps;Infectious disease: viral;Neurodegenerative disease;Nucleotide metabolism;Nucleotide metabolism;Immune system;Transcription	K03007;K03007;K03007;K03007;K03007;K03007;K03007	--	RNA polymerase II subunit L	ko01100//Metabolic pathways;ko05169//Epstein-Barr virus infection;ko05016//Huntington disease;ko00230//Purine metabolism;ko00240//Pyrimidine metabolism;ko04623//Cytosolic DNA-sensing pathway;ko03020//RNA polymerase	-	-	-
ncbi_100523233	254	246	157	570	582	913	8.883	9.966	4.198	18.937	20.54	23.211	7.68233	20.896	1.44361	5.39252e-07	2.17868e-05	EIF4E1B	Environmental Information Processing;Genetic Information Processing;Environmental Information Processing;Organismal Systems;Environmental Information Processing;Organismal Systems;Human Diseases	Signal transduction;Translation;Signal transduction;Endocrine system;Signal transduction;Aging;Drug resistance: antineoplastic	K03259;K03259;K03259;K03259;K03259;K03259;K03259	--	eukaryotic translation initiation factor 4E family member 1B, transcript variant X2	ko04151//PI3K-Akt signaling pathway;ko03013//Nucleocytoplasmic transport;ko04150//mTOR signaling pathway;ko04910//Insulin signaling pathway;ko04066//HIF-1 signaling pathway;ko04211//Longevity regulating pathway;ko01521//EGFR tyrosine kinase inhibitor resistance	GO:0005737//cytoplasm;GO:0016281//eukaryotic translation initiation factor 4F complex	GO:0000340//RNA 7-methylguanosine cap binding;GO:0003723//RNA binding;GO:0003743//translation initiation factor activity	GO:0006412//translation;GO:0006413//translational initiation
ncbi_100512320	1287	1093	523	206	81	212	46.292	45.036	20.148	9.789	4.097	7.738	37.1587	7.208	-2.36603	5.41438e-07	2.18327e-05	NAA20	-	-	-	--	N(alpha)-acetyltransferase 20, NatB catalytic subunit, transcript variant X1	-	GO:0005634//nucleus;GO:0005737//cytoplasm;GO:0005829//cytosol;GO:0016020//membrane;GO:0016021//integral component of membrane	GO:0008080//N-acetyltransferase activity;GO:0016740//transferase activity	-
ncbi_106509502	6178	5867	4519	1482	1120	1865	55.688	61.926	42.251	15.91	9.788	14.754	53.2883	13.484	-1.98257	5.42465e-07	2.18327e-05	KIAA0825	-	-	-	--	KIAA0825 ortholog, transcript variant X1	-	-	-	-
ncbi_100517189	87	83	118	424	277	583	1.073	1.048	1.298	5.26	3.326	5.353	1.13967	4.64633	2.02748	5.52026e-07	2.2175e-05	CTDSPL	-	-	-	--	CTD small phosphatase like, transcript variant X2	-	-	GO:0004721//phosphoprotein phosphatase activity;GO:0008420//CTD phosphatase activity;GO:0016791//phosphatase activity	GO:0006357//regulation of transcription from RNA polymerase II promoter;GO:0006470//protein dephosphorylation;GO:0016311//dephosphorylation
ncbi_110255931	101	94	194	646	465	1126	0.785	0.836	1.613	6.698	5.138	8.941	1.078	6.92567	2.6836	5.53509e-07	2.21921e-05	MAFG	-	-	-	--	MAF bZIP transcription factor G, transcript variant X1	-	GO:0005634//nucleus	GO:0000978//RNA polymerase II core promoter proximal region sequence-specific DNA binding;GO:0001228//transcriptional activator activity, RNA polymerase II transcription regulatory region sequence-specific binding;GO:0003677//DNA binding;GO:0003700//transcription factor activity, sequence-specific DNA binding;GO:0043565//sequence-specific DNA binding;GO:0046982//protein heterodimerization activity	GO:0001701//in utero embryonic development;GO:0006355//regulation of transcription, DNA-templated;GO:0010628//positive regulation of gene expression;GO:0030534//adult behavior;GO:0042127//regulation of cell proliferation;GO:0045604//regulation of epidermal cell differentiation;GO:0045944//positive regulation of transcription from RNA polymerase II promoter
ncbi_100520674	357	242	368	1000	1729	1366	2.016	1.525	2.217	7.492	14.174	7.78	1.91933	9.81533	2.35443	5.62993e-07	2.24918e-05	KIF21A	-	-	-	--	kinesin family member 21A, transcript variant X2	-	GO:0005871//kinesin complex;GO:0005874//microtubule	GO:0000166//nucleotide binding;GO:0003774//motor activity;GO:0003777//microtubule motor activity;GO:0005515//protein binding;GO:0005524//ATP binding;GO:0008017//microtubule binding;GO:0016887//ATPase activity	GO:0007018//microtubule-based movement
ncbi_100038023	3144	2458	809	145	339	382	136.258	121.871	36.64	8.153	20.055	16.027	98.2563	14.745	-2.73632	5.63124e-07	2.24918e-05	RPS6	Environmental Information Processing;Organismal Systems;Human Diseases;Environmental Information Processing;Genetic Information Processing;Organismal Systems;Environmental Information Processing;Environmental Information Processing;Human Diseases	Signal transduction;Environmental adaptation;Cancer: overview;Signal transduction;Translation;Endocrine system;Signal transduction;Signal transduction;Drug resistance: antineoplastic	K02991;K02991;K02991;K02991;K02991;K02991;K02991;K02991;K02991	--	ribosomal protein S6, transcript variant X1	ko04151//PI3K-Akt signaling pathway;ko04714//Thermogenesis;ko05205//Proteoglycans in cancer;ko04150//mTOR signaling pathway;ko03010//Ribosome;ko04910//Insulin signaling pathway;ko04371//Apelin signaling pathway;ko04066//HIF-1 signaling pathway;ko01521//EGFR tyrosine kinase inhibitor resistance	GO:0005634//nucleus;GO:0005737//cytoplasm;GO:0005840//ribosome;GO:0048471//perinuclear region of cytoplasm	GO:0003735//structural constituent of ribosome	GO:0006412//translation;GO:1990314//cellular response to insulin-like growth factor stimulus
ncbi_100513521	44	36	75	277	179	492	0.695	0.651	1.267	5.813	3.996	7.88	0.871	5.89633	2.75907	5.64559e-07	2.25063e-05	BTBD2	-	-	-	--	BTB domain containing 2	-	GO:0000932//cytoplasmic mRNA processing body;GO:0005829//cytosol	GO:0005515//protein binding	GO:0022008//neurogenesis
MSTRG.18949	199	174	73	17	21	18	4.753	5.208	3.438	0.862	1.311	0.64	4.46633	0.937667	-2.25194	5.73576e-07	2.28225e-05	--	-	-	-	--	-	-	-	-	-
ncbi_414403	553	601	22	15	17	28	29.5	38.661	1.246	1.352	1.388	1.634	23.1357	1.458	-3.98806	5.83899e-07	2.31893e-05	POLR2I	Metabolism;Human Diseases;Human Diseases;Metabolism;Metabolism;Genetic Information Processing	Global and overview maps;Infectious disease: viral;Neurodegenerative disease;Nucleotide metabolism;Nucleotide metabolism;Transcription	K03017;K03017;K03017;K03017;K03017;K03017	--	RNA polymerase II subunit I, transcript variant 1	ko01100//Metabolic pathways;ko05169//Epstein-Barr virus infection;ko05016//Huntington disease;ko00230//Purine metabolism;ko00240//Pyrimidine metabolism;ko03020//RNA polymerase	GO:0005634//nucleus;GO:0005654//nucleoplasm;GO:0005665//DNA-directed RNA polymerase II, core complex;GO:0005730//nucleolus	GO:0003676//nucleic acid binding;GO:0003899//DNA-directed RNA polymerase activity;GO:0008270//zinc ion binding;GO:0046872//metal ion binding	GO:0001193//maintenance of transcriptional fidelity during DNA-templated transcription elongation from RNA polymerase II promoter;GO:0006283//transcription-coupled nucleotide-excision repair;GO:0006351//transcription, DNA-templated;GO:0006366//transcription from RNA polymerase II promoter;GO:0006367//transcription initiation from RNA polymerase II promoter;GO:0006379//mRNA cleavage
MSTRG.19921	742	958	131	56	64	64	32.489	48.571	6.125	3.18	4.052	2.906	29.0617	3.37933	-3.10431	5.88558e-07	2.33302e-05	--	-	-	-	--	-	-	-	-	-
ncbi_100627750	2261	1849	2675	400	482	586	36.354	34.039	45.996	8.546	10.954	9.555	38.7963	9.685	-2.0021	5.90463e-07	2.33617e-05	Stx12	Cellular Processes	Transport and catabolism	K13813	--	syntaxin 12	ko04145//Phagosome	GO:0000407//pre-autophagosomal structure;GO:0008021//synaptic vesicle;GO:0012505//endomembrane system;GO:0016020//membrane;GO:0016021//integral component of membrane;GO:0030285//integral component of synaptic vesicle membrane;GO:0031083//BLOC-1 complex;GO:0031201//SNARE complex;GO:0031982//vesicle;GO:0045121//membrane raft;GO:0045335//phagocytic vesicle;GO:0098837//postsynaptic recycling endosome	GO:0000149//SNARE binding;GO:0005484//SNAP receptor activity	GO:0000045//autophagosome assembly;GO:0006886//intracellular protein transport;GO:0006906//vesicle fusion;GO:0016192//vesicle-mediated transport;GO:0033344//cholesterol efflux;GO:0048278//vesicle docking;GO:0050821//protein stabilization;GO:0061025//membrane fusion
ncbi_100523896	115	107	189	810	357	1270	1.318	1.404	2.317	12.338	5.785	14.764	1.67967	10.9623	2.70631	5.92361e-07	2.33927e-05	ZNF598	-	-	-	--	zinc finger protein 598, transcript variant X1	-	-	GO:0003676//nucleic acid binding	-
ncbi_110259261	256	259	357	42	44	72	3.551	4.113	5.295	0.774	0.863	1.013	4.31967	0.883333	-2.28989	6.00429e-07	2.36668e-05	SLC43A3	-	-	-	--	solute carrier family 43 member 3, transcript variant X1	-	GO:0016020//membrane;GO:0016021//integral component of membrane	-	GO:0055085//transmembrane transport
ncbi_100515253	435	221	12	0	10	5	16.881	9.82	0.498	0	0.549	0.197	9.06633	0.248667	-5.18823	6.17108e-07	2.42531e-05	SWSAP1	-	-	-	--	SWIM-type zinc finger 7 associated protein 1	-	GO:0097196//Shu complex	GO:0003697//single-stranded DNA binding;GO:0016887//ATPase activity	GO:0000724//double-strand break repair via homologous recombination;GO:0050821//protein stabilization
MSTRG.10478	364	351	476	63	5	37	18.577	20.511	25.98	4.272	0.361	1.915	21.6893	2.18267	-3.31282	6.17613e-07	2.42531e-05	--	-	-	-	--	-	-	-	-	-
ncbi_100622139	440	460	7	10	3	16	16.946	20.358	0.296	0.525	0.168	0.588	12.5333	0.427	-4.87539	6.29445e-07	2.46716e-05	chmp2a	Cellular Processes;Cellular Processes	Transport and catabolism;Cell growth and death	K12191;K12191	--	charged multivesicular body protein 2A, transcript variant X1	ko04144//Endocytosis;ko04217//Necroptosis	GO:0000785//chromatin;GO:0000815//ESCRT III complex;GO:0005623//cell;GO:0005635//nuclear envelope;GO:0005771//multivesicular body;GO:0005829//cytosol;GO:0030117//membrane coat	GO:0019904//protein domain specific binding;GO:0031210//phosphatidylcholine binding	GO:0006997//nucleus organization;GO:0007034//vacuolar transport;GO:0007080//mitotic metaphase plate congression;GO:0010324//membrane invagination;GO:0010458//exit from mitosis;GO:0010824//regulation of centrosome duplication;GO:0015031//protein transport;GO:0031468//nuclear envelope reassembly;GO:0032509//endosome transport via multivesicular body sorting pathway;GO:0039702//viral budding via hos…
ncbi_397001	436	363	46	17	15	36	4.158	3.959	0.468	0.22	0.207	0.349	2.86167	0.258667	-3.46769	6.31696e-07	2.47138e-05	POLR2B	Metabolism;Human Diseases;Human Diseases;Metabolism;Metabolism;Genetic Information Processing	Global and overview maps;Infectious disease: viral;Neurodegenerative disease;Nucleotide metabolism;Nucleotide metabolism;Transcription	K03010;K03010;K03010;K03010;K03010;K03010	--	RNA polymerase II subunit B	ko01100//Metabolic pathways;ko05169//Epstein-Barr virus infection;ko05016//Huntington disease;ko00230//Purine metabolism;ko00240//Pyrimidine metabolism;ko03020//RNA polymerase	GO:0000784//nuclear chromosome, telomeric region;GO:0005634//nucleus;GO:0005654//nucleoplasm;GO:0005665//DNA-directed RNA polymerase II, core complex	GO:0003677//DNA binding;GO:0003682//chromatin binding;GO:0003899//DNA-directed RNA polymerase activity;GO:0016740//transferase activity;GO:0016779//nucleotidyltransferase activity;GO:0032549//ribonucleoside binding	GO:0006351//transcription, DNA-templated;GO:0006366//transcription from RNA polymerase II promoter
ncbi_100151990	4	11	5	54	41	108	0.031	0.098	0.042	0.56	0.452	0.854	0.057	0.622	3.44788	6.33792e-07	2.47497e-05	ULK1	Environmental Information Processing;Cellular Processes;Environmental Information Processing;Organismal Systems;Cellular Processes	Signal transduction;Transport and catabolism;Signal transduction;Aging;Transport and catabolism	K21357;K21357;K21357;K21357;K21357	--	unc-51 like autophagy activating kinase 1, transcript variant X5	ko04150//mTOR signaling pathway;ko04140//Autophagy - animal;ko04152//AMPK signaling pathway;ko04211//Longevity regulating pathway;ko04137//Mitophagy - animal	GO:0000407//pre-autophagosomal structure;GO:0005776//autophagosome;GO:0005829//cytosol;GO:0016020//membrane;GO:0032045//guanyl-nucleotide exchange factor complex;GO:0034045//pre-autophagosomal structure membrane;GO:0097629//extrinsic component of omegasome membrane;GO:0097632//extrinsic component of pre-autophagosomal structure membrane;GO:0097635//extrinsic component of autophagosome membrane;GO…	GO:0000166//nucleotide binding;GO:0004672//protein kinase activity;GO:0004674//protein serine/threonine kinase activity;GO:0005524//ATP binding;GO:0016301//kinase activity;GO:0016740//transferase activity;GO:0017137//Rab GTPase binding;GO:0042802//identical protein binding;GO:0044877//macromolecular complex binding;GO:0051020//GTPase binding	GO:0000045//autophagosome assembly;GO:0006468//protein phosphorylation;GO:0006914//autophagy;GO:0007165//signal transduction;GO:0007409//axonogenesis;GO:0008104//protein localization;GO:0010506//regulation of autophagy;GO:0010508//positive regulation of autophagy;GO:0016236//macroautophagy;GO:0016310//phosphorylation;GO:0018105//peptidyl-serine phosphorylation;GO:0018107//peptidyl-threonine phosp…
ncbi_100513098	131	101	66	457	222	478	1.149	1.014	0.636	5.491	2.797	4.416	0.933	4.23467	2.1823	6.42751e-07	2.50366e-05	SALL2	-	-	-	zf-C2H2	spalt like transcription factor 2, transcript variant X1	-	GO:0005634//nucleus	GO:0000977//RNA polymerase II regulatory region sequence-specific DNA binding;GO:0001228//transcriptional activator activity, RNA polymerase II transcription regulatory region sequence-specific binding;GO:0003676//nucleic acid binding;GO:0003700//transcription factor activity, sequence-specific DNA binding;GO:0044877//macromolecular complex binding	GO:0000122//negative regulation of transcription from RNA polymerase II promoter;GO:0001654//eye development;GO:0006355//regulation of transcription, DNA-templated;GO:0021915//neural tube development;GO:0045892//negative regulation of transcription, DNA-templated;GO:0045944//positive regulation of transcription from RNA polymerase II promoter
ncbi_100155630	106	98	43	8	7	3	0.957	1.079	0.461	0.155	0.162	0.05	0.832333	0.122333	-2.76634	6.43523e-07	2.50366e-05	ZSWIM2	-	-	-	--	zinc finger SWIM-type containing 2, transcript variant X1	-	-	GO:0004842//ubiquitin-protein transferase activity;GO:0008270//zinc ion binding;GO:0043621//protein self-association;GO:0046872//metal ion binding;GO:0061630//ubiquitin protein ligase activity	GO:0000209//protein polyubiquitination;GO:1902043//positive regulation of extrinsic apoptotic signaling pathway via death domain receptors
ncbi_780412	22	30	38	203	91	271	0.343	0.535	0.618	4.148	1.904	4.27	0.498667	3.44067	2.78654	6.46264e-07	2.5078e-05	MGAT1	Metabolism;Metabolism	Global and overview maps;Glycan biosynthesis and metabolism	K00726;K00726	--	mannosyl (alpha-1,3-)-glycoprotein beta-1,2-N-acetylglucosaminyltransferase	ko01100//Metabolic pathways;ko00510//N-Glycan biosynthesis	GO:0000139//Golgi membrane;GO:0005794//Golgi apparatus;GO:0016020//membrane;GO:0016021//integral component of membrane	GO:0003827//alpha-1,3-mannosylglycoprotein 2-beta-N-acetylglucosaminyltransferase activity;GO:0008375//acetylglucosaminyltransferase activity;GO:0016740//transferase activity;GO:0016757//transferase activity, transferring glycosyl groups;GO:0030145//manganese ion binding	GO:0001701//in utero embryonic development;GO:0006049//UDP-N-acetylglucosamine catabolic process;GO:0006486//protein glycosylation;GO:0006487//protein N-linked glycosylation;GO:0018279//protein N-linked glycosylation via asparagine
ncbi_100524336	112	43	4	0	0	0	2.378	1.041	0.091	0	0	0	1.17	0.001	-10.1923	6.46973e-07	2.5078e-05	--	-	-	-	--	EF-hand calcium-binding domain-containing protein 3-like, transcript variant X1	-	-	GO:0005509//calcium ion binding	-
MSTRG.6495	46	30	74	0	0	1	2.412	1.801	4.149	0	0	0.053	2.78733	0.0176667	-7.30171	6.54801e-07	2.53346e-05	--	-	-	-	--	cullin-7 isoform X1 [Sus scrofa]	-	-	-	-
ncbi_110259317	1495	1352	79	49	59	89	52.861	54.721	2.974	2.305	2.953	3.196	36.852	2.818	-3.709	6.56727e-07	2.53625e-05	LSM4	Genetic Information Processing;Genetic Information Processing	Transcription;Folding, sorting and degradation	K12623;K12623	--	LSM4 homolog, U6 small nuclear RNA and mRNA degradation associated, transcript variant X1	ko03040//Spliceosome;ko03018//RNA degradation	GO:0000932//cytoplasmic mRNA processing body;GO:0005634//nucleus;GO:0005681//spliceosomal complex;GO:0005688//U6 snRNP;GO:0097526//spliceosomal tri-snRNP complex	GO:0003723//RNA binding;GO:0017070//U6 snRNA binding	GO:0000387//spliceosomal snRNP assembly;GO:0000398//mRNA splicing, via spliceosome;GO:0000956//nuclear-transcribed mRNA catabolic process;GO:0006396//RNA processing;GO:0006397//mRNA processing;GO:0008380//RNA splicing;GO:0033962//cytoplasmic mRNA processing body assembly
MSTRG.5853	285	259	106	26	4	35	16.813	18.459	6.269	1.477	0.203	1.035	13.847	0.905	-3.93551	6.84036e-07	2.63657e-05	Pol	-	-	-	--	-	-	-	-	-
ncbi_100524534	349	316	271	1019	641	1581	1.874	1.943	1.557	7.272	4.866	8.611	1.79133	6.91633	1.94897	6.85965e-07	2.63657e-05	STK35	-	-	-	--	serine/threonine kinase 35, transcript variant X1	-	GO:0005654//nucleoplasm;GO:0016604//nuclear body	GO:0004672//protein kinase activity;GO:0005524//ATP binding;GO:0016301//kinase activity	GO:0006468//protein phosphorylation;GO:0016310//phosphorylation
ncbi_100523551	12171	8952	3078	1334	1231	1596	262.006	217.998	70.244	36.33	37.168	32.951	183.416	35.483	-2.36992	6.87864e-07	2.63657e-05	GLIPR1	-	-	-	--	GLI pathogenesis related 1, transcript variant X4	-	GO:0005576//extracellular region;GO:0005615//extracellular space;GO:0016020//membrane;GO:0016021//integral component of membrane	-	-
ncbi_100126861	49	36	59	217	144	379	0.798	0.671	1.027	4.693	3.313	6.256	0.832	4.754	2.51449	6.88246e-07	2.63657e-05	AKT1	Human Diseases;Environmental Information Processing;Human Diseases;Environmental Information Processing;Human Diseases;Environmental Information Processing;Human Diseases;Environmental Information Processing;Environmental Information Processing;Human Diseases;Human Diseases;Cellular Processes;Human Diseases;Organismal Systems;Human Diseases;Environmental Information Processing;Human Diseases;Cell…	Cancer: overview;Signal transduction;Infectious disease: viral;Signal transduction;Infectious disease: viral;Signal transduction;Infectious disease: viral;Signal transduction;Signal transduction;Infectious disease: viral;Cancer: overview;Cellular community - eukaryotes;Infectious disease: viral;Immune system;Infectious disease: bacterial;Signal transduction;Cancer: specific types;Cell growth and …	K04456;K04456;K04456;K04456;K04456;K04456;K04456;K04456;K04456;K04456;K04456;K04456;K04456;K04456;K04456;K04456;K04456;K04456;K04456;K04456;K04456;K04456;K04456;K04456;K04456;K04456;K04456;K04456;K04456;K04456;K04456;K04456;K04456;K04456;K04456;K04456;K04456;K04456;K04456;K04456;K04456;K04456;K04456;K04456;K04456;K04456;K04456;K04456;K04456;K04456;K04456;K04456;K04456;K04456;K04456;K04456;K04456;…	--	AKT serine/threonine kinase 1	ko05200//Pathways in cancer;ko04151//PI3K-Akt signaling pathway;ko05165//Human papillomavirus infection;ko04010//MAPK signaling pathway;ko05166//Human T-cell leukemia virus 1 infection;ko04014//Ras signaling pathway;ko05163//Human cytomegalovirus infection;ko04015//Rap1 signaling pathway;ko04024//cAMP signaling pathway;ko05169//Epstein-Barr virus infection;ko05205//Proteoglycans in cancer;ko04510…	-	-	-
ncbi_100525308	174	137	11	6	1	3	3.967	3.472	0.266	0.178	0.033	0.063	2.56833	0.0913333	-4.81355	6.8898e-07	2.63657e-05	IQCD	-	-	-	--	IQ motif containing D, transcript variant X1	-	-	GO:0005515//protein binding	-
ncbi_100156308	6071	6379	4781	1328	1432	1810	141.653	170.671	119.096	41.167	47.237	42.937	143.807	43.7803	-1.71578	6.98518e-07	2.66821e-05	PSMD10	-	-	-	--	proteasome 26S subunit, non-ATPase 10, transcript variant X1	-	GO:0000502//proteasome complex;GO:0005634//nucleus;GO:0005737//cytoplasm;GO:0005829//cytosol;GO:0008540//proteasome regulatory particle, base subcomplex;GO:0045111//intermediate filament cytoskeleton	GO:0005515//protein binding;GO:0008134//transcription factor binding;GO:0061629//RNA polymerase II sequence-specific DNA binding transcription factor binding	GO:0000122//negative regulation of transcription from RNA polymerase II promoter;GO:0006357//regulation of transcription from RNA polymerase II promoter;GO:0007253//cytoplasmic sequestering of NF-kappaB;GO:0030307//positive regulation of cell growth;GO:0031398//positive regulation of protein ubiquitination;GO:0032088//negative regulation of NF-kappaB transcription factor activity;GO:0032436//posi…
ncbi_100520342	1985	1271	862	328	233	369	27.17	19.919	12.618	5.965	4.508	5.122	19.9023	5.19833	-1.93682	7.1736e-07	2.73521e-05	Nepn	-	-	-	--	nephrocan-like	-	GO:0005614//interstitial matrix;GO:0005615//extracellular space;GO:0031012//extracellular matrix	GO:0005515//protein binding	GO:0000122//negative regulation of transcription from RNA polymerase II promoter;GO:0030198//extracellular matrix organization;GO:0030512//negative regulation of transforming growth factor beta receptor signaling pathway
ncbi_100512994	5110	5633	412	270	212	448	196.28	248.319	12.917	10.814	11.239	14.28	152.505	12.111	-3.65447	7.24724e-07	2.75829e-05	SSBP1	Genetic Information Processing;Genetic Information Processing;Genetic Information Processing	Replication and repair;Replication and repair;Replication and repair	K03111;K03111;K03111	--	single stranded DNA binding protein 1, transcript variant X1	ko03440//Homologous recombination;ko03030//DNA replication;ko03430//Mismatch repair	GO:0005739//mitochondrion;GO:0009295//nucleoid;GO:0042645//mitochondrial nucleoid	GO:0003677//DNA binding;GO:0003697//single-stranded DNA binding	GO:0006260//DNA replication;GO:0006264//mitochondrial DNA replication;GO:0051096//positive regulation of helicase activity
ncbi_397647	724	656	13	6	26	7	40.565	42.083	0.779	0.447	2.059	0.398	27.809	0.968	-4.8444	7.37635e-07	2.80235e-05	LALBA	Metabolism;Metabolism	Global and overview maps;Carbohydrate metabolism	K00704;K00704	--	lactalbumin alpha	ko01100//Metabolic pathways;ko00052//Galactose metabolism	GO:0005576//extracellular region	GO:0004461//lactose synthase activity;GO:0005509//calcium ion binding;GO:0046872//metal ion binding	GO:0005989//lactose biosynthetic process;GO:0050829//defense response to Gram-negative bacterium;GO:0050830//defense response to Gram-positive bacterium
ncbi_100627951	182	164	10	3	1	8	5.782	5.966	0.34	0.127	0.045	0.258	4.02933	0.143333	-4.8131	7.40046e-07	2.80643e-05	WDR74	-	-	-	--	WD repeat domain 74	-	GO:0000176//nuclear exosome (RNase complex);GO:0005634//nucleus;GO:0005654//nucleoplasm;GO:0005730//nucleolus;GO:0030687//preribosome, large subunit precursor	GO:0005515//protein binding	GO:0001825//blastocyst formation;GO:0006364//rRNA processing;GO:0016070//RNA metabolic process;GO:0042273//ribosomal large subunit biogenesis
ncbi_100515264	74	82	106	310	325	461	1.177	1.494	1.804	6.554	7.31	7.439	1.49167	7.101	2.2511	7.49461e-07	2.83455e-05	CAMK2N1	-	-	-	--	calcium/calmodulin dependent protein kinase II inhibitor 1	-	-	GO:0004860//protein kinase inhibitor activity	GO:0006469//negative regulation of protein kinase activity
ncbi_100513491	378	316	330	1137	723	1956	3.53	3.393	2.927	12.003	8.333	15.99	3.28333	12.1087	1.88281	7.5016e-07	2.83455e-05	MAP3K3	Environmental Information Processing;Human Diseases;Organismal Systems;Organismal Systems	Signal transduction;Infectious disease: viral;Nervous system;Endocrine system	K04421;K04421;K04421;K04421	--	mitogen-activated protein kinase kinase kinase 3, transcript variant X1	ko04010//MAPK signaling pathway;ko05166//Human T-cell leukemia virus 1 infection;ko04722//Neurotrophin signaling pathway;ko04912//GnRH signaling pathway	GO:0005737//cytoplasm	GO:0004672//protein kinase activity;GO:0004674//protein serine/threonine kinase activity;GO:0005515//protein binding;GO:0005524//ATP binding	GO:0001568//blood vessel development;GO:0006468//protein phosphorylation;GO:0007346//regulation of mitotic cell cycle;GO:0023014//signal transduction by protein phosphorylation;GO:0031098//stress-activated protein kinase signaling cascade;GO:0032147//activation of protein kinase activity;GO:0035556//intracellular signal transduction;GO:0043123//positive regulation of I-kappaB kinase/NF-kappaB sig…
ncbi_100154232	1585	1579	187	89	114	116	44.435	50.684	5.606	3.315	4.517	3.298	33.575	3.71	-3.1779	7.64399e-07	2.88317e-05	GGH	Human Diseases;Metabolism	Drug resistance: antineoplastic;Metabolism of cofactors and vitamins	K01307;K01307	--	gamma-glutamyl hydrolase	ko01523//Antifolate resistance;ko00790//Folate biosynthesis	GO:0005615//extracellular space;GO:0005773//vacuole	GO:0008242//omega peptidase activity;GO:0016787//hydrolase activity;GO:0034722//gamma-glutamyl-peptidase activity	GO:0006508//proteolysis;GO:0046900//tetrahydrofolylpolyglutamate metabolic process
ncbi_100499502	4434	4194	3357	1134	859	1051	92.588	100.272	74.964	31.464	25.353	22.238	89.2747	26.3517	-1.76036	7.69743e-07	2.89812e-05	HORMAD1	-	-	-	--	HORMA domain containing 1	-	GO:0000794//condensed nuclear chromosome;GO:0000795//synaptonemal complex;GO:0005634//nucleus;GO:0005694//chromosome	-	GO:0001824//blastocyst development;GO:0007129//synapsis;GO:0007130//synaptonemal complex assembly;GO:0007283//spermatogenesis;GO:0042138//meiotic DNA double-strand break formation;GO:0048477//oogenesis;GO:0051177//meiotic sister chromatid cohesion;GO:0051321//meiotic cell cycle;GO:0051598//meiotic recombination checkpoint;GO:0060629//regulation of homologous chromosome segregation
ncbi_100312976	591	384	22	16	12	26	35.317	26.571	1.268	1.146	1.187	1.421	21.052	1.25133	-4.07242	7.75033e-07	2.91282e-05	Ndufab1	Metabolism;Organismal Systems;Human Diseases;Human Diseases;Human Diseases;Organismal Systems;Human Diseases;Metabolism	Global and overview maps;Environmental adaptation;Neurodegenerative disease;Neurodegenerative disease;Endocrine and metabolic disease;Nervous system;Neurodegenerative disease;Energy metabolism	K03955;K03955;K03955;K03955;K03955;K03955;K03955;K03955	--	NADH:ubiquinone oxidoreductase subunit AB1	ko01100//Metabolic pathways;ko04714//Thermogenesis;ko05016//Huntington disease;ko05010//Alzheimer disease;ko04932//Non-alcoholic fatty liver disease;ko04723//Retrograde endocannabinoid signaling;ko05012//Parkinson disease;ko00190//Oxidative phosphorylation	GO:0005739//mitochondrion	GO:0000035//acyl binding;GO:0000036//ACP phosphopantetheine attachment site binding involved in fatty acid biosynthetic process	GO:0006633//fatty acid biosynthetic process
MSTRG.24294	1689	1480	401	137	153	257	102.062	102.071	25.495	11.009	12.509	15.714	76.5427	13.0773	-2.5492	7.7816e-07	2.91935e-05	--	-	-	-	--	-	-	-	-	-
ncbi_100522471	106	102	162	462	457	692	0.903	0.995	1.475	5.228	5.501	5.976	1.12433	5.56833	2.30818	7.8637e-07	2.94466e-05	GCC1	-	-	-	--	GRIP and coiled-coil domain containing 1	-	GO:0005794//Golgi apparatus	-	-
ncbi_100522465	620	482	704	1855	1822	2803	6.315	5.631	7.636	25.687	26.118	29.165	6.52733	26.99	2.04786	7.87709e-07	2.94466e-05	ANKRD13A	-	-	-	--	ankyrin repeat domain 13A, transcript variant X2	-	GO:0005737//cytoplasm	GO:0005515//protein binding	-
ncbi_100525805	798	685	448	164	118	171	10.887	10.647	6.587	2.925	2.186	2.358	9.37367	2.48967	-1.91266	8.02052e-07	2.99295e-05	ZBED5	-	-	-	zf-BED	zinc finger BED-type containing 5, transcript variant X6	-	GO:0005654//nucleoplasm	GO:0003677//DNA binding	-
ncbi_100192437	3230	2373	893	371	335	477	91.085	76.619	26.93	13.901	13.353	13.641	64.878	13.6317	-2.25077	8.15518e-07	3.0332e-05	ERP44	-	-	-	--	endoplasmic reticulum protein 44	-	GO:0005623//cell;GO:0005788//endoplasmic reticulum lumen;GO:0005789//endoplasmic reticulum membrane;GO:0005793//endoplasmic reticulum-Golgi intermediate compartment;GO:0009986//cell surface	GO:0003756//protein disulfide isomerase activity	GO:0006457//protein folding;GO:0006986//response to unfolded protein;GO:0009100//glycoprotein metabolic process;GO:0034976//response to endoplasmic reticulum stress;GO:0045454//cell redox homeostasis
ncbi_397631	1063	867	1318	3547	4764	4367	3.097	2.891	4.101	13.715	19.586	12.894	3.363	15.3983	2.19495	8.15725e-07	3.0332e-05	AKAP13	Human Diseases;Organismal Systems	Infectious disease: viral;Endocrine system	K16529;K16529	--	A-kinase anchoring protein 13, transcript variant X1	ko05163//Human cytomegalovirus infection;ko04928//Parathyroid hormone synthesis, secretion and action	-	GO:0004691//cAMP-dependent protein kinase activity;GO:0005085//guanyl-nucleotide exchange factor activity;GO:0046872//metal ion binding	GO:0006468//protein phosphorylation;GO:0035023//regulation of Rho protein signal transduction;GO:0035556//intracellular signal transduction
MSTRG.22777	3993	3731	414	264	254	229	64.69	69.208	7.173	5.683	5.816	3.762	47.0237	5.087	-3.2085	8.23795e-07	3.05779e-05	--	-	-	-	--	-	-	-	-	-
ncbi_102158372	357	268	338	65	28	81	3.465	2.973	3.503	0.837	0.387	0.801	3.31367	0.675	-2.29547	8.25287e-07	3.05793e-05	LRRC37A2	-	-	-	--	leucine-rich repeat-containing protein 37A3-like	-	-	-	-
MSTRG.17441	76	55	26	1	1	4	2.972	2.509	1.1	0.074	0.052	0.15	2.19367	0.092	-4.57557	8.29349e-07	3.06452e-05	--	-	-	-	--	-	-	-	-	-
MSTRG.17884	3259	2420	79	98	98	104	119.374	102.227	3.135	4.793	5.04	3.964	74.912	4.599	-4.0258	8.29983e-07	3.06452e-05	--	-	-	-	--	-	-	-	-	-
ncbi_100113409	1995	1461	1507	3745	8312	7115	26.733	22.56	21.494	66.418	156.521	96.241	23.5957	106.393	2.17281	8.35072e-07	3.0779e-05	SQLE	Metabolism;Metabolism	Global and overview maps;Lipid metabolism	K00511;K00511	--	squalene epoxidase	ko01100//Metabolic pathways;ko00100//Steroid biosynthesis	GO:0005783//endoplasmic reticulum;GO:0016020//membrane;GO:0016021//integral component of membrane	GO:0004497//monooxygenase activity;GO:0004506//squalene monooxygenase activity;GO:0050660//flavin adenine dinucleotide binding	GO:0008203//cholesterol metabolic process;GO:0016126//sterol biosynthetic process;GO:0055114//oxidation-reduction process
ncbi_100525009	118	135	228	819	485	1307	0.99	1.296	2.045	9.127	5.75	11.117	1.44367	8.66467	2.58541	8.44241e-07	3.10624e-05	ZNF395	-	-	-	--	zinc finger protein 395, transcript variant 1	-	GO:0005634//nucleus;GO:0005654//nucleoplasm;GO:0005737//cytoplasm;GO:0005829//cytosol	GO:0000978//RNA polymerase II core promoter proximal region sequence-specific DNA binding;GO:0000987//core promoter proximal region sequence-specific DNA binding;GO:0003676//nucleic acid binding;GO:0003677//DNA binding;GO:0005515//protein binding	GO:0006357//regulation of transcription from RNA polymerase II promoter
ncbi_100515244	2301	2478	1734	613	303	536	50.628	62.438	40.806	17.927	9.427	11.962	51.2907	13.1053	-1.96854	8.55956e-07	3.14384e-05	Nudcd2	-	-	-	--	NudC domain containing 2	-	GO:0005737//cytoplasm;GO:0005829//cytosol;GO:0015630//microtubule cytoskeleton;GO:0045171//intercellular bridge;GO:0072686//mitotic spindle	GO:0051082//unfolded protein binding	GO:0006457//protein folding;GO:0032502//developmental process
ncbi_100627931	52	43	77	242	220	357	0.962	0.913	1.539	5.996	5.851	6.735	1.138	6.194	2.44437	8.5746e-07	3.14387e-05	ENTR1	-	-	-	--	serologically defined colon cancer antigen 3, transcript variant X1	-	-	-	-
ncbi_110259217	193	235	6	7	1	1	13.275	18.847	0.456	0.661	0.1	0.072	10.8593	0.277667	-5.28944	8.59513e-07	3.14591e-05	--	-	-	-	--	mitochondrial ribosomal protein L23, transcript variant X1	-	-	-	-
MSTRG.23437	387	337	93	22	9	54	16.125	15.894	3.784	1.08	0.422	2.017	11.9343	1.173	-3.34684	8.61626e-07	3.14816e-05	--	-	-	-	--	-	-	-	-	-
ncbi_100156733	51	39	59	251	152	269	0.23	0.211	0.296	1.659	1.099	1.38	0.245667	1.37933	2.4892	8.63635e-07	3.15002e-05	CHD8	Environmental Information Processing	Signal transduction	K04494	--	chromodomain helicase DNA binding protein 8, transcript variant X6	ko04310//Wnt signaling pathway	GO:0005634//nucleus;GO:0005654//nucleoplasm;GO:0005886//plasma membrane;GO:0032991//macromolecular complex;GO:0071339//MLL1 complex	GO:0000166//nucleotide binding;GO:0002039//p53 binding;GO:0003677//DNA binding;GO:0003678//DNA helicase activity;GO:0003682//chromatin binding;GO:0004386//helicase activity;GO:0005515//protein binding;GO:0005524//ATP binding;GO:0008013//beta-catenin binding;GO:0008094//DNA-dependent ATPase activity;GO:0016787//hydrolase activity;GO:0016817//hydrolase activity, acting on acid anhydrides;GO:0035064…	GO:0000122//negative regulation of transcription from RNA polymerase II promoter;GO:0001701//in utero embryonic development;GO:0001964//startle response;GO:0006325//chromatin organization;GO:0007420//brain development;GO:0016055//Wnt signaling pathway;GO:0030178//negative regulation of Wnt signaling pathway;GO:0032508//DNA duplex unwinding;GO:0035176//social behavior;GO:0043044//ATP-dependent chr…
MSTRG.6614	89	49	61	238	209	290	3.002	1.892	2.2	10.665	9.963	9.919	2.36467	10.1823	2.10636	8.72144e-07	3.16849e-05	--	-	-	-	--	Bm13240 [Brugia malayi]	-	-	-	-
MSTRG.11038	3084	2885	3681	738	603	969	88.166	96.712	120.614	31.797	30.519	33.486	101.831	31.934	-1.67301	8.72469e-07	3.16849e-05	--	-	-	-	--	-	-	-	-	-
MSTRG.18958	240	232	351	45	24	67	9.286	10.266	12.711	2.187	1.806	2.631	10.7543	2.208	-2.28411	8.73225e-07	3.16849e-05	--	-	-	-	--	cullin-7 isoform X1 [Sus scrofa]	-	-	-	-
ncbi_100037301	381	325	587	1958	1245	2786	5.124	4.566	8.465	38.111	25.855	41.756	6.05167	35.2407	2.54184	8.76601e-07	3.17526e-05	Dnmt3a	Metabolism;Human Diseases;Metabolism	Global and overview maps;Cancer: overview;Amino acid metabolism	K17398;K17398;K17398	--	DNA methyltransferase 3 alpha	ko01100//Metabolic pathways;ko05206//MicroRNAs in cancer;ko00270//Cysteine and methionine metabolism	-	GO:0008168//methyltransferase activity;GO:0009008//DNA-methyltransferase activity;GO:0016740//transferase activity	GO:0006306//DNA methylation;GO:0010468//regulation of gene expression;GO:0032259//methylation;GO:0090116//C-5 methylation of cytosine
MSTRG.11989	1377	2127	94	42	90	90	47.027	83.856	3.127	1.842	4.028	2.981	44.67	2.95033	-3.92036	8.87525e-07	3.2093e-05	--	-	-	-	--	-	-	-	-	-
MSTRG.8156	270	350	133	24	9	58	10.415	15.458	5.486	1.23	0.491	2.269	10.453	1.33	-2.97442	8.89996e-07	3.2127e-05	--	-	-	-	--	-	-	-	-	-
ncbi_100154426	785	640	381	121	132	142	23.123	21.781	12.266	4.653	5.637	3.834	19.0567	4.708	-2.01711	8.95913e-07	3.22852e-05	TBPL2	Human Diseases;Human Diseases;Human Diseases;Human Diseases;Human Diseases;Human Diseases;Genetic Information Processing	Infectious disease: viral;Infectious disease: viral;Infectious disease: viral;Neurodegenerative disease;Cancer: overview;Infectious disease: viral;Transcription	K03120;K03120;K03120;K03120;K03120;K03120;K03120	--	TATA-box binding protein like 2, transcript variant X6	ko05165//Human papillomavirus infection;ko05166//Human T-cell leukemia virus 1 infection;ko05169//Epstein-Barr virus infection;ko05016//Huntington disease;ko05203//Viral carcinogenesis;ko05168//Herpes simplex virus 1 infection;ko03022//Basal transcription factors	GO:0000126//transcription factor TFIIIB complex;GO:0005634//nucleus;GO:0005667//transcription factor complex;GO:0005669//transcription factor TFIID complex;GO:0005737//cytoplasm	GO:0000978//RNA polymerase II core promoter proximal region sequence-specific DNA binding;GO:0000979//RNA polymerase II core promoter sequence-specific DNA binding;GO:0001016//RNA polymerase III regulatory region DNA binding;GO:0003677//DNA binding;GO:0003700//transcription factor activity, sequence-specific DNA binding;GO:0008134//transcription factor binding	GO:0006352//DNA-templated transcription, initiation;GO:0006366//transcription from RNA polymerase II promoter;GO:0045892//negative regulation of transcription, DNA-templated;GO:0070898//RNA polymerase III transcriptional preinitiation complex assembly
MSTRG.5085	307	336	133	49	30	25	6.756	8.466	3.13	1.433	0.933	0.558	6.11733	0.974667	-2.64992	8.98935e-07	3.23386e-05	--	-	-	-	--	cullin-7 isoform X1 [Sus scrofa]	-	-	-	-
ncbi_100153133	35121	34737	19502	1534	6226	3318	1604.69	1817.23	952.9	93.13	402.087	153.741	1458.27	216.319	-2.75302	9.04352e-07	3.24778e-05	UBE2C	Genetic Information Processing	Folding, sorting and degradation	K06688	--	ubiquitin conjugating enzyme E2 C	ko04120//Ubiquitin mediated proteolysis	GO:0000151//ubiquitin ligase complex;GO:0005623//cell;GO:0005634//nucleus;GO:0005680//anaphase-promoting complex;GO:0005829//cytosol;GO:0005886//plasma membrane	GO:0000166//nucleotide binding;GO:0004842//ubiquitin-protein transferase activity;GO:0005524//ATP binding;GO:0016740//transferase activity;GO:0044389//ubiquitin-like protein ligase binding;GO:0061631//ubiquitin conjugating enzyme activity	GO:0000209//protein polyubiquitination;GO:0006511//ubiquitin-dependent protein catabolic process;GO:0010458//exit from mitosis;GO:0010994//free ubiquitin chain polymerization;GO:0016567//protein ubiquitination;GO:0030071//regulation of mitotic metaphase/anaphase transition;GO:0031145//anaphase-promoting complex-dependent proteasomal ubiquitin-dependent protein catabolic process;GO:0031536//positi…
MSTRG.9724	89	66	25	3	3	4	4.101	3.776	0.908	0.312	0.397	0.119	2.92833	0.276	-3.40734	9.12091e-07	3.26999e-05	--	-	-	-	--	vesicle-trafficking protein SEC22a isoform X4 [Sus scrofa]	-	-	-	-
ncbi_100511808	329	223	229	915	572	1024	3.632	2.818	2.703	13.42	8.924	11.463	3.051	11.269	1.88501	9.19271e-07	3.29011e-05	JAKMIP2	-	-	-	--	janus kinase and microtubule interacting protein 2	-	-	GO:0008017//microtubule binding;GO:0019900//kinase binding	-
ncbi_100512112	608	884	65	53	26	23	3.924	6.533	0.449	0.455	0.237	0.151	3.63533	0.281	-3.69345	9.20855e-07	3.29018e-05	MAST2	-	-	-	--	microtubule associated serine/threonine kinase 2	-	GO:0015630//microtubule cytoskeleton	GO:0000166//nucleotide binding;GO:0000287//magnesium ion binding;GO:0004672//protein kinase activity;GO:0004674//protein serine/threonine kinase activity;GO:0005515//protein binding;GO:0005524//ATP binding;GO:0008017//microtubule binding;GO:0016301//kinase activity;GO:0016740//transferase activity;GO:0019902//phosphatase binding	GO:0006468//protein phosphorylation;GO:0007010//cytoskeleton organization;GO:0016310//phosphorylation;GO:0018105//peptidyl-serine phosphorylation;GO:0035556//intracellular signal transduction;GO:0045075//regulation of interleukin-12 biosynthetic process
ncbi_100523751	7494	7499	5380	1256	529	2188	357.29	409.358	274.305	79.596	35.649	105.79	346.984	73.6783	-2.23556	9.35748e-07	3.33771e-05	NDUFB5	Metabolism;Organismal Systems;Human Diseases;Human Diseases;Human Diseases;Organismal Systems;Human Diseases;Metabolism	Global and overview maps;Environmental adaptation;Neurodegenerative disease;Neurodegenerative disease;Endocrine and metabolic disease;Nervous system;Neurodegenerative disease;Energy metabolism	K03961;K03961;K03961;K03961;K03961;K03961;K03961;K03961	--	NADH:ubiquinone oxidoreductase subunit B5, transcript variant X1	ko01100//Metabolic pathways;ko04714//Thermogenesis;ko05016//Huntington disease;ko05010//Alzheimer disease;ko04932//Non-alcoholic fatty liver disease;ko04723//Retrograde endocannabinoid signaling;ko05012//Parkinson disease;ko00190//Oxidative phosphorylation	GO:0005654//nucleoplasm;GO:0005739//mitochondrion;GO:0005747//mitochondrial respiratory chain complex I;GO:0016020//membrane;GO:0016021//integral component of membrane	-	GO:0032981//mitochondrial respiratory chain complex I assembly
ncbi_110262289	367	304	65	25	27	23	7.583	7.196	1.432	0.686	0.802	0.482	5.40367	0.656667	-3.04071	9.37681e-07	3.33894e-05	Olfr143	-	-	-	--	olfactory receptor 143-like	-	GO:0005886//plasma membrane;GO:0016020//membrane;GO:0016021//integral component of membrane	GO:0004930//G-protein coupled receptor activity;GO:0004984//olfactory receptor activity;GO:0005549//odorant binding	GO:0007165//signal transduction;GO:0007186//G-protein coupled receptor signaling pathway;GO:0007608//sensory perception of smell;GO:0050896//response to stimulus;GO:0050911//detection of chemical stimulus involved in sensory perception of smell
MSTRG.6840	664	719	43	19	39	28	17.141	21.252	1.187	0.652	1.423	0.733	13.1933	0.936	-3.81716	9.39325e-07	3.33913e-05	--	-	-	-	--	-	-	-	-	-
ncbi_100157017	174	164	8	5	2	0	4.552	4.936	0.225	0.175	0.074	0	3.23767	0.083	-5.2857	9.48255e-07	3.36519e-05	ghrB	-	-	-	--	glyoxylate/hydroxypyruvate reductase B, transcript variant X1	-	GO:0005829//cytosol	GO:0016491//oxidoreductase activity;GO:0016616//oxidoreductase activity, acting on the CH-OH group of donors, NAD or NADP as acceptor;GO:0016618//hydroxypyruvate reductase activity;GO:0030267//glyoxylate reductase (NADP) activity;GO:0051287//NAD binding	GO:0055114//oxidation-reduction process
ncbi_100519866	1174	697	939	2498	3142	3640	11.068	7.508	9.467	31.292	41.869	34.721	9.34767	35.9607	1.94374	9.52489e-07	3.37451e-05	MPHOSPH8	-	-	-	--	M-phase phosphoprotein 8, transcript variant X1	-	GO:0000788//nuclear nucleosome;GO:0000792//heterochromatin;GO:0005634//nucleus;GO:0005654//nucleoplasm;GO:0005720//nuclear heterochromatin;GO:0005730//nucleolus;GO:0005737//cytoplasm;GO:0005829//cytosol;GO:0005886//plasma membrane	GO:0003682//chromatin binding;GO:0005515//protein binding;GO:0035064//methylated histone binding	GO:0044030//regulation of DNA methylation;GO:0045814//negative regulation of gene expression, epigenetic;GO:0045869//negative regulation of single stranded viral RNA replication via double stranded DNA intermediate;GO:0045892//negative regulation of transcription, DNA-templated;GO:0090309//positive regulation of methylation-dependent chromatin silencing
MSTRG.14683	6508	6560	323	302	181	455	119.054	137.402	6.319	7.341	4.68	8.441	87.5917	6.82067	-3.68281	9.56735e-07	3.38384e-05	MYOCOS	-	-	-	--	myocilin opposite strand protein-like [Physeter catodon]	-	-	-	-
MSTRG.14510	60	98	2	0	0	0	2.755	5.151	0.098	0	0	0	2.668	0.001	-11.3815	9.6627e-07	3.41182e-05	--	-	-	-	--	interleukin-1 receptor-associated kinase 1-binding protein 1 isoform X2 [Sus scrofa]	-	-	-	-
ncbi_100522884	3868	4101	317	184	229	289	33.276	40.363	2.916	2.092	2.778	2.516	25.5183	2.462	-3.37363	9.75739e-07	3.43948e-05	LSM6	Genetic Information Processing;Genetic Information Processing	Transcription;Folding, sorting and degradation	K12625;K12625	--	LSM6 homolog, U6 small nuclear RNA and mRNA degradation associated, transcript variant X4	ko03040//Spliceosome;ko03018//RNA degradation	GO:0000932//cytoplasmic mRNA processing body;GO:0005688//U6 snRNP;GO:0005730//nucleolus;GO:0005732//small nucleolar ribonucleoprotein complex;GO:0046540//U4/U6 x U5 tri-snRNP complex	GO:0003723//RNA binding	GO:0000398//mRNA splicing, via spliceosome;GO:0030490//maturation of SSU-rRNA
MSTRG.8608	225	210	74	24	20	26	13.624	14.318	4.065	1.808	1.785	1.558	10.669	1.717	-2.63546	9.92646e-07	3.49322e-05	--	-	-	-	--	-	-	-	-	-
ncbi_100522375	123	188	2	1	0	2	7.401	13.035	0.136	0.02	0	0.077	6.85733	0.0323333	-7.72848	1.00704e-06	3.53793e-05	--	-	-	-	--	uncharacterized LOC100522375, transcript variant X1	-	-	-	-
MSTRG.3199	258	269	186	47	45	58	10.401	12.417	8.019	2.518	2.564	2.371	10.279	2.48433	-2.04877	1.01214e-06	3.54712e-05	--	-	-	-	--	-	-	-	-	-
ncbi_100519651	833	785	12	11	27	21	46.809	50.506	0.721	0.821	2.145	1.197	32.6787	1.38767	-4.55762	1.01303e-06	3.54712e-05	ELOB	Human Diseases;Genetic Information Processing;Environmental Information Processing;Human Diseases	Cancer: overview;Folding, sorting and degradation;Signal transduction;Cancer: specific types	K03873;K03873;K03873;K03873	--	elongin B	ko05200//Pathways in cancer;ko04120//Ubiquitin mediated proteolysis;ko04066//HIF-1 signaling pathway;ko05211//Renal cell carcinoma	GO:0030891//VCB complex;GO:0070449//elongin complex	GO:0005515//protein binding	GO:0006368//transcription elongation from RNA polymerase II promoter
ncbi_100521269	701	803	27	16	22	45	6.382	8.374	0.264	0.194	0.284	0.391	5.00667	0.289667	-4.11138	1.0222e-06	3.56993e-05	ZC3H10	-	-	-	zf-CCCH	zinc finger CCCH-type containing 10, transcript variant X1	-	GO:0005634//nucleus;GO:0005654//nucleoplasm;GO:0005737//cytoplasm	GO:0003723//RNA binding;GO:0035198//miRNA binding;GO:0046872//metal ion binding	GO:0000381//regulation of alternative mRNA splicing, via spliceosome;GO:0010608//posttranscriptional regulation of gene expression;GO:1903799//negative regulation of production of miRNAs involved in gene silencing by miRNA
ncbi_100152728	1373	1369	151	80	87	113	54.158	61.828	6.37	4.193	4.851	4.52	40.7853	4.52133	-3.17323	1.02294e-06	3.56993e-05	FKBP3	-	-	-	--	FK506 binding protein 3	-	GO:0005634//nucleus	GO:0003755//peptidyl-prolyl cis-trans isomerase activity;GO:0016853//isomerase activity	GO:0000413//protein peptidyl-prolyl isomerization
ncbi_414401	215	234	239	638	637	1155	10.661	13.285	12.674	42.036	44.647	58.081	12.2067	48.2547	1.983	1.02651e-06	3.57645e-05	TAF10	Human Diseases;Genetic Information Processing	Infectious disease: viral;Transcription	K03134;K03134	--	TATA-box binding protein associated factor 10	ko05168//Herpes simplex virus 1 infection;ko03022//Basal transcription factors	GO:0000125//PCAF complex;GO:0005634//nucleus;GO:0005654//nucleoplasm;GO:0005669//transcription factor TFIID complex;GO:0005737//cytoplasm;GO:0030914//STAGA complex;GO:0033276//transcription factor TFTC complex;GO:0048471//perinuclear region of cytoplasm	GO:0003677//DNA binding;GO:0004402//histone acetyltransferase activity;GO:0019899//enzyme binding;GO:0030331//estrogen receptor binding;GO:0042802//identical protein binding;GO:0070063//RNA polymerase binding;GO:1990841//promoter-specific chromatin binding	GO:0000082//G1/S transition of mitotic cell cycle;GO:0001889//liver development;GO:0006352//DNA-templated transcription, initiation;GO:0006367//transcription initiation from RNA polymerase II promoter;GO:0006915//apoptotic process;GO:0010468//regulation of gene expression;GO:0016578//histone deubiquitination;GO:0034622//cellular macromolecular complex assembly;GO:0035264//multicellular organism g…
ncbi_100153964	8012	8201	2591	676	1232	1051	200.251	234.784	69.263	22.462	43.544	26.628	168.099	30.878	-2.44466	1.03397e-06	3.59646e-05	METTL18	-	-	-	--	methyltransferase like 18, transcript variant X3	-	GO:0032991//macromolecular complex	GO:0031072//heat shock protein binding	-
MSTRG.24445	220	226	127	38	22	43	5.117	6.019	3.159	1.174	0.723	1.014	4.765	0.970333	-2.29592	1.04513e-06	3.62929e-05	--	-	-	-	--	-	-	-	-	-
ncbi_100515610	590	579	987	3059	2151	4585	3.45	3.892	6.172	23.817	17.771	27.206	4.50467	22.9313	2.34783	1.07074e-06	3.71209e-05	CHD4	Human Diseases;Human Diseases	Infectious disease: viral;Cancer: overview	K11643;K11643	HMG	chromodomain helicase DNA binding protein 4, transcript variant X1	ko05165//Human papillomavirus infection;ko05203//Viral carcinogenesis	GO:0005634//nucleus;GO:0016581//NuRD complex;GO:0032991//macromolecular complex;GO:0032993//protein-DNA complex	GO:0001103//RNA polymerase II repressing transcription factor binding;GO:0005524//ATP binding;GO:0008134//transcription factor binding;GO:0042826//histone deacetylase binding;GO:0046872//metal ion binding	-
MSTRG.8947	77	55	4	0	0	0	1.298	1.062	0.067	0	0	0	0.809	0.001	-9.66	1.07461e-06	3.71935e-05	--	-	-	-	--	cullin-7 isoform X1 [Sus scrofa]	-	-	-	-
MSTRG.20031	1284	1235	97	26	84	62	56.384	62.094	4.555	1.517	5.214	2.761	41.011	3.164	-3.69619	1.08389e-06	3.74532e-05	--	-	-	-	--	-	-	-	-	-
ncbi_100515004	2432	2465	372	212	106	284	34.959	40.57	5.718	4.049	2.154	4.14	27.0823	3.44767	-2.97366	1.10629e-06	3.81643e-05	MRPL50	-	-	-	--	mitochondrial ribosomal protein L50	-	GO:0005739//mitochondrion;GO:0005762//mitochondrial large ribosomal subunit	-	-
ncbi_100516610	198	203	99	17	12	43	2.354	2.763	1.258	0.268	0.202	0.517	2.125	0.329	-2.6913	1.12763e-06	3.88368e-05	MARS1	Genetic Information Processing;Metabolism	Translation;Metabolism of other amino acids	K01874;K01874	--	methionyl-tRNA synthetase, transcript variant X1	ko00970//Aminoacyl-tRNA biosynthesis;ko00450//Selenocompound metabolism	GO:0005730//nucleolus;GO:0005737//cytoplasm;GO:0005829//cytosol;GO:0017101//aminoacyl-tRNA synthetase multienzyme complex	GO:0000166//nucleotide binding;GO:0004812//aminoacyl-tRNA ligase activity;GO:0004825//methionine-tRNA ligase activity;GO:0005524//ATP binding;GO:0016874//ligase activity	GO:0006412//translation;GO:0006418//tRNA aminoacylation for protein translation;GO:0006431//methionyl-tRNA aminoacylation;GO:0009267//cellular response to starvation;GO:0009303//rRNA transcription;GO:0032869//cellular response to insulin stimulus;GO:0036120//cellular response to platelet-derived growth factor stimulus;GO:0071364//cellular response to epidermal growth factor stimulus;GO:1901838//p…
ncbi_100524751	139	159	179	532	454	779	1.25	1.669	1.713	6.488	5.797	7.279	1.544	6.52133	2.07849	1.13248e-06	3.89399e-05	RIPK1	Human Diseases;Human Diseases;Cellular Processes;Organismal Systems;Cellular Processes;Human Diseases;Environmental Information Processing;Environmental Information Processing;Organismal Systems;Organismal Systems;Organismal Systems	Infectious disease: viral;Infectious disease: viral;Cell growth and death;Immune system;Cell growth and death;Infectious disease: viral;Signal transduction;Signal transduction;Immune system;Immune system;Immune system	K02861;K02861;K02861;K02861;K02861;K02861;K02861;K02861;K02861;K02861;K02861	--	receptor interacting serine/threonine kinase 1, transcript variant X2	ko05163//Human cytomegalovirus infection;ko05169//Epstein-Barr virus infection;ko04217//Necroptosis;ko04621//NOD-like receptor signaling pathway;ko04210//Apoptosis;ko05160//Hepatitis C;ko04668//TNF signaling pathway;ko04064//NF-kappa B signaling pathway;ko04620//Toll-like receptor signaling pathway;ko04622//RIG-I-like receptor signaling pathway;ko04623//Cytosolic DNA-sensing pathway	GO:0005739//mitochondrion;GO:0005829//cytosol;GO:0031264//death-inducing signaling complex;GO:0032991//macromolecular complex;GO:0043235//receptor complex;GO:0097342//ripoptosome	GO:0004672//protein kinase activity;GO:0004674//protein serine/threonine kinase activity;GO:0004706//JUN kinase kinase kinase activity;GO:0005123//death receptor binding;GO:0005515//protein binding;GO:0005524//ATP binding;GO:0016301//kinase activity;GO:0031625//ubiquitin protein ligase binding;GO:0042802//identical protein binding;GO:0042803//protein homodimerization activity;GO:0044877//macromol…	GO:0001934//positive regulation of protein phosphorylation;GO:0006468//protein phosphorylation;GO:0006915//apoptotic process;GO:0007165//signal transduction;GO:0007256//activation of JNKK activity;GO:0007257//activation of JUN kinase activity;GO:0008219//cell death;GO:0010940//positive regulation of necrotic cell death;GO:0016310//phosphorylation;GO:0032757//positive regulation of interleukin-8 p…
ncbi_100153050	96	93	13	3	2	1	4.808	5.457	0.614	0.131	0.054	0.019	3.62633	0.068	-5.73683	1.14444e-06	3.92867e-05	C1orf194	-	-	-	--	chromosome 4 C1orf194 homolog, transcript variant X2	-	GO:0005737//cytoplasm;GO:0005856//cytoskeleton	-	-
MSTRG.19857	848	1077	120	38	51	108	16.837	24.484	2.548	1.003	1.431	2.175	14.623	1.53633	-3.25068	1.15712e-06	3.96573e-05	--	-	-	-	--	kelch-like protein 1 isoform X1 [Sus scrofa]	-	-	-	-
ncbi_733634	352	538	104	34	44	33	11.21	19.408	3.398	1.325	2.018	1.086	11.3387	1.47633	-2.94116	1.17373e-06	4.01611e-05	AKR1C5	Metabolism;Metabolism;Metabolism;Organismal Systems;Metabolism	Global and overview maps;Lipid metabolism;Lipid metabolism;Endocrine system;Metabolism of cofactors and vitamins	K04119;K04119;K04119;K04119;K04119	--	aldo-keto reductase family 1, member C1	ko01100//Metabolic pathways;ko00590//Arachidonic acid metabolism;ko00140//Steroid hormone biosynthesis;ko04913//Ovarian steroidogenesis;ko00790//Folate biosynthesis	-	-	-
ncbi_100522411	165	179	48	2	14	13	3.578	4.447	1.113	0.058	0.429	0.286	3.046	0.257667	-3.56334	1.22337e-06	4.17446e-05	MAGEB16	-	-	-	--	melanoma-associated antigen B16-like	-	-	-	-
MSTRG.6410	720	726	353	145	59	123	18.063	20.869	9.472	4.85	2.107	3.132	16.1347	3.363	-2.26234	1.22398e-06	4.17446e-05	--	-	-	-	--	-	-	-	-	-
ncbi_100525596	397	324	13	15	8	3	12.044	11.082	0.419	0.569	0.285	0.054	7.84833	0.302667	-4.69658	1.23953e-06	4.22064e-05	RNF121	-	-	-	--	ring finger protein 121, transcript variant X1	-	GO:0000139//Golgi membrane;GO:0005615//extracellular space;GO:0005789//endoplasmic reticulum membrane;GO:0016020//membrane;GO:0016021//integral component of membrane	GO:0042007//interleukin-18 binding;GO:0046872//metal ion binding;GO:0061630//ubiquitin protein ligase activity	GO:0016567//protein ubiquitination;GO:0030433//ER-associated ubiquitin-dependent protein catabolic process;GO:0030968//endoplasmic reticulum unfolded protein response;GO:0042088//T-helper 1 type immune response
ncbi_100739259	1651	1511	45	41	70	50	82.507	86.457	2.405	2.722	4.945	2.534	57.123	3.40033	-4.07032	1.24475e-06	4.23155e-05	C1orf105	-	-	-	--	chromosome 9 C1orf105 homolog	-	-	-	-
ncbi_100517244	602	468	135	59	13	58	5.59	4.976	1.341	0.728	0.171	0.546	3.969	0.481667	-3.04267	1.24947e-06	4.23874e-05	PSTK	Genetic Information Processing;Metabolism	Translation;Metabolism of other amino acids	K10837;K10837	--	phosphoseryl-tRNA kinase	ko00970//Aminoacyl-tRNA biosynthesis;ko00450//Selenocompound metabolism	-	GO:0000049//tRNA binding;GO:0016301//kinase activity	GO:0001514//selenocysteine incorporation;GO:0016310//phosphorylation
ncbi_100155813	6234	6786	3952	739	1424	903	202.6	252.6	137.568	31.904	65.234	29.636	197.589	42.258	-2.22521	1.2509e-06	4.23874e-05	TMEM70	-	-	-	--	transmembrane protein 70, transcript variant X1	-	GO:0005654//nucleoplasm;GO:0005739//mitochondrion;GO:0016020//membrane;GO:0016021//integral component of membrane;GO:0032592//integral component of mitochondrial membrane	-	GO:0033615//mitochondrial proton-transporting ATP synthase complex assembly
ncbi_100626833	4860	3690	4372	10712	15332	15779	51.986	42.614	52.998	162.274	244.437	182.279	49.1993	196.33	1.99657	1.25534e-06	4.24694e-05	DDX46	Genetic Information Processing	Transcription	K12811	--	DEAD-box helicase 46	ko03040//Spliceosome	GO:0005634//nucleus	GO:0003676//nucleic acid binding;GO:0003723//RNA binding;GO:0003724//RNA helicase activity;GO:0004386//helicase activity;GO:0005524//ATP binding	GO:0000398//mRNA splicing, via spliceosome
ncbi_100152369	202	211	154	478	487	791	3.292	3.937	2.684	10.351	11.218	13.073	3.30433	11.5473	1.80513	1.27725e-06	4.31411e-05	PALM2	-	-	-	--	paralemmin 2	-	-	-	-
ncbi_100520041	756	509	900	2125	2543	3893	10.734	8.344	14.185	42.256	54.265	58.7	11.0877	51.7403	2.22233	1.30953e-06	4.41604e-05	USP2	-	-	-	--	ubiquitin specific peptidase 2, transcript variant X9	-	GO:0005737//cytoplasm	GO:0004843//thiol-dependent ubiquitin-specific protease activity;GO:0008233//peptidase activity;GO:0008234//cysteine-type peptidase activity;GO:0016787//hydrolase activity;GO:0030332//cyclin binding;GO:0031625//ubiquitin protein ligase binding;GO:0036459//thiol-dependent ubiquitinyl hydrolase activity;GO:0042802//identical protein binding	GO:0000122//negative regulation of transcription from RNA polymerase II promoter;GO:0006508//proteolysis;GO:0006511//ubiquitin-dependent protein catabolic process;GO:0016579//protein deubiquitination;GO:0032922//circadian regulation of gene expression;GO:0043153//entrainment of circadian clock by photoperiod;GO:0045475//locomotor rhythm;GO:0045931//positive regulation of mitotic cell cycle;GO:004…
ncbi_100525675	971	827	152	64	69	105	22.942	21.945	3.586	1.677	2.901	1.968	16.1577	2.182	-2.8885	1.32757e-06	4.46969e-05	GEMIN2	Genetic Information Processing	Translation	K13130	--	gem nuclear organelle associated protein 2, transcript variant X1	ko03013//Nucleocytoplasmic transport	GO:0005634//nucleus;GO:0005681//spliceosomal complex;GO:0005737//cytoplasm;GO:0032797//SMN complex	-	GO:0000245//spliceosomal complex assembly;GO:0000387//spliceosomal snRNP assembly;GO:0006397//mRNA processing;GO:0008380//RNA splicing
MSTRG.12842	72	86	60	198	277	328	0.326	0.446	0.291	1.191	1.773	1.506	0.354333	1.49	2.07213	1.34762e-06	4.52994e-05	--	Human Diseases;Organismal Systems;Human Diseases;Human Diseases;Organismal Systems;Human Diseases	Cancer: overview;Circulatory system;Cardiovascular disease;Cardiovascular disease;Circulatory system;Cancer: specific types	K09290;K09290;K09290;K09290;K09290;K09290	--	tropomyosin alpha-3 chain-like isoform X1 [Odocoileus virginianus texanus]	ko05200//Pathways in cancer;ko04261//Adrenergic signaling in cardiomyocytes;ko05414//Dilated cardiomyopathy;ko05410//Hypertrophic cardiomyopathy;ko04260//Cardiac muscle contraction;ko05216//Thyroid cancer	GO:0031988//membrane-bounded vesicle;GO:0032155//cell division site part;GO:0032432//actin filament bundle;GO:0043005//neuron projection;GO:0043234//protein complex;GO:0044444//cytoplasmic part	GO:0005488//binding	GO:0003012//muscle system process;GO:0007417//central nervous system development;GO:0033275//actin-myosin filament sliding
ncbi_100152307	407	526	296	48	29	128	4.385	6.495	3.372	0.71	0.441	1.448	4.75067	0.866333	-2.45514	1.36639e-06	4.58569e-05	ACVR1	Environmental Information Processing;Human Diseases;Cellular Processes;Environmental Information Processing	Signaling molecules and interaction;Cardiovascular disease;Cellular community - eukaryotes;Signal transduction	K04675;K04675;K04675;K04675	--	activin A receptor type 1, transcript variant X11	ko04060//Cytokine-cytokine receptor interaction;ko05418//Fluid shear stress and atherosclerosis;ko04550//Signaling pathways regulating pluripotency of stem cells;ko04350//TGF-beta signaling pathway	GO:0005886//plasma membrane;GO:0005887//integral component of plasma membrane;GO:0016020//membrane;GO:0016021//integral component of membrane;GO:0043235//receptor complex;GO:0045177//apical part of cell;GO:0048179//activin receptor complex;GO:0070724//BMP receptor complex	GO:0000166//nucleotide binding;GO:0004672//protein kinase activity;GO:0004674//protein serine/threonine kinase activity;GO:0004675//transmembrane receptor protein serine/threonine kinase activity;GO:0005025//transforming growth factor beta receptor activity, type I;GO:0005524//ATP binding;GO:0016301//kinase activity;GO:0016361//activin receptor activity, type I;GO:0016740//transferase activity;GO…	GO:0000082//G1/S transition of mitotic cell cycle;GO:0001525//angiogenesis;GO:0001569//patterning of blood vessels;GO:0001701//in utero embryonic development;GO:0001702//gastrulation with mouth forming second;GO:0001707//mesoderm formation;GO:0001755//neural crest cell migration;GO:0002526//acute inflammatory response;GO:0003143//embryonic heart tube morphogenesis;GO:0003181//atrioventricular val…
ncbi_100127171	264	180	9	2	2	12	10.628	8.285	0.388	0.108	0.115	0.489	6.43367	0.237333	-4.76065	1.37483e-06	4.60668e-05	Cidea	-	-	-	--	cell death-inducing DFFA-like effector a	-	-	-	-
ncbi_100627794	5703	7550	408	252	399	353	226.584	343.452	17.335	13.304	22.407	14.223	195.79	16.6447	-3.55618	1.39088e-06	4.65301e-05	CCDC58	-	-	-	--	coiled-coil domain containing 58	-	-	-	-
ncbi_100524960	3308	2880	442	248	128	377	169.625	169.383	24.178	16.863	8.792	19.472	121.062	15.0423	-3.00865	1.39347e-06	4.65428e-05	Dydc1	-	-	-	--	DPY30 domain containing 1, transcript variant X1	-	-	-	-
ncbi_100621932	1215	970	474	205	86	200	30.78	28.136	12.841	6.901	3.079	5.138	23.919	5.03933	-2.24685	1.39742e-06	4.66007e-05	CLUL1	-	-	-	--	clusterin like 1	-	GO:0005615//extracellular space;GO:0005634//nucleus	GO:0051787//misfolded protein binding	-
ncbi_100622317	28599	30723	7521	3819	2799	4464	676.294	831.842	190.197	119.998	93.557	107.053	566.111	106.869	-2.40524	1.3998e-06	4.66062e-05	HAT1	Human Diseases	Substance dependence	K11303	--	histone acetyltransferase 1	ko05034//Alcoholism	GO:0000781//chromosome, telomeric region;GO:0000790//nuclear chromatin;GO:0005634//nucleus;GO:0005654//nucleoplasm;GO:0032991//macromolecular complex	GO:0004402//histone acetyltransferase activity;GO:0010485//H4 histone acetyltransferase activity;GO:0016740//transferase activity;GO:0016746//transferase activity, transferring acyl groups;GO:0042393//histone binding	GO:0006325//chromatin organization;GO:0006335//DNA replication-dependent nucleosome assembly;GO:0006336//DNA replication-independent nucleosome assembly;GO:0006348//chromatin silencing at telomere;GO:0016573//histone acetylation;GO:0043967//histone H4 acetylation
ncbi_100511924	6	6	7	41	57	61	0.169	0.193	0.211	1.533	2.233	1.741	0.191	1.83567	3.26466	1.41371e-06	4.69948e-05	NMRAL1	-	-	-	--	NmrA like redox sensor 1, transcript variant X2	-	GO:0005634//nucleus;GO:0005654//nucleoplasm	GO:0042802//identical protein binding	-
ncbi_100521812	704	410	323	17	79	83	9.795	6.473	5.028	0.326	1.606	1.204	7.09867	1.04533	-2.76359	1.41824e-06	4.70708e-05	SIAE	-	-	-	--	sialic acid acetylesterase, transcript variant X1	-	GO:0005764//lysosome	GO:0001681//sialate O-acetylesterase activity	GO:0002682//regulation of immune system process;GO:0005975//carbohydrate metabolic process
MSTRG.8106	445	548	12	12	17	15	27.953	39.413	0.806	1.002	1.509	0.956	22.724	1.15567	-4.29742	1.44326e-06	4.78258e-05	--	-	-	-	--	-	-	-	-	-
ncbi_100462759	468	350	579	2034	1087	2955	8.802	7.46	11.924	52.751	30.235	58.772	9.39533	47.2527	2.33038	1.4597e-06	4.82834e-05	Wipi2	Cellular Processes;Cellular Processes	Transport and catabolism;Transport and catabolism	K17908;K17908	--	WD repeat domain, phosphoinositide interacting 2	ko04140//Autophagy - animal;ko04136//Autophagy - other	GO:0000407//pre-autophagosomal structure;GO:0005654//nucleoplasm;GO:0005776//autophagosome;GO:0005829//cytosol;GO:0016020//membrane;GO:0019898//extrinsic component of membrane;GO:0032991//macromolecular complex;GO:0034045//pre-autophagosomal structure membrane	GO:0005515//protein binding;GO:0032266//phosphatidylinositol-3-phosphate binding;GO:0080025//phosphatidylinositol-3,5-bisphosphate binding	GO:0000045//autophagosome assembly;GO:0000422//mitophagy;GO:0006497//protein lipidation;GO:0006914//autophagy;GO:0009267//cellular response to starvation;GO:0034497//protein localization to pre-autophagosomal structure;GO:0044804//nucleophagy;GO:0061739//protein lipidation involved in autophagosome assembly;GO:0098792//xenophagy
MSTRG.19876	320	301	104	41	16	44	15.469	17.091	4.392	2.231	1.104	1.962	12.3173	1.76567	-2.80241	1.46167e-06	4.82834e-05	--	-	-	-	--	cullin-7 isoform X1 [Sus scrofa]	-	-	-	-
ncbi_403155	197	172	71	643	309	938	5.568	5.566	2.146	24.147	12.344	26.884	4.42667	21.125	2.25466	1.47471e-06	4.86377e-05	SLC25A6	Human Diseases;Human Diseases;Environmental Information Processing;Cellular Processes;Environmental Information Processing;Cellular Processes;Human Diseases;Human Diseases	Infectious disease: viral;Neurodegenerative disease;Signal transduction;Cell growth and death;Signal transduction;Cell growth and death;Infectious disease: viral;Neurodegenerative disease	K05863;K05863;K05863;K05863;K05863;K05863;K05863;K05863	--	solute carrier family 25 member 6	ko05166//Human T-cell leukemia virus 1 infection;ko05016//Huntington disease;ko04020//Calcium signaling pathway;ko04217//Necroptosis;ko04022//cGMP-PKG signaling pathway;ko04218//Cellular senescence;ko05164//Influenza A;ko05012//Parkinson disease	GO:0005743//mitochondrial inner membrane;GO:0016021//integral component of membrane	-	GO:0006915//apoptotic process;GO:0015866//ADP transport;GO:0015867//ATP transport;GO:0055085//transmembrane transport
ncbi_100522309	3481	2414	71	71	119	116	89.152	70.881	1.946	2.416	4.298	3.009	53.993	3.241	-4.05826	1.48418e-06	4.88731e-05	PAIP2	-	-	-	--	poly(A) binding protein interacting protein 2, transcript variant X1	-	GO:0005737//cytoplasm	GO:0000900//translation repressor activity, nucleic acid binding;GO:0003729//mRNA binding;GO:0030371//translation repressor activity	GO:0006417//regulation of translation;GO:0007283//spermatogenesis;GO:0007613//memory;GO:0017148//negative regulation of translation;GO:0045947//negative regulation of translational initiation;GO:1900271//regulation of long-term synaptic potentiation
MSTRG.833	63	97	14	2	0	1	2.128	3.752	0.506	0.09	0	0.034	2.12867	0.0413333	-5.6865	1.48748e-06	4.89052e-05	--	-	-	-	--	-	-	-	-	-
MSTRG.10984	622	407	46	28	20	39	17.15	12.848	1.356	1.026	0.779	1.09	10.4513	0.965	-3.43701	1.49896e-06	4.92056e-05	Pol	-	-	-	--	LINE-1 retrotransposable element ORF2 protein [Camelus dromedarius]	-	-	-	-
ncbi_100153549	2393	2834	690	312	258	414	73.228	99.303	22.566	12.689	11.152	12.84	65.0323	12.227	-2.41109	1.50219e-06	4.92348e-05	EAPP	-	-	-	--	E2F associated phosphoprotein, transcript variant X1	-	GO:0005634//nucleus	-	GO:0008284//positive regulation of cell proliferation;GO:0032968//positive regulation of transcription elongation from RNA polymerase II promoter;GO:0034244//negative regulation of transcription elongation from RNA polymerase II promoter
ncbi_110256045	444	734	10	15	15	19	37.534	71.045	0.904	1.685	1.792	1.629	36.4943	1.702	-4.42237	1.50741e-06	4.93191e-05	Wfdc21	-	-	-	--	protein Wfdc21-like	-	GO:0005576//extracellular region	GO:0030414//peptidase inhibitor activity	GO:0010466//negative regulation of peptidase activity
ncbi_100157040	35	35	51	161	165	225	0.222	0.257	0.345	1.36	1.483	1.446	0.274667	1.42967	2.37993	1.50946e-06	4.93191e-05	FUT11	-	-	-	--	fucosyltransferase 11	-	GO:0000139//Golgi membrane;GO:0005794//Golgi apparatus;GO:0016020//membrane;GO:0016021//integral component of membrane;GO:0032580//Golgi cisterna membrane	GO:0008417//fucosyltransferase activity;GO:0016740//transferase activity;GO:0016757//transferase activity, transferring glycosyl groups;GO:0046920//alpha-(1->3)-fucosyltransferase activity	GO:0006486//protein glycosylation;GO:0036065//fucosylation
ncbi_100302092	25869	18960	448	595	746	1019	997.838	837.358	18.48	30.496	40.673	39.861	617.892	37.01	-4.06137	1.52675e-06	4.98068e-05	OTUB1	-	-	-	--	OTU deubiquitinase, ubiquitin aldehyde binding 1	-	GO:0005634//nucleus	GO:0004843//thiol-dependent ubiquitin-specific protease activity;GO:0008233//peptidase activity;GO:0008234//cysteine-type peptidase activity;GO:0016787//hydrolase activity;GO:0019784//NEDD8-specific protease activity;GO:0031625//ubiquitin protein ligase binding;GO:0036459//thiol-dependent ubiquitinyl hydrolase activity;GO:0043130//ubiquitin binding	GO:0006508//proteolysis;GO:0006974//cellular response to DNA damage stimulus;GO:0016579//protein deubiquitination;GO:0071108//protein K48-linked deubiquitination;GO:1901315//negative regulation of histone H2A K63-linked ubiquitination;GO:2000780//negative regulation of double-strand break repair
MSTRG.20262	308	342	43	18	0	15	14.63	18.6	2.184	1.136	0	0.723	11.8047	0.619667	-4.25172	1.55473e-06	5.0568e-05	--	-	-	-	--	-	-	-	-	-
MSTRG.826	31618	18467	1577	684	1723	889	1269.36	848.838	67.705	36.487	97.773	36.194	728.636	56.818	-3.68078	1.5549e-06	5.0568e-05	--	-	-	-	--	-	-	-	-	-
ncbi_100525912	827	920	251	37	95	132	20.307	25.924	6.612	1.211	3.308	3.298	17.6143	2.60567	-2.75703	1.56571e-06	5.08408e-05	DHFR	Metabolism;Human Diseases;Metabolism;Metabolism	Global and overview maps;Drug resistance: antineoplastic;Metabolism of cofactors and vitamins;Metabolism of cofactors and vitamins	K00287;K00287;K00287;K00287	--	dihydrofolate reductase	ko01100//Metabolic pathways;ko01523//Antifolate resistance;ko00790//Folate biosynthesis;ko00670//One carbon pool by folate	GO:0005737//cytoplasm;GO:0005739//mitochondrion	GO:0004146//dihydrofolate reductase activity;GO:0050661//NADP binding	GO:0006729//tetrahydrobiopterin biosynthetic process;GO:0046452//dihydrofolate metabolic process;GO:0046654//tetrahydrofolate biosynthetic process;GO:0046655//folic acid metabolic process;GO:0051000//positive regulation of nitric-oxide synthase activity;GO:0055114//oxidation-reduction process;GO:2000121//regulation of removal of superoxide radicals
ncbi_100513650	809	642	1070	2573	4630	3656	10.585	9.551	13.815	39.805	76.993	42.956	11.317	53.2513	2.23433	1.56894e-06	5.0867e-05	GRPEL2	-	-	-	--	GrpE like 2, mitochondrial	-	GO:0005739//mitochondrion;GO:0005759//mitochondrial matrix	GO:0000774//adenyl-nucleotide exchange factor activity;GO:0042803//protein homodimerization activity;GO:0051082//unfolded protein binding;GO:0051087//chaperone binding	GO:0006457//protein folding;GO:0050790//regulation of catalytic activity
ncbi_414398	418	630	29	17	5	38	32.475	56.041	2.409	1.755	0.549	2.994	30.3083	1.766	-4.10116	1.5854e-06	5.13214e-05	RPL23	Genetic Information Processing	Translation	K02894	--	ribosomal protein L23	ko03010//Ribosome	GO:0005840//ribosome;GO:0015934//large ribosomal subunit;GO:0022625//cytosolic large ribosomal subunit;GO:0098556//cytoplasmic side of rough endoplasmic reticulum membrane	GO:0003735//structural constituent of ribosome;GO:0070180//large ribosomal subunit rRNA binding	GO:0006412//translation
MSTRG.24612	628	564	32	30	21	29	9.81	10.087	0.535	0.623	0.464	0.459	6.81067	0.515333	-3.72422	1.59349e-06	5.15039e-05	--	-	-	-	--	-	-	-	-	-
ncbi_396989	2254	3235	110	86	114	166	107.33	176.374	5.602	5.441	7.673	8.016	96.4353	7.04333	-3.77523	1.69383e-06	5.4663e-05	RPL19	Genetic Information Processing	Translation	K02885	--	ribosomal protein L19	ko03010//Ribosome	GO:0005840//ribosome;GO:0022625//cytosolic large ribosomal subunit	GO:0003723//RNA binding;GO:0003735//structural constituent of ribosome	GO:0006412//translation
ncbi_100622200	1807	1725	437	116	235	122	47.404	51.813	12.26	4.044	8.714	3.246	37.159	5.33467	-2.80024	1.76578e-06	5.68978e-05	TIMM21	-	-	-	--	translocase of inner mitochondrial membrane 21	-	GO:0005744//mitochondrial inner membrane presequence translocase complex;GO:0016020//membrane;GO:0016021//integral component of membrane	-	GO:0030150//protein import into mitochondrial matrix;GO:0032981//mitochondrial respiratory chain complex I assembly;GO:0033617//mitochondrial respiratory chain complex IV assembly
ncbi_100152814	2153	2130	73	54	106	90	24.39	27.627	0.884	0.813	1.697	1.034	17.6337	1.18133	-3.89984	1.77416e-06	5.70801e-05	TOMM20	-	-	-	--	translocase of outer mitochondrial membrane 20	-	GO:0005739//mitochondrion;GO:0005741//mitochondrial outer membrane;GO:0005742//mitochondrial outer membrane translocase complex;GO:0016020//membrane;GO:0016021//integral component of membrane;GO:0031307//integral component of mitochondrial outer membrane	GO:0030943//mitochondrion targeting sequence binding	GO:0006605//protein targeting;GO:0006886//intracellular protein transport;GO:0016031//tRNA import into mitochondrion;GO:0030150//protein import into mitochondrial matrix;GO:0070096//mitochondrial outer membrane translocase complex assembly
ncbi_100625001	952	1271	170	69	72	138	58.109	88.821	11.164	5.63	6.137	8.51	52.698	6.759	-2.96287	1.78258e-06	5.72635e-05	RPL17	Genetic Information Processing	Translation	K02880	--	ribosomal protein L17	ko03010//Ribosome	GO:0005840//ribosome;GO:0015934//large ribosomal subunit;GO:0022625//cytosolic large ribosomal subunit	GO:0003735//structural constituent of ribosome	GO:0002181//cytoplasmic translation;GO:0006412//translation
ncbi_100515419	397	252	34	18	17	18	14.374	10.447	1.316	0.866	0.87	0.661	8.71233	0.799	-3.44679	1.79305e-06	5.75118e-05	CD28	Environmental Information Processing;Human Diseases;Organismal Systems;Human Diseases;Human Diseases;Human Diseases;Human Diseases;Organismal Systems;Human Diseases;Human Diseases;Human Diseases	Signaling molecules and interaction;Infectious disease: viral;Immune system;Immune disease;Immune disease;Cardiovascular disease;Immune disease;Immune system;Endocrine and metabolic disease;Immune disease;Immune disease	K06470;K06470;K06470;K06470;K06470;K06470;K06470;K06470;K06470;K06470;K06470	--	CD28 molecule	ko04514//Cell adhesion molecules;ko05162//Measles;ko04660//T cell receptor signaling pathway;ko05322//Systemic lupus erythematosus;ko05323//Rheumatoid arthritis;ko05416//Viral myocarditis;ko05320//Autoimmune thyroid disease;ko04672//Intestinal immune network for IgA production;ko04940//Type I diabetes mellitus;ko05330//Allograft rejection;ko05332//Graft-versus-host disease	GO:0009897//external side of plasma membrane;GO:0016020//membrane;GO:0016021//integral component of membrane	-	GO:0002376//immune system process;GO:0006955//immune response;GO:0031295//T cell costimulation;GO:0042102//positive regulation of T cell proliferation;GO:0042110//T cell activation;GO:0042129//regulation of T cell proliferation;GO:0045086//positive regulation of interleukin-2 biosynthetic process;GO:0050852//T cell receptor signaling pathway
ncbi_100621426	125	110	66	13	1	13	6.723	6.575	3.742	0.919	0.079	0.719	5.68	0.572333	-3.31096	1.82763e-06	5.85316e-05	HSPB11	-	-	-	--	heat shock protein family B (small) member 11, transcript variant X2	-	GO:0005813//centrosome;GO:0005929//cilium;GO:0030992//intraciliary transport particle B	-	GO:0042073//intraciliary transport
ncbi_396579	805	928	9	9	30	19	33.623	44.385	0.432	0.536	1.773	0.806	26.1467	1.03833	-4.65429	1.83127e-06	5.8559e-05	TNNT1	-	-	-	--	troponin T1, slow skeletal type	-	GO:0005861//troponin complex	GO:0005509//calcium ion binding;GO:0005523//tropomyosin binding;GO:0030899//calcium-dependent ATPase activity;GO:0031014//troponin T binding	GO:0003009//skeletal muscle contraction;GO:0006936//muscle contraction;GO:0006937//regulation of muscle contraction;GO:0045214//sarcomere organization;GO:0060048//cardiac muscle contraction
ncbi_100156216	432	449	541	1391	1679	1831	1.104	1.319	1.477	4.752	6.072	4.79	1.3	5.20467	2.00129	1.83561e-06	5.86084e-05	Mycbp2	-	-	-	--	MYC binding protein 2, E3 ubiquitin protein ligase, transcript variant X1	-	GO:0005634//nucleus;GO:0005654//nucleoplasm;GO:0015630//microtubule cytoskeleton;GO:0030424//axon;GO:0043231//intracellular membrane-bounded organelle	GO:0005085//guanyl-nucleotide exchange factor activity;GO:0008270//zinc ion binding;GO:0008536//Ran GTPase binding;GO:0042802//identical protein binding;GO:0061630//ubiquitin protein ligase activity	GO:0008045//motor neuron axon guidance;GO:0016567//protein ubiquitination;GO:0021785//branchiomotor neuron axon guidance;GO:0021952//central nervous system projection neuron axonogenesis;GO:0031398//positive regulation of protein ubiquitination;GO:0032880//regulation of protein localization;GO:0032922//circadian regulation of gene expression;GO:0042177//negative regulation of protein catabolic pr…
ncbi_100518559	885	588	1087	2800	3232	3775	3.817	2.904	5.014	16.048	19.705	16.513	3.91167	17.422	2.15505	1.84301e-06	5.87554e-05	PRDM2	Metabolism	Amino acid metabolism	K11432	zf-C2H2	PR/SET domain 2	ko00310//Lysine degradation	GO:0005634//nucleus	GO:0000977//RNA polymerase II regulatory region sequence-specific DNA binding;GO:0001228//transcriptional activator activity, RNA polymerase II transcription regulatory region sequence-specific binding;GO:0003676//nucleic acid binding;GO:0003677//DNA binding;GO:0003700//transcription factor activity, sequence-specific DNA binding;GO:0005515//protein binding;GO:0031490//chromatin DNA binding;GO:00…	GO:0006355//regulation of transcription, DNA-templated;GO:0045893//positive regulation of transcription, DNA-templated;GO:0045944//positive regulation of transcription from RNA polymerase II promoter
MSTRG.19251	2703	1950	3255	324	622	480	128.435	107.45	164.836	20.14	41.6	22.772	133.574	28.1707	-2.24537	1.85211e-06	5.89562e-05	--	-	-	-	--	ras-related protein Rab-31 isoform X2 [Phocoena sinus]	-	GO:0031090//organelle membrane	GO:0015179//L-amino acid transmembrane transporter activity	GO:0006575//cellular modified amino acid metabolic process;GO:0006643//membrane lipid metabolic process;GO:0015807//L-amino acid transport;GO:0043085//positive regulation of catalytic activity
ncbi_397111	23066	28852	2400	1969	548	2136	527.26	755.129	58.669	59.805	17.706	49.516	447.019	42.3423	-3.40016	1.86422e-06	5.92519e-05	ZP4	-	-	-	--	zona pellucida glycoprotein 4	-	GO:0005576//extracellular region;GO:0005886//plasma membrane;GO:0016020//membrane;GO:0016021//integral component of membrane;GO:0035805//egg coat	GO:0032190//acrosin binding;GO:0042802//identical protein binding	GO:0002922//positive regulation of humoral immune response;GO:0007338//single fertilization;GO:0042102//positive regulation of T cell proliferation;GO:0060478//acrosomal vesicle exocytosis;GO:2000344//positive regulation of acrosome reaction;GO:2000360//negative regulation of binding of sperm to zona pellucida
ncbi_100515496	7870	8052	1391	836	550	965	204.283	239.307	38.431	28.51	19.713	25.275	160.674	24.4993	-2.71332	1.86778e-06	5.92752e-05	C4orf33	-	-	-	--	chromosome 8 C4orf33 homolog, transcript variant X2	-	-	-	-
ncbi_110258188	55	55	82	261	191	430	0.662	0.758	1.056	4.175	3.25	5.25	0.825333	4.225	2.3559	1.87868e-06	5.95313e-05	AKAP17A	-	-	-	--	A-kinase anchoring protein 17A	-	-	-	-
ncbi_100524556	3094	3374	1249	376	539	617	28.913	36.099	12.482	4.672	7.126	5.844	25.8313	5.88067	-2.13507	1.9045e-06	6.02471e-05	CRIPT	-	-	-	--	CXXC repeat containing interactor of PDZ3 domain, transcript variant X1	-	-	-	-
MSTRG.18755	1608	1210	5041	348	81	397	57.731	49.74	193.547	16.601	4.111	14.455	100.339	11.7223	-3.09756	1.90701e-06	6.02471e-05	--	-	-	-	--	-	-	-	-	-
ncbi_100511001	21	24	52	202	129	294	0.4	0.524	1.06	5.115	3.474	5.682	0.661333	4.757	2.8466	1.93149e-06	6.08099e-05	SPINDOC	-	-	-	--	chromosome 2 C11orf84 homolog, transcript variant X1	-	-	-	GO:0045892//negative regulation of transcription, DNA-templated
ncbi_396573	1183	1337	175	81	97	128	48.767	62.293	7.423	4.252	5.329	5.417	39.4943	4.99933	-2.98184	1.93177e-06	6.08099e-05	CRSP3	-	-	-	--	mediator complex subunit 23	-	GO:0005576//extracellular region;GO:0005615//extracellular space;GO:0005623//cell	GO:0005179//hormone activity;GO:0031716//calcitonin receptor binding	GO:0007189//adenylate cyclase-activating G-protein coupled receptor signaling pathway;GO:0051480//regulation of cytosolic calcium ion concentration
MSTRG.512	3285	2913	878	343	419	463	91.996	93.913	28.596	12.242	17.503	12.907	71.5017	14.2173	-2.33033	1.93351e-06	6.08099e-05	Pol	-	-	-	--	LORF2 protein, partial [Crocuta crocuta]	-	GO:0005783//endoplasmic reticulum;GO:0031090//organelle membrane;GO:0031988//membrane-bounded vesicle	GO:0000166//nucleotide binding;GO:0008289//lipid binding;GO:0015179//L-amino acid transmembrane transporter activity;GO:0015666//restriction endodeoxyribonuclease activity;GO:0033764//steroid dehydrogenase activity, acting on the CH-OH group of donors, NAD or NADP as acceptor;GO:0034061//DNA polymerase activity	GO:0001171//reverse transcription;GO:0006308//DNA catabolic process;GO:0006575//cellular modified amino acid metabolic process;GO:0006643//membrane lipid metabolic process;GO:0006694//steroid biosynthetic process;GO:0006706//steroid catabolic process;GO:0006796//phosphate-containing compound metabolic process;GO:0009991//response to extracellular stimulus;GO:0010906//regulation of glucose metabol…
ncbi_100157865	3063	3102	3717	744	751	951	63.305	73.405	82.154	20.432	21.939	19.933	72.9547	20.768	-1.81264	1.94238e-06	6.09978e-05	TSPAN3	-	-	-	--	tetraspanin 3	-	GO:0005887//integral component of plasma membrane;GO:0016020//membrane;GO:0016021//integral component of membrane	-	GO:0016477//cell migration
ncbi_102163807	28	31	66	302	131	408	0.648	0.816	1.59	9.384	4.296	9.605	1.018	7.76167	2.93063	1.95512e-06	6.1306e-05	UBAC1	-	-	-	--	UBA domain containing 1, transcript variant X1	-	-	-	-
ncbi_100157773	79809	97679	3074	1826	4917	3429	4344.76	6088.47	178.963	132.086	378.357	189.309	3537.4	233.251	-3.92274	1.97741e-06	6.19128e-05	DYNLL1	Organismal Systems	Excretory system	K10418	--	dynein light chain LC8-type 1	ko04962//Vasopressin-regulated water reabsorption	GO:0000776//kinetochore;GO:0005634//nucleus;GO:0005737//cytoplasm;GO:0005813//centrosome;GO:0005856//cytoskeleton;GO:0005868//cytoplasmic dynein complex;GO:0005874//microtubule;GO:0005875//microtubule associated complex;GO:0008180//COP9 signalosome;GO:0030286//dynein complex;GO:0072686//mitotic spindle	GO:0003774//motor activity;GO:0045505//dynein intermediate chain binding;GO:0051959//dynein light intermediate chain binding	GO:0007017//microtubule-based process;GO:0042326//negative regulation of phosphorylation;GO:2000582//positive regulation of ATP-dependent microtubule motor activity, plus-end-directed
ncbi_100513300	284	216	234	55	19	55	2.991	2.605	2.636	0.77	0.283	0.587	2.744	0.546667	-2.32755	2.02787e-06	6.33981e-05	MPZL3	-	-	-	--	myelin protein zero like 3	-	GO:0016020//membrane;GO:0016021//integral component of membrane	-	GO:0030198//extracellular matrix organization;GO:0042633//hair cycle
ncbi_100520407	804	727	246	53	106	119	30.912	32.079	10.403	2.786	5.838	4.76	24.4647	4.46133	-2.45515	2.03454e-06	6.35121e-05	METTL5	-	-	-	--	methyltransferase like 5, transcript variant X1	-	-	GO:0003676//nucleic acid binding;GO:0008168//methyltransferase activity;GO:0016740//transferase activity	GO:0032259//methylation
ncbi_100739015	5696	5319	925	572	271	683	301.284	324.003	52.097	40.259	19.124	35.909	225.795	31.764	-2.82955	2.0421e-06	6.36081e-05	MRPL22	Genetic Information Processing	Translation	K02890	--	mitochondrial ribosomal protein L22, transcript variant X1	ko03010//Ribosome	GO:0005762//mitochondrial large ribosomal subunit;GO:0005840//ribosome;GO:0015934//large ribosomal subunit	GO:0003735//structural constituent of ribosome	GO:0006412//translation;GO:0042255//ribosome assembly
ncbi_100519080	5870	5011	5969	1500	1025	1853	42.242	52.486	37.118	12.159	18.306	19.584	43.9487	16.683	-1.39744	2.04367e-06	6.36081e-05	LYRM7	-	-	-	--	LYR motif containing 7, transcript variant X10	-	GO:0005759//mitochondrial matrix;GO:0005886//plasma membrane;GO:0031966//mitochondrial membrane	GO:0017048//Rho GTPase binding	GO:0009967//positive regulation of signal transduction;GO:0034551//mitochondrial respiratory chain complex III assembly;GO:0035023//regulation of Rho protein signal transduction;GO:0045333//cellular respiration
MSTRG.12873	282	200	108	13	33	8	12.615	10.228	5.161	0.752	2.079	0.361	9.33467	1.064	-3.1331	2.0905e-06	6.49694e-05	--	-	-	-	--	-	-	-	-	-
MSTRG.18398	470	593	371	65	116	78	5.521	7.976	4.661	1.015	1.926	0.929	6.05267	1.29	-2.2302	2.10818e-06	6.54219e-05	--	-	-	-	--	cullin-7 isoform X1 [Sus scrofa]	-	-	-	-
ncbi_100739621	262	307	245	829	666	955	0.989	1.278	1.005	4.424	3.877	3.913	1.09067	4.07133	1.90029	2.11598e-06	6.55673e-05	AFF1	Human Diseases	Cancer: overview	K15184	--	AF4/FMR2 family member 1, transcript variant X1	ko05202//Transcriptional misregulation in cancer	GO:0005634//nucleus;GO:0008023//transcription elongation factor complex;GO:0032783//ELL-EAF complex	-	GO:0010468//regulation of gene expression
ncbi_414432	4007	2726	2890	626	151	813	61.961	48.264	47.791	12.862	3.3	12.749	52.672	9.637	-2.45038	2.13495e-06	6.60576e-05	UTP4	Genetic Information Processing	Translation	K14548	--	UTP4, small subunit processome component	ko03008//Ribosome biogenesis in eukaryotes	GO:0030686//90S preribosome;GO:0032040//small-subunit processome;GO:0034455//t-UTP complex	GO:0005515//protein binding	GO:0000462//maturation of SSU-rRNA from tricistronic rRNA transcript (SSU-rRNA, 5.8S rRNA, LSU-rRNA)
ncbi_100624255	1034	1073	355	167	51	151	18.101	21.606	6.637	3.863	1.223	2.688	15.448	2.59133	-2.57565	2.14949e-06	6.64096e-05	Arl6	-	-	-	--	ADP ribosylation factor like GTPase 6, transcript variant X4	-	GO:0005737//cytoplasm;GO:0005829//cytosol;GO:0005929//cilium;GO:0016020//membrane	GO:0000166//nucleotide binding;GO:0003924//GTPase activity;GO:0005525//GTP binding	GO:0007420//brain development;GO:0008589//regulation of smoothened signaling pathway;GO:0010842//retina layer formation;GO:0016055//Wnt signaling pathway;GO:0045444//fat cell differentiation;GO:0060271//cilium morphogenesis;GO:0061512//protein localization to cilium;GO:0097499//protein localization to nonmotile primary cilium;GO:1903445//protein transport from ciliary membrane to plasma membrane
MSTRG.12760	65	88	1	0	0	0	3.376	5.233	0.056	0	0	0	2.88833	0.001	-11.496	2.16554e-06	6.67427e-05	--	-	-	-	--	-	-	-	-	-
ncbi_100520585	85	120	200	675	475	934	0.86	1.391	2.165	9.078	6.796	9.587	1.472	8.487	2.52748	2.16662e-06	6.67427e-05	FMNL1	-	-	-	--	formin like 1, transcript variant X1	-	GO:0005829//cytosol;GO:0005886//plasma membrane;GO:0045335//phagocytic vesicle	GO:0003779//actin binding;GO:0005522//profilin binding;GO:0017048//Rho GTPase binding;GO:0032794//GTPase activating protein binding;GO:0048365//Rac GTPase binding;GO:0051015//actin filament binding	GO:0006929//substrate-dependent cell migration;GO:0007010//cytoskeleton organization;GO:0008360//regulation of cell shape;GO:0009987//cellular process;GO:0016043//cellular component organization;GO:0016477//cell migration;GO:0030036//actin cytoskeleton organization;GO:0030866//cortical actin cytoskeleton organization;GO:0051014//actin filament severing
ncbi_100518189	3006	2989	2881	793	210	538	21.61	24.603	22.146	7.576	2.134	3.921	22.7863	4.54367	-2.32624	2.19569e-06	6.7539e-05	SRSF7	Human Diseases;Genetic Information Processing	Infectious disease: viral;Transcription	K12896;K12896	--	serine and arginine rich splicing factor 7, transcript variant X1	ko05168//Herpes simplex virus 1 infection;ko03040//Spliceosome	GO:0005634//nucleus;GO:0005654//nucleoplasm;GO:0016607//nuclear speck	GO:0003676//nucleic acid binding;GO:0003723//RNA binding;GO:0008270//zinc ion binding;GO:0019904//protein domain specific binding	GO:0000381//regulation of alternative mRNA splicing, via spliceosome;GO:0008380//RNA splicing;GO:0045292//mRNA cis splicing, via spliceosome;GO:0048025//negative regulation of mRNA splicing, via spliceosome;GO:1990830//cellular response to leukemia inhibitory factor
ncbi_100157974	31	37	16	120	93	158	0.217	0.316	0.12	1.134	0.941	1.117	0.217667	1.064	2.28931	2.23821e-06	6.87055e-05	BCR	Human Diseases;Human Diseases	Cancer: overview;Cancer: specific types	K08878;K08878	--	BCR, RhoGEF and GTPase activating protein, transcript variant X1	ko05200//Pathways in cancer;ko05220//Chronic myeloid leukemia	GO:0005829//cytosol;GO:0005886//plasma membrane;GO:0014069//postsynaptic density;GO:0016020//membrane;GO:0032991//macromolecular complex	GO:0004674//protein serine/threonine kinase activity;GO:0005085//guanyl-nucleotide exchange factor activity;GO:0005089//Rho guanyl-nucleotide exchange factor activity;GO:0005096//GTPase activator activity	GO:0002692//negative regulation of cellular extravasation;GO:0003014//renal system process;GO:0006468//protein phosphorylation;GO:0007165//signal transduction;GO:0007264//small GTPase mediated signal transduction;GO:0007420//brain development;GO:0030036//actin cytoskeleton organization;GO:0030216//keratinocyte differentiation;GO:0030336//negative regulation of cell migration;GO:0032496//response …
ncbi_100523804	795	1154	6	22	19	28	53.343	88.655	0.431	1.961	1.802	1.905	47.4763	1.88933	-4.65126	2.24015e-06	6.87055e-05	ATP5MPL	-	-	-	--	chromosome unknown C14orf2 homolog	-	-	-	-
MSTRG.22382	14	2	3	55	131	38	0.229	0.037	0.052	1.193	3.023	0.629	0.106	1.615	3.9294	2.27169e-06	6.94323e-05	L1RE1	-	-	-	--	transposase [Sus scrofa]	-	GO:0000323//lytic vacuole;GO:0036464//cytoplasmic ribonucleoprotein granule	GO:0003723//RNA binding;GO:0005515//protein binding;GO:0043566//structure-specific DNA binding	GO:0032196//transposition
ncbi_100151793	244	222	101	20	35	34	4.044	4.212	2.493	0.304	0.975	0.612	3.583	0.630333	-2.50698	2.27235e-06	6.94323e-05	Samd8	-	-	-	--	sterile alpha motif domain containing 8, transcript variant X1	-	GO:0005783//endoplasmic reticulum;GO:0005829//cytosol;GO:0005887//integral component of plasma membrane;GO:0016020//membrane;GO:0016021//integral component of membrane;GO:0030173//integral component of Golgi membrane;GO:0030176//integral component of endoplasmic reticulum membrane	GO:0005515//protein binding;GO:0033188//sphingomyelin synthase activity;GO:0047493//ceramide cholinephosphotransferase activity	GO:0030148//sphingolipid biosynthetic process;GO:0046513//ceramide biosynthetic process;GO:2000303//regulation of ceramide biosynthetic process
ncbi_100155038	162	197	33	15	7	4	2.961	4.122	0.645	0.364	0.181	0.074	2.576	0.206333	-3.64208	2.27376e-06	6.94323e-05	CPB2	Organismal Systems;Organismal Systems;Organismal Systems	Digestive system;Digestive system;Immune system	K01300;K01300;K01300	--	carboxypeptidase B2	ko04972//Pancreatic secretion;ko04974//Protein digestion and absorption;ko04610//Complement and coagulation cascades	GO:0005615//extracellular space	GO:0004180//carboxypeptidase activity;GO:0004181//metallocarboxypeptidase activity;GO:0008270//zinc ion binding	GO:0006508//proteolysis;GO:0042730//fibrinolysis
ncbi_100627549	310	268	3	2	1	12	4.597	4.551	0.048	0.039	0.021	0.18	3.06533	0.08	-5.2599	2.29028e-06	6.97379e-05	HIDE1	-	-	-	--	chromosome 2 C19orf38 homolog	-	GO:0016020//membrane;GO:0016021//integral component of membrane	-	-
ncbi_110256142	41	36	36	253	64	439	0.414	0.416	0.389	3.402	0.886	4.497	0.406333	2.92833	2.84934	2.29041e-06	6.97379e-05	MPRIP	-	-	-	--	myosin phosphatase Rho interacting protein, transcript variant X1	-	GO:0005829//cytosol;GO:0015629//actin cytoskeleton	-	-
ncbi_100737127	81	48	107	285	496	387	0.776	0.526	1.096	3.627	6.715	3.759	0.799333	4.70033	2.55589	2.30019e-06	6.99344e-05	RAB31	Cellular Processes	Transport and catabolism	K07891	--	RAB31, member RAS oncogene family	ko04144//Endocytosis	GO:0005769//early endosome;GO:0012505//endomembrane system;GO:0032588//trans-Golgi network membrane;GO:0045335//phagocytic vesicle	GO:0003924//GTPase activity;GO:0005525//GTP binding;GO:0019003//GDP binding	GO:0006886//intracellular protein transport;GO:0031623//receptor internalization;GO:0032482//Rab protein signal transduction;GO:0032869//cellular response to insulin stimulus;GO:0043001//Golgi to plasma membrane protein transport;GO:0045055//regulated exocytosis;GO:0090382//phagosome maturation
MSTRG.17827	687	629	302	58	122	100	11.612	12.601	5.523	1.48	2.973	1.895	9.912	2.116	-2.22784	2.31065e-06	7.0151e-05	--	-	-	-	--	cullin-7 isoform X1 [Sus scrofa]	-	-	-	-
ncbi_100155947	169	184	5	3	2	7	4.201	5.189	0.114	0.103	0.073	0.145	3.168	0.107	-4.88789	2.34617e-06	7.11266e-05	DERL3	Genetic Information Processing	Folding, sorting and degradation	K13989	--	derlin 3, transcript variant X1	ko04141//Protein processing in endoplasmic reticulum	GO:0000839//Hrd1p ubiquitin ligase ERAD-L complex;GO:0005783//endoplasmic reticulum;GO:0005785//signal recognition particle receptor complex;GO:0005789//endoplasmic reticulum membrane;GO:0016020//membrane;GO:0016021//integral component of membrane;GO:0030176//integral component of endoplasmic reticulum membrane;GO:0048500//signal recognition particle	GO:0051787//misfolded protein binding;GO:1990381//ubiquitin-specific protease binding	GO:0018279//protein N-linked glycosylation via asparagine;GO:0030433//ER-associated ubiquitin-dependent protein catabolic process;GO:0030968//endoplasmic reticulum unfolded protein response;GO:1904153//negative regulation of retrograde protein transport, ER to cytosol
MSTRG.1052	392	197	8	5	10	1	12.739	7.33	0.278	0.216	0.459	0.033	6.78233	0.236	-4.84492	2.34991e-06	7.11371e-05	RPL29	Genetic Information Processing	Translation	K02905	--	RecName: Full=60S ribosomal protein L29 [Macaca fascicularis]	ko03010//Ribosome	GO:0015934//large ribosomal subunit;GO:0044425//membrane part	GO:0003723//RNA binding;GO:0005198//structural molecule activity;GO:0005539//glycosaminoglycan binding	GO:0000956//nuclear-transcribed mRNA catabolic process;GO:0006412//translation;GO:0006613//cotranslational protein targeting to membrane;GO:0007155//cell adhesion;GO:0007275//multicellular organism development;GO:0016032//viral process;GO:0032774//RNA biosynthetic process;GO:0040007//growth;GO:0043624//cellular protein complex disassembly
MSTRG.6738	209	216	105	36	22	35	5.383	6.37	2.892	1.232	0.801	0.914	4.88167	0.982333	-2.31309	2.37363e-06	7.17519e-05	--	-	-	-	--	-	-	-	-	-
MSTRG.2479	33	41	26	99	272	162	0.984	1.4	0.829	3.923	11.465	4.899	1.071	6.76233	2.65856	2.39472e-06	7.22516e-05	--	-	-	-	--	hypothetical protein HJG60_009676 [Phyllostomus discolor]	-	-	-	-
ncbi_100157279	119	122	161	387	597	608	0.609	0.715	0.881	2.632	4.319	3.156	0.735	3.369	2.1965	2.39704e-06	7.22516e-05	POU3F2	-	-	-	Pou	POU class 3 homeobox 2	-	-	-	-
MSTRG.2104	124	167	2	0	0	2	6.32	9.746	0.109	0	0	0.103	5.39167	0.0343333	-7.29498	2.40094e-06	7.22656e-05	--	-	-	-	--	-	-	-	-	-
ncbi_100415930	2233	2165	2244	513	211	701	116.279	141.372	108.284	29.891	16.112	33.314	121.978	26.439	-2.20589	2.45068e-06	7.36517e-05	ANAPC10	Human Diseases;Genetic Information Processing;Cellular Processes;Cellular Processes;Organismal Systems	Infectious disease: viral;Folding, sorting and degradation;Cell growth and death;Cell growth and death;Endocrine system	K03357;K03357;K03357;K03357;K03357	--	anaphase promoting complex subunit 10	ko05166//Human T-cell leukemia virus 1 infection;ko04120//Ubiquitin mediated proteolysis;ko04110//Cell cycle;ko04114//Oocyte meiosis;ko04914//Progesterone-mediated oocyte maturation	GO:0005680//anaphase-promoting complex;GO:0016020//membrane;GO:0016021//integral component of membrane	-	GO:0007049//cell cycle;GO:0031145//anaphase-promoting complex-dependent proteasomal ubiquitin-dependent protein catabolic process;GO:0051301//cell division;GO:0070979//protein K11-linked ubiquitination
ncbi_100048954	2198	2550	871	306	393	334	90.417	120.103	38.316	16.726	22.851	13.933	82.9453	17.8367	-2.21731	2.45401e-06	7.36517e-05	SDHD	Metabolism;Organismal Systems;Human Diseases;Human Diseases;Human Diseases;Human Diseases;Metabolism;Metabolism;Metabolism	Global and overview maps;Environmental adaptation;Neurodegenerative disease;Neurodegenerative disease;Endocrine and metabolic disease;Neurodegenerative disease;Energy metabolism;Global and overview maps;Carbohydrate metabolism	K00237;K00237;K00237;K00237;K00237;K00237;K00237;K00237;K00237	--	succinate dehydrogenase complex subunit D	ko01100//Metabolic pathways;ko04714//Thermogenesis;ko05016//Huntington disease;ko05010//Alzheimer disease;ko04932//Non-alcoholic fatty liver disease;ko05012//Parkinson disease;ko00190//Oxidative phosphorylation;ko01200//Carbon metabolism;ko00020//Citrate cycle (TCA cycle)	GO:0005739//mitochondrion;GO:0005740//mitochondrial envelope;GO:0005743//mitochondrial inner membrane;GO:0005749//mitochondrial respiratory chain complex II, succinate dehydrogenase complex (ubiquinone);GO:0016020//membrane;GO:0016021//integral component of membrane	GO:0008177//succinate dehydrogenase (ubiquinone) activity;GO:0020037//heme binding;GO:0046872//metal ion binding;GO:0048039//ubiquinone binding	GO:0006099//tricarboxylic acid cycle;GO:0006121//mitochondrial electron transport, succinate to ubiquinone;GO:0050433//regulation of catecholamine secretion;GO:0055114//oxidation-reduction process;GO:0071456//cellular response to hypoxia
MSTRG.6805	54	37	8	0	0	0	2.126	1.668	0.337	0	0	0	1.377	0.001	-10.4273	2.49275e-06	7.46771e-05	--	-	-	-	--	-	-	-	-	-
MSTRG.15188	712	812	155	49	23	122	16.38	21.643	3.835	1.496	0.702	2.836	13.9527	1.678	-3.05573	2.49528e-06	7.46771e-05	--	-	-	-	--	-	-	-	-	-
ncbi_100521754	56	66	98	4	1	12	1.738	2.37	3.274	0.162	0.045	0.376	2.46067	0.194333	-3.66244	2.50256e-06	7.47872e-05	--	-	-	-	--	basic proline-rich protein-like	-	-	-	-
ncbi_110260696	131	156	191	503	463	947	1.435	1.957	2.238	7.323	7.153	10.513	1.87667	8.32967	2.15009	2.50608e-06	7.47872e-05	RASSF3	-	-	-	--	Ras association domain family member 3, transcript variant X1	-	-	-	GO:0007165//signal transduction;GO:0042981//regulation of apoptotic process
MSTRG.208	591	663	163	54	70	93	11.032	14.19	3.219	1.321	1.815	1.758	9.48033	1.63133	-2.53889	2.5273e-06	7.53136e-05	--	-	-	-	--	zinc finger BED domain-containing protein 5-like isoform X1 [Zootermopsis nevadensis]	-	-	-	-
MSTRG.15483	123	111	6	1	3	0	5.033	5.05	0.28	0.058	0.185	0	3.45433	0.081	-5.41434	2.54153e-06	7.56304e-05	--	-	-	-	--	proton-coupled amino acid transporter 1-like [Physeter catodon]	-	-	-	-
ncbi_100736974	194	187	31	7	14	13	1.14	1.258	0.192	0.055	0.116	0.077	0.863333	0.0826667	-3.38454	2.56671e-06	7.62715e-05	PCDHGB7	-	-	-	--	protocadherin gamma-B7	-	-	-	-
ncbi_397005	139	162	42	11	12	15	4.008	5.349	1.295	0.421	0.489	0.439	3.55067	0.449667	-2.98116	2.57451e-06	7.63953e-05	MYF6	-	-	-	bHLH	myogenic factor 6	-	GO:0005634//nucleus	GO:0000978//RNA polymerase II core promoter proximal region sequence-specific DNA binding;GO:0000981//RNA polymerase II transcription factor activity, sequence-specific DNA binding;GO:0001228//transcriptional activator activity, RNA polymerase II transcription regulatory region sequence-specific binding;GO:0003677//DNA binding;GO:0046983//protein dimerization activity	GO:0006355//regulation of transcription, DNA-templated;GO:0007275//multicellular organism development;GO:0007517//muscle organ development;GO:0030154//cell differentiation;GO:0035914//skeletal muscle cell differentiation;GO:0045663//positive regulation of myoblast differentiation;GO:0045944//positive regulation of transcription from RNA polymerase II promoter;GO:0048743//positive regulation of sk…
ncbi_100153516	201	176	337	921	873	1263	0.881	0.864	1.616	5.485	5.54	5.722	1.12033	5.58233	2.31694	2.5795e-06	7.64353e-05	BAZ2A	-	-	-	MBD	bromodomain adjacent to zinc finger domain 2A, transcript variant X1	-	GO:0005634//nucleus	GO:0003677//DNA binding;GO:0005515//protein binding;GO:0046872//metal ion binding	-
ncbi_102157627	71	43	62	0	0	7	2.701	1.873	2.522	0	0	0.27	2.36533	0.09	-4.71597	2.62175e-06	7.74994e-05	--	-	-	-	--	uncharacterized LOC102157627, transcript variant X1	-	-	-	-
ncbi_100622909	359	523	23	21	15	22	14.074	23.475	0.964	1.094	0.831	0.875	12.8377	0.933333	-3.78185	2.62278e-06	7.74994e-05	FIS1	Cellular Processes	Transport and catabolism	K17969	--	fission, mitochondrial 1	ko04137//Mitophagy - animal	GO:0005623//cell;GO:0005739//mitochondrion;GO:0005741//mitochondrial outer membrane;GO:0005777//peroxisome;GO:0005779//integral component of peroxisomal membrane;GO:0005783//endoplasmic reticulum;GO:0016020//membrane;GO:0016021//integral component of membrane;GO:0031307//integral component of mitochondrial outer membrane;GO:0032991//macromolecular complex	GO:0005515//protein binding;GO:0042802//identical protein binding	GO:0000266//mitochondrial fission;GO:0000422//mitophagy;GO:0001836//release of cytochrome c from mitochondria;GO:0006626//protein targeting to mitochondrion;GO:0006915//apoptotic process;GO:0007204//positive regulation of cytosolic calcium ion concentration;GO:0008053//mitochondrial fusion;GO:0010821//regulation of mitochondrion organization;GO:0016559//peroxisome fission;GO:0032471//negative reg…
ncbi_100286808	188	169	19	8	3	13	7.328	7.476	0.74	0.422	0.168	0.531	5.18133	0.373667	-3.7935	2.62704e-06	7.75161e-05	ERCC1	Human Diseases;Genetic Information Processing;Genetic Information Processing	Drug resistance: antineoplastic;Replication and repair;Replication and repair	K10849;K10849;K10849	--	ERCC excision repair 1, endonuclease non-catalytic subunit	ko01524//Platinum drug resistance;ko03460//Fanconi anemia pathway;ko03420//Nucleotide excision repair	-	-	-
MSTRG.12942	77	57	20	2	3	1	2.757	2.337	0.766	0.095	0.152	0.036	1.95333	0.0943333	-4.37203	2.65016e-06	7.80886e-05	--	-	-	-	--	-	-	-	-	-
MSTRG.14080	6257	5406	215	237	281	271	320.545	322.328	11.306	15.549	19.229	13.696	218.06	16.158	-3.7544	2.65912e-06	7.82428e-05	--	-	-	-	--	-	-	-	-	-
ncbi_100513030	957	1328	401	151	42	193	60.311	95.825	27.026	12.645	3.741	12.335	61.054	9.57367	-2.67294	2.69719e-06	7.91402e-05	NDUFC2	Metabolism;Organismal Systems;Human Diseases;Human Diseases;Human Diseases;Organismal Systems;Human Diseases;Metabolism	Global and overview maps;Environmental adaptation;Neurodegenerative disease;Neurodegenerative disease;Endocrine and metabolic disease;Nervous system;Neurodegenerative disease;Energy metabolism	K03968;K03968;K03968;K03968;K03968;K03968;K03968;K03968	--	NADH:ubiquinone oxidoreductase subunit C2	ko01100//Metabolic pathways;ko04714//Thermogenesis;ko05016//Huntington disease;ko05010//Alzheimer disease;ko04932//Non-alcoholic fatty liver disease;ko04723//Retrograde endocannabinoid signaling;ko05012//Parkinson disease;ko00190//Oxidative phosphorylation	GO:0005739//mitochondrion;GO:0005743//mitochondrial inner membrane;GO:0005747//mitochondrial respiratory chain complex I;GO:0016020//membrane;GO:0016021//integral component of membrane;GO:0070469//respiratory chain	GO:0008137//NADH dehydrogenase (ubiquinone) activity	GO:0006120//mitochondrial electron transport, NADH to ubiquinone;GO:0055114//oxidation-reduction process
ncbi_100519343	6760	6570	2808	1244	534	1451	98.913	110.068	43.939	24.186	11.044	21.531	84.3067	18.9203	-2.15571	2.70125e-06	7.91402e-05	ASF1A	-	-	-	--	anti-silencing function 1A histone chaperone	-	GO:0000790//nuclear chromatin;GO:0005634//nucleus;GO:0005654//nucleoplasm;GO:0032991//macromolecular complex	GO:0003682//chromatin binding;GO:0042393//histone binding	GO:0001649//osteoblast differentiation;GO:0006281//DNA repair;GO:0006333//chromatin assembly or disassembly;GO:0006334//nucleosome assembly;GO:0006335//DNA replication-dependent nucleosome assembly;GO:0006336//DNA replication-independent nucleosome assembly;GO:0042692//muscle cell differentiation
ncbi_100525987	327	243	281	71	24	54	4.335	3.725	3.984	1.251	0.45	0.783	4.01467	0.828	-2.27758	2.7024e-06	7.91402e-05	TMEM74	-	-	-	--	transmembrane protein 74, transcript variant X1	-	GO:0016020//membrane;GO:0016021//integral component of membrane	-	GO:0006914//autophagy
ncbi_396590	16420	13350	19259	3461	2029	5632	404.696	370.562	500.771	106.61	78.284	126.571	425.343	103.822	-2.03452	2.70755e-06	7.91402e-05	MSMO1	Metabolism;Metabolism	Global and overview maps;Lipid metabolism	K07750;K07750	--	methylsterol monooxygenase 1	ko01100//Metabolic pathways;ko00100//Steroid biosynthesis	GO:0005789//endoplasmic reticulum membrane;GO:0016020//membrane;GO:0016021//integral component of membrane	GO:0000254//C-4 methylsterol oxidase activity;GO:0004497//monooxygenase activity;GO:0005506//iron ion binding;GO:0016491//oxidoreductase activity	GO:0008610//lipid biosynthetic process;GO:0016126//sterol biosynthetic process;GO:0055114//oxidation-reduction process
MSTRG.24862	100	71	6	0	0	1	5.176	4.14	0.322	0	0	0.051	3.21267	0.017	-7.56209	2.70845e-06	7.91402e-05	--	-	-	-	--	-	-	-	-	-
MSTRG.22720	105	134	28	6	4	12	3.742	5.678	1.05	0.296	0.21	0.452	3.49	0.319333	-3.45009	2.72885e-06	7.95967e-05	--	-	-	-	--	-	-	-	-	-
ncbi_100624870	702	797	41	33	35	44	54.761	71.185	3.42	3.421	3.859	3.481	43.122	3.587	-3.58757	2.73165e-06	7.95967e-05	Cops9	-	-	-	--	COP9 signalosome subunit 9	-	GO:0008180//COP9 signalosome	-	GO:2000435//negative regulation of protein neddylation
ncbi_100737600	33	43	48	162	147	219	1.132	1.659	1.753	7.265	7.024	7.514	1.51467	7.26767	2.26249	2.75011e-06	8.00238e-05	ZNF326	-	-	-	--	DBIRD complex subunit ZNF326	-	-	-	-
MSTRG.20741	1801	1685	213	127	114	183	60.954	65.295	7.709	5.711	5.454	6.281	44.6527	5.81533	-2.94081	2.75928e-06	8.01795e-05	--	-	-	-	--	-	-	-	-	-
MSTRG.11057	3932	4886	1910	473	840	552	262.909	374.057	136.574	42.024	79.388	37.43	257.847	52.9473	-2.28388	2.77747e-06	8.05965e-05	--	-	-	-	--	coiled-coil domain-containing protein 169 isoform X1 [Phocoena sinus]	-	-	-	-
ncbi_100156232	383	360	422	1010	1178	1520	1.892	2.035	2.235	6.615	8.208	7.611	2.054	7.478	1.86422	2.79641e-06	8.10342e-05	HS2ST1	Metabolism	Glycan biosynthesis and metabolism	K02513	--	heparan sulfate 2-O-sulfotransferase 1, transcript variant X1	ko00534//Glycosaminoglycan biosynthesis - heparan sulfate / heparin	GO:0016021//integral component of membrane	GO:0004394//heparan sulfate 2-O-sulfotransferase activity;GO:0008146//sulfotransferase activity	GO:0015014//heparan sulfate proteoglycan biosynthetic process, polysaccharide chain biosynthetic process;GO:0015015//heparan sulfate proteoglycan biosynthetic process, enzymatic modification;GO:0030202//heparin metabolic process;GO:0060676//ureteric bud formation
MSTRG.1423	413	396	146	35	59	65	12.263	14.358	3.259	1.179	2.256	2.056	9.96	1.83033	-2.44404	2.85316e-06	8.25649e-05	--	-	-	-	--	-	-	-	-	-
ncbi_106509795	464	359	121	44	27	75	6.835	6.082	1.853	0.854	0.538	1.115	4.92333	0.835667	-2.55864	2.89973e-06	8.3797e-05	FBXO48	-	-	-	--	F-box protein 48, transcript variant X1	-	GO:0005737//cytoplasm;GO:0019005//SCF ubiquitin ligase complex	GO:0005515//protein binding	GO:0031146//SCF-dependent proteasomal ubiquitin-dependent protein catabolic process
MSTRG.1663	38	59	6	0	0	0	2.45	4.445	0.421	0	0	0	2.43867	0.001	-11.2519	2.90982e-06	8.39732e-05	--	-	-	-	--	interleukin-1 receptor-associated kinase 1-binding protein 1 isoform X2 [Sus scrofa]	-	-	-	-
MSTRG.5859	7029	7045	7854	1513	702	2520	224.623	257.771	268.408	64.245	31.709	81.668	250.267	59.2073	-2.07962	2.93527e-06	8.45913e-05	--	-	-	-	--	-	-	-	-	-
ncbi_100154397	16	13	25	125	65	136	0.113	0.105	0.189	1.173	0.649	0.974	0.135667	0.932	2.78026	2.94674e-06	8.48054e-05	MAN2A2	Metabolism;Metabolism	Global and overview maps;Glycan biosynthesis and metabolism	K01231;K01231	--	mannosidase alpha class 2A member 2, transcript variant X9	ko01100//Metabolic pathways;ko00510//N-Glycan biosynthesis	GO:0000139//Golgi membrane;GO:0016020//membrane;GO:0016021//integral component of membrane	GO:0003824//catalytic activity;GO:0004559//alpha-mannosidase activity;GO:0015923//mannosidase activity;GO:0016787//hydrolase activity;GO:0016798//hydrolase activity, acting on glycosyl bonds;GO:0016799//hydrolase activity, hydrolyzing N-glycosyl compounds;GO:0030246//carbohydrate binding;GO:0046872//metal ion binding	GO:0005975//carbohydrate metabolic process;GO:0006013//mannose metabolic process;GO:0006491//N-glycan processing;GO:0006517//protein deglycosylation;GO:0008152//metabolic process
ncbi_100154748	429	254	4	4	9	10	13.326	9.024	0.133	0.169	0.39	0.293	7.49433	0.284	-4.72184	2.96959e-06	8.53464e-05	MRPS18A	Genetic Information Processing	Translation	K02963	--	mitochondrial ribosomal protein S18A, transcript variant X2	ko03010//Ribosome	GO:0005763//mitochondrial small ribosomal subunit;GO:0005840//ribosome	GO:0003735//structural constituent of ribosome;GO:0070181//small ribosomal subunit rRNA binding	GO:0006412//translation
MSTRG.1505	9436	10233	9643	2409	2478	3200	525.102	655.704	567.19	171.536	198.179	171.833	582.665	180.516	-1.69054	2.97892e-06	8.54973e-05	--	-	-	-	--	-	-	-	-	-
ncbi_100153846	9	14	23	144	54	149	0.131	0.234	0.359	2.79	1.113	2.203	0.241333	2.03533	3.07617	3.01541e-06	8.64266e-05	E2F1	Human Diseases;Human Diseases;Human Diseases;Human Diseases;Human Diseases;Human Diseases;Cellular Processes;Human Diseases;Human Diseases;Human Diseases;Human Diseases;Human Diseases;Cellular Processes;Human Diseases;Human Diseases;Human Diseases;Human Diseases;Human Diseases;Human Diseases;Human Diseases;Cellular Processes;Human Diseases;Human Diseases	Cancer: overview;Infectious disease: viral;Infectious disease: viral;Infectious disease: viral;Infectious disease: viral;Cancer: specific types;Cell growth and death;Endocrine and metabolic disease;Cancer: specific types;Cancer: specific types;Infectious disease: viral;Cancer: overview;Cell growth and death;Cancer: specific types;Drug resistance: antineoplastic;Cancer: specific types;Cancer: spec…	K17454;K17454;K17454;K17454;K17454;K17454;K17454;K17454;K17454;K17454;K17454;K17454;K17454;K17454;K17454;K17454;K17454;K17454;K17454;K17454;K17454;K17454;K17454	E2F	E2F transcription factor 1	ko05200//Pathways in cancer;ko05165//Human papillomavirus infection;ko05166//Human T-cell leukemia virus 1 infection;ko05163//Human cytomegalovirus infection;ko05167//Kaposi sarcoma-associated herpesvirus infection;ko05225//Hepatocellular carcinoma;ko04218//Cellular senescence;ko04934//Cushing syndrome;ko05226//Gastric cancer;ko05224//Breast cancer;ko05161//Hepatitis B;ko05206//MicroRNAs in cance…	GO:0000790//nuclear chromatin;GO:0005634//nucleus;GO:0005654//nucleoplasm;GO:0005667//transcription factor complex;GO:0005737//cytoplasm;GO:0005813//centrosome;GO:0032991//macromolecular complex;GO:0035189//Rb-E2F complex	GO:0000981//RNA polymerase II transcription factor activity, sequence-specific DNA binding;GO:0000987//core promoter proximal region sequence-specific DNA binding;GO:0001216//bacterial-type RNA polymerase transcriptional activator activity, sequence-specific DNA binding;GO:0003677//DNA binding;GO:0003700//transcription factor activity, sequence-specific DNA binding;GO:0008134//transcription facto…	GO:0000077//DNA damage checkpoint;GO:0000122//negative regulation of transcription from RNA polymerase II promoter;GO:0006351//transcription, DNA-templated;GO:0006355//regulation of transcription, DNA-templated;GO:0008630//intrinsic apoptotic signaling pathway in response to DNA damage;GO:0010628//positive regulation of gene expression;GO:0030900//forebrain development;GO:0043065//positive regula…
MSTRG.11829	19156	20630	3717	1839	1697	2957	756.39	932.671	156.955	96.485	94.705	118.407	615.339	103.199	-2.57595	3.05448e-06	8.74271e-05	--	-	-	-	--	-	-	-	-	-
ncbi_100523455	53183	46122	68820	10930	2995	14793	1370.82	1361.16	1897	374.343	109.117	386.683	1542.99	290.048	-2.41137	3.0813e-06	8.80421e-05	MAD2L1	Human Diseases;Cellular Processes;Cellular Processes;Organismal Systems	Infectious disease: viral;Cell growth and death;Cell growth and death;Endocrine system	K02537;K02537;K02537;K02537	--	mitotic arrest deficient 2 like 1	ko05166//Human T-cell leukemia virus 1 infection;ko04110//Cell cycle;ko04114//Oocyte meiosis;ko04914//Progesterone-mediated oocyte maturation	GO:0000775//chromosome, centromeric region;GO:0000776//kinetochore;GO:0000922//spindle pole;GO:0005623//cell;GO:0005634//nucleus;GO:0005654//nucleoplasm;GO:0005694//chromosome;GO:0005737//cytoplasm;GO:0005829//cytosol;GO:0044615//nuclear pore nuclear basket;GO:0048471//perinuclear region of cytoplasm;GO:0072686//mitotic spindle	GO:0008022//protein C-terminus binding;GO:0042802//identical protein binding;GO:0042803//protein homodimerization activity	GO:0000070//mitotic sister chromatid segregation;GO:0000132//establishment of mitotic spindle orientation;GO:0007093//mitotic cell cycle checkpoint;GO:0007094//mitotic spindle assembly checkpoint;GO:0042177//negative regulation of protein catabolic process;GO:0043066//negative regulation of apoptotic process;GO:0045930//negative regulation of mitotic cell cycle;GO:0051660//establishment of centro…
MSTRG.4539	435	480	13	9	19	18	14.197	17.936	0.454	0.39	0.876	0.596	10.8623	0.620667	-4.12937	3.08435e-06	8.80421e-05	--	-	-	-	--	-	-	-	-	-
MSTRG.9767	49	21	49	208	110	329	0.335	0.163	0.36	1.883	1.063	2.272	0.286	1.73933	2.60445	3.0935e-06	8.81838e-05	L1RE1	-	-	-	--	LINE-1 type transposase domain-containing 1-like protein [Babesia ovata]	-	GO:0000323//lytic vacuole;GO:0036464//cytoplasmic ribonucleoprotein granule	GO:0003723//RNA binding;GO:0005515//protein binding;GO:0043566//structure-specific DNA binding	GO:0032196//transposition
ncbi_100517879	20	24	34	122	92	197	0.174	0.242	0.317	1.444	1.134	1.771	0.244333	1.44967	2.5688	3.09915e-06	8.8225e-05	MLLT1	Human Diseases	Cancer: overview	K15187	--	MLLT1, super elongation complex subunit, transcript variant X1	ko05202//Transcriptional misregulation in cancer	GO:0001650//fibrillar center;GO:0005634//nucleus;GO:0005654//nucleoplasm;GO:0005829//cytosol;GO:0008023//transcription elongation factor complex	-	GO:0006355//regulation of transcription, DNA-templated;GO:0006469//negative regulation of protein kinase activity
ncbi_100156818	173	134	196	448	577	793	1.607	1.425	1.947	5.531	7.577	7.472	1.65967	6.86	2.04732	3.11495e-06	8.85547e-05	PI4K2A	Metabolism;Environmental Information Processing;Metabolism	Global and overview maps;Signal transduction;Carbohydrate metabolism	K13711;K13711;K13711	--	phosphatidylinositol 4-kinase type 2 alpha	ko01100//Metabolic pathways;ko04070//Phosphatidylinositol signaling system;ko00562//Inositol phosphate metabolism	GO:0005739//mitochondrion;GO:0005768//endosome;GO:0005802//trans-Golgi network;GO:0005886//plasma membrane;GO:0030425//dendrite;GO:0042734//presynaptic membrane;GO:0043005//neuron projection;GO:0043025//neuronal cell body;GO:0044231//host cell presynaptic membrane	GO:0004430//1-phosphatidylinositol 4-kinase activity;GO:0016301//kinase activity	GO:0007030//Golgi organization;GO:0007032//endosome organization;GO:0016310//phosphorylation;GO:0046854//phosphatidylinositol phosphorylation
ncbi_100621632	1013	847	434	168	165	199	14.451	13.769	6.582	3.221	3.331	2.809	11.6007	3.12033	-1.89444	3.15668e-06	8.96198e-05	Nde1	-	-	-	--	nudE neurodevelopment protein 1, transcript variant X1	-	GO:0000776//kinetochore;GO:0005623//cell;GO:0005813//centrosome;GO:0005815//microtubule organizing center;GO:0005819//spindle;GO:0005871//kinesin complex;GO:0031616//spindle pole centrosome;GO:0045202//synapse	GO:0008017//microtubule binding;GO:0042802//identical protein binding	GO:0000132//establishment of mitotic spindle orientation;GO:0001764//neuron migration;GO:0007020//microtubule nucleation;GO:0007059//chromosome segregation;GO:0007100//mitotic centrosome separation;GO:0007405//neuroblast proliferation;GO:0016477//cell migration;GO:0021987//cerebral cortex development;GO:0030900//forebrain development;GO:0031023//microtubule organizing center organization;GO:00474…
MSTRG.22003	453	473	69	40	4	30	10.067	11.997	1.644	1.147	0.128	0.686	7.90267	0.653667	-3.59571	3.20915e-06	9.09373e-05	--	-	-	-	--	-	-	-	-	-
MSTRG.1515	340	438	14	14	16	10	6.314	9.348	0.276	0.328	0.409	0.19	5.31267	0.309	-4.10376	3.2151e-06	9.09373e-05	--	-	-	-	--	-	-	-	-	-
MSTRG.22409	210	67	91	679	824	326	2.915	2.351	2.162	8.658	10.308	3.399	2.476	7.455	1.5902	3.21607e-06	9.09373e-05	--	-	-	-	--	-	-	-	-	-
ncbi_100517251	315	262	111	25	35	57	2.717	2.598	1.02	0.291	0.425	0.497	2.11167	0.404333	-2.38477	3.25899e-06	9.20271e-05	Ttc26	-	-	-	--	tetratricopeptide repeat domain 26, transcript variant X1	-	GO:0005813//centrosome;GO:0005929//cilium;GO:0030992//intraciliary transport particle B;GO:0031514//motile cilium;GO:0036064//ciliary basal body;GO:0097546//ciliary base	GO:0005515//protein binding	GO:0007224//smoothened signaling pathway;GO:0007286//spermatid development;GO:0035082//axoneme assembly;GO:0035720//intraciliary anterograde transport;GO:0035735//intraciliary transport involved in cilium morphogenesis;GO:0042073//intraciliary transport;GO:0060271//cilium morphogenesis;GO:0061512//protein localization to cilium
MSTRG.24357	0	1	1	28	75	16	0	0.076	0.057	2.198	6.272	0.977	0.0443333	3.149	6.15036	3.33119e-06	9.39394e-05	--	-	-	-	--	-	-	-	-	-
MSTRG.16199	125	168	3	0	2	4	11.45	17.619	0.294	0	0.259	0.372	9.78767	0.210333	-5.54022	3.434e-06	9.67089e-05	--	-	-	-	--	-	-	-	-	-
ncbi_100522415	47	36	36	163	92	248	0.809	0.709	0.662	3.726	2.237	4.327	0.726667	3.43	2.23884	3.43947e-06	9.67335e-05	LARP6	-	-	-	--	La ribonucleoprotein domain family member 6	-	GO:0005634//nucleus;GO:0005844//polysome;GO:1990904//ribonucleoprotein complex	GO:0003676//nucleic acid binding;GO:0003723//RNA binding;GO:0017022//myosin binding;GO:0035613//RNA stem-loop binding;GO:0048027//mRNA 5'-UTR binding;GO:1990825//sequence-specific mRNA binding	GO:0006396//RNA processing;GO:0006417//regulation of translation;GO:0032967//positive regulation of collagen biosynthetic process;GO:0045727//positive regulation of translation;GO:1902416//positive regulation of mRNA binding
MSTRG.18072	223	248	60	20	11	35	10.213	13.005	2.939	1.217	0.712	1.626	8.719	1.185	-2.87928	3.49668e-06	9.82109e-05	--	-	-	-	--	-	-	-	-	-
ncbi_100517634	3368	4882	37	11	29	36	241.614	400.996	2.839	1.049	2.941	2.619	215.15	2.203	-6.60973	3.52991e-06	9.9012e-05	NDUFA7	Metabolism;Organismal Systems;Human Diseases;Human Diseases;Human Diseases;Organismal Systems;Human Diseases;Metabolism	Global and overview maps;Environmental adaptation;Neurodegenerative disease;Neurodegenerative disease;Endocrine and metabolic disease;Nervous system;Neurodegenerative disease;Energy metabolism	K03951;K03951;K03951;K03951;K03951;K03951;K03951;K03951	--	NADH:ubiquinone oxidoreductase subunit A7	ko01100//Metabolic pathways;ko04714//Thermogenesis;ko05016//Huntington disease;ko05010//Alzheimer disease;ko04932//Non-alcoholic fatty liver disease;ko04723//Retrograde endocannabinoid signaling;ko05012//Parkinson disease;ko00190//Oxidative phosphorylation	-	-	-
ncbi_100512169	2930	3684	1105	342	115	677	93.841	135.095	37.916	14.534	5.199	21.958	88.9507	13.897	-2.67823	3.56927e-06	9.99823e-05	PDCD2L	-	-	-	--	programmed cell death 2 like, transcript variant X2	-	GO:0005737//cytoplasm	-	-
ncbi_100513802	1384	1977	2628	10183	4564	13935	19.99	32.615	40.628	195.615	93.055	204.362	31.0777	164.344	2.40277	3.5988e-06	0.000100675	TACC3	Genetic Information Processing	Translation	K14283	--	transforming acidic coiled-coil containing protein 3, transcript variant X1	ko03013//Nucleocytoplasmic transport	GO:0005737//cytoplasm	-	GO:0000226//microtubule cytoskeleton organization;GO:0007052//mitotic spindle organization;GO:0008283//cell proliferation;GO:0021987//cerebral cortex development
ncbi_414413	781	884	1067	2542	2895	3796	6.859	8.889	10.021	29.665	35.938	33.809	8.58967	33.1373	1.94778	3.62463e-06	0.000101263	NPEPPS	-	-	-	--	aminopeptidase puromycin sensitive	-	GO:0005737//cytoplasm	GO:0004177//aminopeptidase activity;GO:0008233//peptidase activity;GO:0008237//metallopeptidase activity;GO:0008270//zinc ion binding;GO:0016787//hydrolase activity;GO:0042277//peptide binding;GO:0046872//metal ion binding;GO:0070006//metalloaminopeptidase activity	GO:0006508//proteolysis;GO:0043171//peptide catabolic process
ncbi_100510910	243	185	6	4	4	10	10.708	9.334	0.283	0.234	0.249	0.447	6.775	0.31	-4.44988	3.64149e-06	0.000101599	C19orf81	-	-	-	--	chromosome 6 C19orf81 homolog, transcript variant X1	-	-	-	-
ncbi_100739493	1456	1734	325	73	23	252	71.11	97.109	17.002	4.674	1.458	12.288	61.7403	6.14	-3.3299	3.66942e-06	0.000102242	GTF2H5	Genetic Information Processing;Genetic Information Processing	Replication and repair;Transcription	K10845;K10845	--	general transcription factor IIH subunit 5, transcript variant X1	ko03420//Nucleotide excision repair;ko03022//Basal transcription factors	GO:0000439//core TFIIH complex;GO:0005669//transcription factor TFIID complex;GO:0005675//holo TFIIH complex	-	GO:0006289//nucleotide-excision repair;GO:0006294//nucleotide-excision repair, preincision complex assembly;GO:0006355//regulation of transcription, DNA-templated;GO:0006366//transcription from RNA polymerase II promoter;GO:0070816//phosphorylation of RNA polymerase II C-terminal domain
ncbi_100157814	598	353	103	43	34	68	14.453	9.768	2.662	1.381	1.161	1.667	8.961	1.403	-2.67514	3.69328e-06	0.000102771	SF3B4	Genetic Information Processing	Transcription	K12831	--	splicing factor 3b subunit 4	ko03040//Spliceosome	GO:0005634//nucleus;GO:0005681//spliceosomal complex;GO:0005689//U12-type spliceosomal complex;GO:0005730//nucleolus;GO:0071005//U2-type precatalytic spliceosome;GO:1990904//ribonucleoprotein complex	GO:0003676//nucleic acid binding;GO:0003723//RNA binding	GO:0000398//mRNA splicing, via spliceosome;GO:0048026//positive regulation of mRNA splicing, via spliceosome;GO:0051252//regulation of RNA metabolic process
ncbi_100038000	2690	4082	156	149	86	283	218.733	380.038	13.565	16.099	9.884	23.337	204.112	16.44	-3.63408	3.70048e-06	0.000102835	COX7A2	Organismal Systems;Human Diseases;Human Diseases;Human Diseases;Human Diseases;Metabolism;Organismal Systems	Environmental adaptation;Neurodegenerative disease;Neurodegenerative disease;Endocrine and metabolic disease;Neurodegenerative disease;Energy metabolism;Circulatory system	K02270;K02270;K02270;K02270;K02270;K02270;K02270	--	COX7A2 protein	ko04714//Thermogenesis;ko05016//Huntington disease;ko05010//Alzheimer disease;ko04932//Non-alcoholic fatty liver disease;ko05012//Parkinson disease;ko00190//Oxidative phosphorylation;ko04260//Cardiac muscle contraction	GO:0005746//mitochondrial respiratory chain;GO:0016020//membrane;GO:0016021//integral component of membrane	GO:0004129//cytochrome-c oxidase activity;GO:0009055//electron carrier activity	GO:0002082//regulation of oxidative phosphorylation;GO:0022900//electron transport chain;GO:0097250//mitochondrial respiratory chain supercomplex assembly;GO:1902600//hydrogen ion transmembrane transport
MSTRG.5038	300	366	226	24	15	93	12.381	17.294	9.974	1.316	0.875	3.892	13.2163	2.02767	-2.70443	3.74972e-06	0.000104066	ABCA3	Environmental Information Processing	Membrane transport	K05643	--	atp-binding cassette sub-family a, partial [Lynx pardinus]	ko02010//ABC transporters	-	-	-
ncbi_100525545	244	174	287	814	602	1173	1.307	1.067	1.644	5.794	4.558	6.372	1.33933	5.57467	2.05737	3.94337e-06	0.000109296	Larp1	-	-	-	--	La ribonucleoprotein domain family member 1	-	GO:0005737//cytoplasm;GO:0005844//polysome;GO:0010494//cytoplasmic stress granule;GO:0031931//TORC1 complex;GO:0042788//polysomal ribosome	GO:0000339//RNA cap binding;GO:0000340//RNA 7-methylguanosine cap binding;GO:0003723//RNA binding;GO:0003730//mRNA 3'-UTR binding;GO:0008190//eukaryotic initiation factor 4E binding;GO:0008494//translation activator activity;GO:0031369//translation initiation factor binding;GO:0043024//ribosomal small subunit binding;GO:0048027//mRNA 5'-UTR binding	GO:0006413//translational initiation;GO:0008283//cell proliferation;GO:0016239//positive regulation of macroautophagy;GO:0017148//negative regulation of translation;GO:0031929//TOR signaling;GO:0038202//TORC1 signaling;GO:0045070//positive regulation of viral genome replication;GO:0045947//negative regulation of translational initiation;GO:0045948//positive regulation of translational initiation;…
ncbi_102165589	1934	1376	57	71	76	69	12.158	9.904	0.383	0.593	0.675	0.44	7.48167	0.569333	-3.71601	3.95932e-06	0.000109593	--	-	-	-	--	cancer/testis antigen 47A-like	-	-	-	-
ncbi_100525720	121	166	226	1025	362	1366	0.785	1.233	1.568	8.836	3.319	8.987	1.19533	7.04733	2.55966	4.01066e-06	0.000110857	SAP30L	-	-	-	--	SAP30 like, transcript variant X1	-	GO:0000118//histone deacetylase complex;GO:0005730//nucleolus	GO:0003677//DNA binding;GO:0003712//transcription cofactor activity;GO:0004407//histone deacetylase activity;GO:0005515//protein binding;GO:0008270//zinc ion binding;GO:0010314//phosphatidylinositol-5-phosphate binding;GO:0031491//nucleosome binding;GO:0042393//histone binding;GO:0044378//non-sequence-specific DNA binding, bending	GO:0006355//regulation of transcription, DNA-templated;GO:0016575//histone deacetylation
MSTRG.6408	585	608	442	127	115	196	9.265	10.731	7.308	2.865	2.89	3.468	9.10133	3.07433	-1.5658	4.01553e-06	0.000110857	--	-	-	-	--	cullin-7 isoform X1 [Sus scrofa]	-	-	-	-
ncbi_100157840	13901	13030	10513	2750	3617	3094	253.567	270.206	205.856	66.032	94.661	56.393	243.21	72.362	-1.7489	4.07817e-06	0.000112439	SCFD1	-	-	-	--	sec1 family domain containing 1, transcript variant X1	-	-	-	GO:0006904//vesicle docking involved in exocytosis;GO:0016192//vesicle-mediated transport
ncbi_397611	2277	3555	385	250	154	332	57.646	103.047	10.423	8.41	5.511	8.524	57.0387	7.48167	-2.93051	4.14725e-06	0.000114193	RPS4X	Genetic Information Processing	Translation	K02987	--	ribosomal protein S4, X-linked	ko03010//Ribosome	GO:0005840//ribosome;GO:0022627//cytosolic small ribosomal subunit	GO:0003723//RNA binding;GO:0003735//structural constituent of ribosome;GO:0019843//rRNA binding	GO:0006412//translation
ncbi_100517173	87	57	73	219	185	387	0.67	0.503	0.602	2.243	2.015	3.025	0.591667	2.42767	2.03671	4.15786e-06	0.000114336	FAM193A	-	-	-	--	family with sequence similarity 193 member A	-	-	-	-
ncbi_100517864	651	658	1163	2574	3290	4557	6.075	7.03	11.618	31.933	43.408	43.141	8.241	39.494	2.26074	4.26098e-06	0.00011689	TENT4A	Genetic Information Processing	Folding, sorting and degradation	K03514	--	poly(A) RNA polymerase D7, non-canonical, transcript variant X1	ko03018//RNA degradation	GO:0005634//nucleus;GO:0005654//nucleoplasm;GO:0005730//nucleolus;GO:0005794//Golgi apparatus;GO:0031499//TRAMP complex;GO:0031965//nuclear membrane	GO:0004652//polynucleotide adenylyltransferase activity;GO:0016779//nucleotidyltransferase activity;GO:0070568//guanylyltransferase activity	GO:0042493//response to drug;GO:0043631//RNA polyadenylation;GO:0060212//negative regulation of nuclear-transcribed mRNA poly(A) tail shortening;GO:0071044//histone mRNA catabolic process;GO:0071050//snoRNA polyadenylation;GO:0071076//RNA 3' uridylation
MSTRG.20652	197	171	180	41	25	48	5.171	5.038	4.824	1.376	0.905	1.283	5.011	1.188	-2.07656	4.26188e-06	0.00011689	--	-	-	-	--	-	-	-	-	-
ncbi_100513261	134	145	1	0	2	1	0.707	0.876	0.006	0	0.015	0.005	0.529667	0.00666667	-6.31198	4.28515e-06	0.000117375	MAMDC4	-	-	-	--	14 kDa phosphohistidine phosphatase, transcript variant X1	-	-	-	-
ncbi_100621486	318	142	5	1	8	4	9.446	4.83	0.159	0.039	0.336	0.121	4.81167	0.165333	-4.86309	4.33616e-06	0.000118533	ALAD	Metabolism;Metabolism	Global and overview maps;Metabolism of cofactors and vitamins	K01698;K01698	--	aminolevulinate dehydratase	ko01100//Metabolic pathways;ko00860//Porphyrin metabolism	GO:0005829//cytosol	GO:0003824//catalytic activity;GO:0004655//porphobilinogen synthase activity;GO:0008270//zinc ion binding;GO:0016829//lyase activity;GO:0042802//identical protein binding;GO:0046872//metal ion binding	GO:0006779//porphyrin-containing compound biosynthetic process;GO:0006783//heme biosynthetic process;GO:0033014//tetrapyrrole biosynthetic process;GO:0051260//protein homooligomerization;GO:0071353//cellular response to interleukin-4;GO:1901799//negative regulation of proteasomal protein catabolic process
MSTRG.22562	1135	1141	28	7	59	23	24.459	28.153	0.645	0.2	1.797	0.503	17.7523	0.833333	-4.41297	4.33869e-06	0.000118533	SMIM26	-	-	-	--	small integral membrane protein 26 [Balaenoptera acutorostrata scammoni]	-	GO:0043231//intracellular membrane-bounded organelle	-	-
ncbi_100152455	142	125	216	561	475	972	2.442	2.461	3.972	12.818	11.545	16.95	2.95833	13.771	2.21878	4.41819e-06	0.000120548	USP21	Cellular Processes	Cell growth and death	K21634	--	ubiquitin specific peptidase 21	ko04217//Necroptosis	GO:0005654//nucleoplasm;GO:0005737//cytoplasm;GO:0005829//cytosol;GO:0005886//plasma membrane	GO:0004843//thiol-dependent ubiquitin-specific protease activity;GO:0008233//peptidase activity;GO:0008234//cysteine-type peptidase activity;GO:0016787//hydrolase activity;GO:0019784//NEDD8-specific protease activity;GO:0036459//thiol-dependent ubiquitinyl hydrolase activity	GO:0006508//proteolysis;GO:0006511//ubiquitin-dependent protein catabolic process;GO:0016579//protein deubiquitination
ncbi_100523447	2278	2076	1601	496	208	667	23.217	24.228	17.447	6.715	3.014	6.894	21.6307	5.541	-1.96486	4.4326e-06	0.000120784	TM2D1	-	-	-	--	TM2 domain containing 1, transcript variant X2	-	GO:0005654//nucleoplasm;GO:0005887//integral component of plasma membrane;GO:0016020//membrane;GO:0016021//integral component of membrane	GO:0001540//beta-amyloid binding;GO:0004930//G-protein coupled receptor activity	GO:0007186//G-protein coupled receptor signaling pathway;GO:0097190//apoptotic signaling pathway
ncbi_100127483	284	194	345	905	807	1275	3.478	2.72	4.518	14.726	13.969	15.835	3.572	14.8433	2.05501	4.43872e-06	0.000120794	Bmpr2	Environmental Information Processing;Organismal Systems;Environmental Information Processing;Human Diseases;Human Diseases;Cellular Processes;Environmental Information Processing	Signaling molecules and interaction;Development and regeneration;Signal transduction;Cancer: overview;Cardiovascular disease;Cellular community - eukaryotes;Signal transduction	K04671;K04671;K04671;K04671;K04671;K04671;K04671	--	bone morphogenetic protein receptor type 2	ko04060//Cytokine-cytokine receptor interaction;ko04360//Axon guidance;ko04390//Hippo signaling pathway;ko05206//MicroRNAs in cancer;ko05418//Fluid shear stress and atherosclerosis;ko04550//Signaling pathways regulating pluripotency of stem cells;ko04350//TGF-beta signaling pathway	GO:0005886//plasma membrane;GO:0016020//membrane;GO:0016021//integral component of membrane;GO:0043235//receptor complex	GO:0000166//nucleotide binding;GO:0004672//protein kinase activity;GO:0004674//protein serine/threonine kinase activity;GO:0004675//transmembrane receptor protein serine/threonine kinase activity;GO:0005024//transforming growth factor beta-activated receptor activity;GO:0005524//ATP binding;GO:0016301//kinase activity;GO:0016740//transferase activity;GO:0038023//signaling receptor activity;GO:004…	GO:0001568//blood vessel development;GO:0001944//vasculature development;GO:0006468//protein phosphorylation;GO:0007178//transmembrane receptor protein serine/threonine kinase signaling pathway;GO:0007179//transforming growth factor beta receptor signaling pathway;GO:0016310//phosphorylation;GO:0030166//proteoglycan biosynthetic process;GO:0030509//BMP signaling pathway;GO:0060350//endochondral b…
MSTRG.13247	96	112	116	18	6	22	17.217	23.012	22.299	4.269	1.597	3.998	20.8427	3.288	-2.66426	4.46764e-06	0.000121424	--	-	-	-	--	-	-	-	-	-
ncbi_100621999	19	23	0	167	51	307	0.38	0.301	0	5.356	1.762	7.445	0.227	4.85433	4.41851	4.48512e-06	0.000121718	PSKH1	-	-	-	--	protein serine kinase H1, transcript variant X1	-	GO:0005654//nucleoplasm	GO:0000166//nucleotide binding;GO:0004672//protein kinase activity;GO:0004674//protein serine/threonine kinase activity;GO:0005524//ATP binding;GO:0016301//kinase activity	GO:0006468//protein phosphorylation;GO:0007368//determination of left/right symmetry;GO:0007507//heart development;GO:0016310//phosphorylation
ncbi_100513041	8560	10153	429	477	348	717	208.195	282.737	11.158	15.415	11.964	17.685	167.363	15.0213	-3.4779	4.49005e-06	0.000121718	GSDMB	-	-	-	--	gasdermin B, transcript variant X1	-	-	GO:0001786//phosphatidylserine binding;GO:0005546//phosphatidylinositol-4,5-bisphosphate binding;GO:0070273//phosphatidylinositol-4-phosphate binding	GO:0042742//defense response to bacterium;GO:0070269//pyroptosis
MSTRG.5527	150	99	332	5	28	19	9.841	7.437	23.293	0.436	2.597	1.264	13.5237	1.43233	-3.23905	4.50421e-06	0.000121944	--	-	-	-	--	-	-	-	-	-
ncbi_100157025	10223	9023	4715	1613	1973	2523	61.818	62.471	30.49	12.96	16.864	15.472	51.593	15.0987	-1.77275	4.52282e-06	0.000122291	SFR1	-	-	-	--	SWI5 dependent homologous recombination repair protein 1	-	GO:0005634//nucleus;GO:0032798//Swi5-Sfr1 complex	GO:0030374//ligand-dependent nuclear receptor transcription coactivator activity	GO:0000724//double-strand break repair via homologous recombination;GO:0045893//positive regulation of transcription, DNA-templated;GO:0071391//cellular response to estrogen stimulus
MSTRG.3151	101	87	7	3	1	1	7.316	6.801	0.357	0.306	0.116	0.042	4.82467	0.154667	-4.9632	4.53358e-06	0.000122415	--	-	-	-	--	-	-	-	-	-
ncbi_100125954	966	502	17	33	10	32	35.925	21.376	0.676	1.631	0.526	1.207	19.3257	1.12133	-4.10723	4.53907e-06	0.000122415	COPS6	-	-	-	--	COP9 signalosome subunit 6	-	GO:0005634//nucleus;GO:0005654//nucleoplasm;GO:0005737//cytoplasm;GO:0008180//COP9 signalosome	GO:0005515//protein binding	GO:0000338//protein deneddylation
ncbi_100312961	11121	8258	2374	916	1211	1611	253.608	215.619	57.895	27.756	39.035	37.257	175.707	34.6827	-2.34089	4.56411e-06	0.000122933	ASNS	Metabolism;Metabolism	Global and overview maps;Amino acid metabolism	K01953;K01953	--	asparagine synthetase (glutamine-hydrolyzing)	ko01100//Metabolic pathways;ko00250//Alanine, aspartate and glutamate metabolism	GO:0005829//cytosol	GO:0000166//nucleotide binding;GO:0004066//asparagine synthase (glutamine-hydrolyzing) activity;GO:0005524//ATP binding	GO:0006529//asparagine biosynthetic process;GO:0006541//glutamine metabolic process;GO:0008652//cellular amino acid biosynthetic process;GO:0042149//cellular response to glucose starvation;GO:0043066//negative regulation of apoptotic process;GO:0045931//positive regulation of mitotic cell cycle;GO:0070981//L-asparagine biosynthetic process
ncbi_100515889	1545	1375	1634	294	407	319	48.318	49.383	55.258	12.458	18.617	10.37	50.9863	13.815	-1.88388	4.57365e-06	0.000122933	DGUOK	Metabolism;Metabolism	Global and overview maps;Nucleotide metabolism	K00904;K00904	--	deoxyguanosine kinase, transcript variant X1	ko01100//Metabolic pathways;ko00230//Purine metabolism	GO:0005737//cytoplasm;GO:0005739//mitochondrion;GO:0005829//cytosol	GO:0000166//nucleotide binding;GO:0004138//deoxyguanosine kinase activity;GO:0005524//ATP binding;GO:0016301//kinase activity;GO:0019136//deoxynucleoside kinase activity;GO:0019206//nucleoside kinase activity	GO:0006139//nucleobase-containing compound metabolic process;GO:0006468//protein phosphorylation;GO:0009157//deoxyribonucleoside monophosphate biosynthetic process;GO:0009165//nucleotide biosynthetic process;GO:0016310//phosphorylation;GO:0046070//dGTP metabolic process;GO:0046122//purine deoxyribonucleoside metabolic process
ncbi_100514282	78	81	5	1	0	0	4.455	5.297	0.305	0.076	0	0	3.35233	0.0253333	-7.04798	4.57584e-06	0.000122933	PRORSD1	-	-	-	--	prolyl-tRNA synthetase associated domain-containing protein 1	-	-	GO:0002161//aminoacyl-tRNA editing activity	-
ncbi_414385	200	143	15	7	3	12	2.024	1.657	0.162	0.094	0.043	0.123	1.281	0.0866667	-3.88565	4.65631e-06	0.000124935	Srm	Metabolism;Metabolism;Metabolism;Metabolism;Metabolism	Global and overview maps;Amino acid metabolism;Metabolism of other amino acids;Amino acid metabolism;Metabolism of other amino acids	K00797;K00797;K00797;K00797;K00797	--	spermidine synthase, transcript variant X2	ko01100//Metabolic pathways;ko00330//Arginine and proline metabolism;ko00480//Glutathione metabolism;ko00270//Cysteine and methionine metabolism;ko00410//beta-Alanine metabolism	-	GO:0003824//catalytic activity;GO:0004766//spermidine synthase activity;GO:0016740//transferase activity;GO:0042802//identical protein binding;GO:0042803//protein homodimerization activity	GO:0006595//polyamine metabolic process;GO:0006596//polyamine biosynthetic process;GO:0008295//spermidine biosynthetic process;GO:1990830//cellular response to leukemia inhibitory factor
ncbi_397127	1113	860	96	68	65	76	39.816	35.261	3.652	3.203	3.295	2.735	26.243	3.07767	-3.09202	4.69748e-06	0.000125879	ESD	-	-	-	--	esterase D	-	GO:0005737//cytoplasm;GO:0005829//cytosol;GO:0031410//cytoplasmic vesicle	GO:0016787//hydrolase activity;GO:0016788//hydrolase activity, acting on ester bonds;GO:0018738//S-formylglutathione hydrolase activity;GO:0042802//identical protein binding;GO:0052689//carboxylic ester hydrolase activity	GO:0046294//formaldehyde catabolic process
ncbi_100524018	1999	1573	2093	342	150	652	69.037	62.367	76.99	15.739	7.32	22.77	69.4647	15.2763	-2.18498	4.71737e-06	0.000126251	PIGF	Metabolism;Metabolism	Global and overview maps;Glycan biosynthesis and metabolism	K05287;K05287	--	phosphatidylinositol glycan anchor biosynthesis class F, transcript variant X1	ko01100//Metabolic pathways;ko00563//Glycosylphosphatidylinositol (GPI)-anchor biosynthesis	GO:0005789//endoplasmic reticulum membrane;GO:0016020//membrane;GO:0016021//integral component of membrane	-	GO:0006506//GPI anchor biosynthetic process
ncbi_100523324	120	111	121	334	369	416	0.492	0.524	0.537	1.85	2.11	1.782	0.517667	1.914	1.8865	4.72439e-06	0.000126278	ARHGEF12	Human Diseases;Human Diseases;Cellular Processes;Human Diseases;Organismal Systems;Human Diseases;Organismal Systems;Organismal Systems;Organismal Systems	Cancer: overview;Infectious disease: viral;Cell motility;Cancer: overview;Development and regeneration;Infectious disease: bacterial;Immune system;Circulatory system;Immune system	K07532;K07532;K07532;K07532;K07532;K07532;K07532;K07532;K07532	--	Rho guanine nucleotide exchange factor 12, transcript variant X5	ko05200//Pathways in cancer;ko05163//Human cytomegalovirus infection;ko04810//Regulation of actin cytoskeleton;ko05205//Proteoglycans in cancer;ko04360//Axon guidance;ko05152//Tuberculosis;ko04611//Platelet activation;ko04270//Vascular smooth muscle contraction;ko04625//C-type lectin receptor signaling pathway	GO:0005737//cytoplasm	GO:0001664//G-protein coupled receptor binding;GO:0005085//guanyl-nucleotide exchange factor activity;GO:0005089//Rho guanyl-nucleotide exchange factor activity;GO:0005096//GTPase activator activity;GO:0005515//protein binding	GO:0007186//G-protein coupled receptor signaling pathway;GO:0007266//Rho protein signal transduction;GO:0035556//intracellular signal transduction;GO:0043547//positive regulation of GTPase activity
ncbi_100522911	114	119	234	888	416	1124	1.766	2.078	3.89	18.141	9.045	17.563	2.578	14.9163	2.53257	4.73135e-06	0.000126304	CXXC1	-	-	-	--	CXXC finger protein 1, transcript variant X1	-	GO:0005634//nucleus;GO:0005654//nucleoplasm;GO:0005829//cytosol;GO:0016363//nuclear matrix;GO:0016607//nuclear speck;GO:0035097//histone methyltransferase complex;GO:0048188//Set1C/COMPASS complex	GO:0003677//DNA binding;GO:0008270//zinc ion binding;GO:0035064//methylated histone binding;GO:0042800//histone methyltransferase activity (H3-K4 specific);GO:0045322//unmethylated CpG binding;GO:0046872//metal ion binding	GO:0006355//regulation of transcription, DNA-templated;GO:0045893//positive regulation of transcription, DNA-templated;GO:0051568//histone H3-K4 methylation
ncbi_102160938	2237	3489	25	11	19	29	29.393	52.489	0.351	0.192	0.353	0.386	27.411	0.310333	-6.46479	4.7682e-06	0.000127126	H2B-VII	Human Diseases;Human Diseases;Human Diseases	Cancer: overview;Substance dependence;Immune disease	K11252;K11252;K11252	--	late histone H2B.L4-like	ko05203//Viral carcinogenesis;ko05034//Alcoholism;ko05322//Systemic lupus erythematosus	GO:0000786//nucleosome;GO:0005634//nucleus;GO:0005694//chromosome	GO:0003677//DNA binding;GO:0046982//protein heterodimerization activity	GO:0006334//nucleosome assembly
ncbi_100627807	972	1267	90	25	62	108	31.004	46.311	3.07	1.067	2.8	3.491	26.795	2.45267	-3.44954	4.80371e-06	0.000127891	RBM3	-	-	-	--	RNA binding motif (RNP1, RRM) protein 3	-	GO:0005634//nucleus;GO:0005654//nucleoplasm;GO:0005681//spliceosomal complex;GO:0015934//large ribosomal subunit;GO:1990904//ribonucleoprotein complex	GO:0003676//nucleic acid binding;GO:0003723//RNA binding;GO:0043023//ribosomal large subunit binding	GO:0006417//regulation of translation;GO:0048026//positive regulation of mRNA splicing, via spliceosome;GO:0051252//regulation of RNA metabolic process
ncbi_100155841	1172	1078	23	26	49	46	32.906	34.652	0.691	0.971	1.913	1.287	22.7497	1.39033	-4.03234	4.81265e-06	0.000127891	MAPK13	Environmental Information Processing;Organismal Systems;Human Diseases;Environmental Information Processing;Human Diseases;Human Diseases;Human Diseases;Human Diseases;Cellular Processes;Human Diseases;Organismal Systems;Organismal Systems;Organismal Systems;Human Diseases;Cellular Processes;Environmental Information Processing;Organismal Systems;Organismal Systems;Organismal Systems;Organismal S…	Signal transduction;Environmental adaptation;Infectious disease: viral;Signal transduction;Infectious disease: viral;Cancer: overview;Infectious disease: viral;Infectious disease: bacterial;Cell growth and death;Infectious disease: viral;Nervous system;Immune system;Circulatory system;Cardiovascular disease;Cellular community - eukaryotes;Signal transduction;Endocrine system;Nervous system;Develo…	K04441;K04441;K04441;K04441;K04441;K04441;K04441;K04441;K04441;K04441;K04441;K04441;K04441;K04441;K04441;K04441;K04441;K04441;K04441;K04441;K04441;K04441;K04441;K04441;K04441;K04441;K04441;K04441;K04441;K04441;K04441;K04441;K04441;K04441;K04441;K04441;K04441;K04441;K04441;K04441;K04441;K04441;K04441;K04441;K04441;K04441	--	mitogen-activated protein kinase 13, transcript variant X1	ko04010//MAPK signaling pathway;ko04714//Thermogenesis;ko05163//Human cytomegalovirus infection;ko04015//Rap1 signaling pathway;ko05169//Epstein-Barr virus infection;ko05205//Proteoglycans in cancer;ko05167//Kaposi sarcoma-associated herpesvirus infection;ko05152//Tuberculosis;ko04218//Cellular senescence;ko05164//Influenza A;ko04723//Retrograde endocannabinoid signaling;ko04621//NOD-like recepto…	GO:0005634//nucleus;GO:0005737//cytoplasm	GO:0000166//nucleotide binding;GO:0004672//protein kinase activity;GO:0004674//protein serine/threonine kinase activity;GO:0004707//MAP kinase activity;GO:0005524//ATP binding;GO:0016301//kinase activity;GO:0016740//transferase activity	GO:0000165//MAPK cascade;GO:0006468//protein phosphorylation;GO:0010468//regulation of gene expression;GO:0016310//phosphorylation;GO:0035556//intracellular signal transduction
ncbi_100524813	20	37	57	229	145	279	0.307	0.65	0.935	4.575	3.127	4.311	0.630667	4.00433	2.66661	4.81518e-06	0.000127891	DAXX	Environmental Information Processing;Human Diseases;Cellular Processes;Human Diseases	Signal transduction;Infectious disease: viral;Cell growth and death;Neurodegenerative disease	K02308;K02308;K02308;K02308	--	death domain associated protein, transcript variant X1	ko04010//MAPK signaling pathway;ko05168//Herpes simplex virus 1 infection;ko04210//Apoptosis;ko05014//Amyotrophic lateral sclerosis	GO:0000775//chromosome, centromeric region;GO:0005634//nucleus;GO:0005654//nucleoplasm;GO:0016604//nuclear body;GO:0016605//PML body	GO:0002039//p53 binding;GO:0003713//transcription coactivator activity;GO:0003714//transcription corepressor activity;GO:0008134//transcription factor binding;GO:0019899//enzyme binding;GO:0019901//protein kinase binding;GO:0030295//protein kinase activator activity;GO:0031625//ubiquitin protein ligase binding;GO:0042393//histone binding;GO:0047485//protein N-terminus binding;GO:0050681//androgen…	GO:0001934//positive regulation of protein phosphorylation;GO:0006334//nucleosome assembly;GO:0006338//chromatin remodeling;GO:0006355//regulation of transcription, DNA-templated;GO:0030521//androgen receptor signaling pathway;GO:0031396//regulation of protein ubiquitination;GO:0032147//activation of protein kinase activity;GO:0034605//cellular response to heat;GO:0034620//cellular response to un…
ncbi_497050	57	64	43	250	105	365	1.004	1.291	0.81	5.851	2.614	6.52	1.035	4.995	2.27085	4.83453e-06	0.000128243	AHCY	Metabolism;Metabolism	Global and overview maps;Amino acid metabolism	K01251;K01251	--	adenosylhomocysteinase	ko01100//Metabolic pathways;ko00270//Cysteine and methionine metabolism	GO:0005829//cytosol	GO:0004013//adenosylhomocysteinase activity	GO:0033353//S-adenosylmethionine cycle
ncbi_100515369	42	49	44	178	107	271	0.255	0.341	0.286	1.438	0.932	1.674	0.294	1.348	2.19693	4.86928e-06	0.000129002	FBXL18	-	-	-	--	F-box and leucine rich repeat protein 18, transcript variant X1	-	GO:0005634//nucleus;GO:0005829//cytosol;GO:0019005//SCF ubiquitin ligase complex	GO:0005515//protein binding;GO:0061630//ubiquitin protein ligase activity	GO:0000086//G2/M transition of mitotic cell cycle;GO:0016567//protein ubiquitination;GO:0031146//SCF-dependent proteasomal ubiquitin-dependent protein catabolic process;GO:0051726//regulation of cell cycle
MSTRG.98	268	228	11	11	2	12	12.793	12.462	0.562	0.698	0.135	0.581	8.60567	0.471333	-4.19047	4.89261e-06	0.000129374	--	-	-	-	--	cullin-7 isoform X1 [Sus scrofa]	-	-	-	-
ncbi_102161487	720	867	11	17	28	30	13.598	18.799	0.223	0.429	0.752	0.578	10.8733	0.586333	-4.21293	4.89563e-06	0.000129374	TMEM225B	-	-	-	--	transmembrane protein 225B, transcript variant X1	-	GO:0016020//membrane;GO:0016021//integral component of membrane	-	GO:0010923//negative regulation of phosphatase activity
MSTRG.5395	54	72	88	9	7	8	1.577	2.57	2.96	0.387	0.35	0.287	2.369	0.341333	-2.79502	4.93599e-06	0.000130277	--	-	-	-	--	-	-	-	-	-
ncbi_110261239	1963	2258	75	91	58	158	58.285	76.946	2.368	3.609	2.42	4.734	45.8663	3.58767	-3.67632	4.95962e-06	0.000130736	TMEM69	-	-	-	--	transmembrane protein 69, transcript variant X1	-	GO:0016020//membrane;GO:0016021//integral component of membrane	-	-
ncbi_100512161	218	199	100	643	310	1041	1.743	1.822	0.855	6.833	3.504	8.443	1.47333	6.26	2.08708	5.14287e-06	0.000135397	CNNM3	-	-	-	--	cyclin and CBS domain divalent metal cation transport mediator 3, transcript variant X1	-	GO:0005886//plasma membrane;GO:0016020//membrane;GO:0016021//integral component of membrane	GO:0022857//transmembrane transporter activity	GO:0055085//transmembrane transport
ncbi_100519234	5607	4790	7892	995	337	1861	214.884	210.406	323.74	50.607	17.805	72.348	249.677	46.92	-2.41179	5.19006e-06	0.000136331	MED30	Organismal Systems	Endocrine system	K15143	--	mediator complex subunit 30, transcript variant X1	ko04919//Thyroid hormone signaling pathway	GO:0005634//nucleus;GO:0016592//mediator complex	GO:0003712//transcription cofactor activity;GO:0046966//thyroid hormone receptor binding	GO:0006367//transcription initiation from RNA polymerase II promoter;GO:0019827//stem cell population maintenance;GO:0045893//positive regulation of transcription, DNA-templated
ncbi_100152505	345	342	46	21	19	38	16.868	19.145	2.405	1.364	1.313	1.884	12.806	1.52033	-3.07436	5.19135e-06	0.000136331	ERH	-	-	-	--	enhancer of rudimentary homolog (Drosophila)	-	GO:0030496//midbody;GO:0034709//methylosome	GO:0008327//methyl-CpG binding	GO:0007049//cell cycle
ncbi_100154143	1949	2070	116	51	151	44	47.675	57.975	3.034	1.658	5.221	1.091	36.228	2.65667	-3.76942	5.21864e-06	0.000136829	PRDX3	-	-	-	--	peroxiredoxin 3	-	GO:0005623//cell;GO:0005737//cytoplasm;GO:0005739//mitochondrion;GO:0005769//early endosome;GO:0005829//cytosol;GO:0032991//macromolecular complex	GO:0008022//protein C-terminus binding;GO:0008379//thioredoxin peroxidase activity;GO:0016209//antioxidant activity;GO:0016491//oxidoreductase activity;GO:0019900//kinase binding;GO:0019901//protein kinase binding;GO:0042802//identical protein binding;GO:0043027//cysteine-type endopeptidase inhibitor activity involved in apoptotic process;GO:0051920//peroxiredoxin activity	GO:0001893//maternal placenta development;GO:0006915//apoptotic process;GO:0006979//response to oxidative stress;GO:0007005//mitochondrion organization;GO:0008284//positive regulation of cell proliferation;GO:0018171//peptidyl-cysteine oxidation;GO:0030099//myeloid cell differentiation;GO:0032496//response to lipopolysaccharide;GO:0033673//negative regulation of kinase activity;GO:0034599//cellul…
MSTRG.20785	30	52	44	3	0	2	3.112	6.178	4.883	0.413	0	0.21	4.72433	0.207667	-4.50777	5.22331e-06	0.000136829	--	-	-	-	--	basic proline-rich protein-like [Sus scrofa]	-	-	-	-
ncbi_100525028	3251	3323	202	219	87	275	123.439	144.797	8.193	11.065	4.691	10.563	92.143	8.773	-3.39273	5.25401e-06	0.000137461	DRAP1	-	-	-	NF-YC	DR1 associated protein 1, transcript variant X2	-	GO:0005634//nucleus	GO:0000978//RNA polymerase II core promoter proximal region sequence-specific DNA binding;GO:0003712//transcription cofactor activity;GO:0042802//identical protein binding;GO:0046982//protein heterodimerization activity	GO:0006355//regulation of transcription, DNA-templated
ncbi_100519406	7443	5761	8878	1770	1608	2164	42.4	37.639	54.215	13.423	12.931	12.486	44.7513	12.9467	-1.78935	5.28254e-06	0.000138036	TRMT5	-	-	-	--	tRNA methyltransferase 5, transcript variant X1	-	GO:0005634//nucleus;GO:0005737//cytoplasm;GO:0005739//mitochondrion;GO:0005759//mitochondrial matrix	GO:0008168//methyltransferase activity;GO:0008175//tRNA methyltransferase activity;GO:0009019//tRNA (guanine-N1-)-methyltransferase activity;GO:0016740//transferase activity;GO:0052906//tRNA (guanine(37)-N(1))-methyltransferase activity	GO:0002939//tRNA N1-guanine methylation;GO:0008033//tRNA processing;GO:0030488//tRNA methylation;GO:0032259//methylation;GO:0070901//mitochondrial tRNA methylation
ncbi_100523885	3872	4215	608	267	440	350	163.328	204.286	26.688	13.236	24.738	12.726	131.434	16.9	-2.95924	5.29782e-06	0.000138263	TM2D3	-	-	-	--	TM2 domain containing 3, transcript variant X2	-	GO:0016020//membrane;GO:0016021//integral component of membrane	-	-
ncbi_100516955	406	309	162	35	61	70	7.783	6.783	3.321	0.892	1.653	1.361	5.96233	1.302	-2.19515	5.30709e-06	0.000138333	GTF2F1	Genetic Information Processing	Transcription	K03138	--	general transcription factor IIF subunit 1, transcript variant X1	ko03022//Basal transcription factors	GO:0005634//nucleus;GO:0005654//nucleoplasm;GO:0005669//transcription factor TFIID complex;GO:0030054//cell junction;GO:0032991//macromolecular complex;GO:0043231//intracellular membrane-bounded organelle	GO:0003677//DNA binding;GO:0008134//transcription factor binding;GO:0019211//phosphatase activator activity;GO:0019903//protein phosphatase binding;GO:0019904//protein domain specific binding;GO:1990841//promoter-specific chromatin binding	GO:0006367//transcription initiation from RNA polymerase II promoter;GO:0009615//response to virus;GO:0032091//negative regulation of protein binding;GO:0032968//positive regulation of transcription elongation from RNA polymerase II promoter;GO:0043085//positive regulation of catalytic activity;GO:0045944//positive regulation of transcription from RNA polymerase II promoter
MSTRG.11033	165	168	265	33	15	51	6.233	7.266	10.705	1.656	0.801	1.954	8.068	1.47033	-2.45607	5.3719e-06	0.000139849	--	-	-	-	--	-	-	-	-	-
ncbi_100127139	1538	1525	1015	167	373	278	192.903	219	136.142	27.832	66.127	35.36	182.682	43.1063	-2.08336	5.41542e-06	0.000140808	SUMO1	Genetic Information Processing;Human Diseases	Translation;Cardiovascular disease	K12160;K12160	--	small ubiquitin-like modifier 1	ko03013//Nucleocytoplasmic transport;ko05418//Fluid shear stress and atherosclerosis	GO:0005634//nucleus;GO:0005737//cytoplasm;GO:0005886//plasma membrane;GO:0008076//voltage-gated potassium channel complex;GO:0016020//membrane;GO:0016605//PML body;GO:0016607//nuclear speck;GO:0031965//nuclear membrane;GO:0097165//nuclear stress granule	GO:0005515//protein binding;GO:0008134//transcription factor binding;GO:0015459//potassium channel regulator activity;GO:0031386//protein tag;GO:0031625//ubiquitin protein ligase binding;GO:0044389//ubiquitin-like protein ligase binding	GO:0016925//protein sumoylation;GO:0034605//cellular response to heat;GO:0045759//negative regulation of action potential;GO:0060021//palate development;GO:0071276//cellular response to cadmium ion;GO:1902260//negative regulation of delayed rectifier potassium channel activity
ncbi_102162930	26114	27664	3704	2380	2258	2945	1348.92	1636.15	204.611	163.355	164.864	154.273	1063.23	160.831	-2.72484	5.51911e-06	0.000143326	--	-	-	-	--	ferritin, heavy subunit-like	-	GO:0005623//cell;GO:0005737//cytoplasm	GO:0005506//iron ion binding;GO:0008198//ferrous iron binding;GO:0008199//ferric iron binding;GO:0046872//metal ion binding	GO:0006826//iron ion transport;GO:0006879//cellular iron ion homeostasis;GO:0006880//intracellular sequestering of iron ion
ncbi_100521052	1415	1503	276	134	114	232	43.525	52.933	9.092	5.484	4.963	7.247	35.1833	5.898	-2.57659	5.63851e-06	0.000146232	IMMP2L	Genetic Information Processing	Folding, sorting and degradation	K09648	--	inner mitochondrial membrane peptidase subunit 2, transcript variant X1	ko03060//Protein export	GO:0005739//mitochondrion;GO:0005743//mitochondrial inner membrane;GO:0016020//membrane;GO:0016021//integral component of membrane;GO:0042720//mitochondrial inner membrane peptidase complex	GO:0008233//peptidase activity;GO:0008236//serine-type peptidase activity;GO:0016787//hydrolase activity	GO:0001541//ovarian follicle development;GO:0006465//signal peptide processing;GO:0006508//proteolysis;GO:0006627//protein processing involved in protein targeting to mitochondrion;GO:0006801//superoxide metabolic process;GO:0006974//cellular response to DNA damage stimulus;GO:0007283//spermatogenesis;GO:0007420//brain development;GO:0008015//blood circulation;GO:0022904//respiratory electron tra…
ncbi_100627901	311	286	391	1077	758	1669	5.711	6.013	7.679	26.279	19.675	31.082	6.46767	25.6787	1.98925	5.64491e-06	0.000146232	MFSD14B	-	-	-	--	major facilitator superfamily domain containing 14B	-	GO:0016020//membrane;GO:0016021//integral component of membrane	GO:0022857//transmembrane transporter activity	GO:0055085//transmembrane transport
ncbi_100512624	5008	6282	37	24	40	46	336.672	483.296	2.683	2.108	3.776	3.163	274.217	3.01567	-6.5067	5.70428e-06	0.000147588	ATP5PD	Metabolism;Organismal Systems;Human Diseases;Human Diseases;Human Diseases;Metabolism	Global and overview maps;Environmental adaptation;Neurodegenerative disease;Neurodegenerative disease;Neurodegenerative disease;Energy metabolism	K02138;K02138;K02138;K02138;K02138;K02138	--	ATP synthase, H+ transporting, mitochondrial Fo complex subunit D	ko01100//Metabolic pathways;ko04714//Thermogenesis;ko05016//Huntington disease;ko05010//Alzheimer disease;ko05012//Parkinson disease;ko00190//Oxidative phosphorylation	GO:0000274//mitochondrial proton-transporting ATP synthase, stator stalk;GO:0000276//mitochondrial proton-transporting ATP synthase complex, coupling factor F(o);GO:0005739//mitochondrion;GO:0005743//mitochondrial inner membrane;GO:0016020//membrane	GO:0015078//hydrogen ion transmembrane transporter activity	GO:0006811//ion transport;GO:0015986//ATP synthesis coupled proton transport
ncbi_100126281	1670	1761	1631	478	381	580	33.251	40.166	34.746	12.639	10.734	11.712	36.0543	11.695	-1.62428	5.72225e-06	0.000147871	CYP3A29	Metabolism;Human Diseases;Metabolism;Metabolism;Metabolism	Global and overview maps;Cancer: overview;Metabolism of cofactors and vitamins;Lipid metabolism;Lipid metabolism	K07424;K07424;K07424;K07424;K07424	--	cytochrome P450 3A46	ko01100//Metabolic pathways;ko05204//Chemical carcinogenesis - DNA adducts;ko00830//Retinol metabolism;ko00140//Steroid hormone biosynthesis;ko00591//Linoleic acid metabolism	-	-	-
MSTRG.15566	109	97	44	2	12	3	1.807	1.841	0.78	0.044	0.281	0.05	1.476	0.125	-3.56169	5.81953e-06	0.0001502	--	-	-	-	--	-	-	-	-	-
[truncated: 3,175 more rows]

## Sheet: F_vivo-vs-F_vitro.filter.annot
id	F_vivo-2_count	F_vivo-1_count	F_vivo-3_count	F_vitro-1_count	F_vitro-3_count	F_vitro-2_count	F_vivo-2_fpkm	F_vivo-1_fpkm	F_vivo-3_fpkm	F_vitro-1_fpkm	F_vitro-3_fpkm	F_vitro-2_fpkm	F_vivo_mean	F_vitro_mean	log2(fc)	PValue	FDR	Symbol	KEGG_A_class	KEGG_B_class	K_ID	TF_family	Description	Pathway	GO Component	GO Function	GO Process
[truncated: 5,880 more rows]

[truncated: 2 more sheets: A_vivo-vs-A_vitro.filter.annot, F_vitro-vs-A_vitro.filter.annot]
