# Supplementary material for: In Vivo-Matured Oocyte Resists Post-Ovulatory Aging through the Hub Genes DDX18 and DNAJC7 in Pigs
Source: Antioxidants (Basel). 2024 Jul 19;13(7):867. doi: 10.3390/antiox13070867 (PMC11274268; doi:10.3390/antiox13070867)
Supplement: Supplementary file 1 [file antioxidants-13-00867-s001.zip › Table S6.xls]

Module	F_vitro	F_vivo	A_vitro	A_vivo	F_vitro.pvalue	F_vivo.pvalue	A_vitro.pvalue	A_vivo.pvalue
MM.salmon	-0.190696137860443	0.727178400184677	-0.289326384896853	-0.247155877427381	0.552731191325342	0.00736646680069167	0.361703490471995	0.438659119238393
MM.darkturquoise	0.237459163267654	0.830966672716365	-0.506916818447699	-0.561509017536321	0.457391996735141	0.000812215309739469	0.0925676693853437	0.0574630275603474
MM.brown	-0.252010402126018	0.758819052061748	-0.16587321726796	-0.34093543266777	0.429422435565463	0.00421626431832184	0.606405436441943	0.278145543178858
MM.tan	-0.431161215333729	0.983430838575077	-0.254401079472672	-0.297868543768675	0.16169248749889	9.5658168039568e-09	0.424908925498143	0.347045689112292
MM.green	-0.338540189606974	-0.666860374338834	0.350931442223825	0.654469121721983	0.281754610127607	0.0178547547946367	0.263371262763757	0.0209308757635715
MM.lightyellow	-0.0109894155558589	-0.305928064066205	-0.0368928819217941	0.353810361543858	0.972960089431022	0.333512857623116	0.909373487490276	0.259202390785828
MM.paleturquoise	0.127628436031301	-0.778993522822832	0.0499538721981727	0.601411214593358	0.692636692508561	0.00282637688967215	0.877474747246408	0.0385832999463256
MM.purple	-0.531279653230814	0.417879273406868	-0.188831691887129	0.302232071711076	0.0754856208019618	0.176455221760729	0.556693419469459	0.339682854317944
MM.darkgrey	-0.542132135453917	0.178330233634479	-0.17335632084795	0.537158222667389	0.0686235691852024	0.579224473397159	0.590019724437321	0.0717128651824217
MM.red	-0.438034987257599	-0.340706214907966	0.0392270246497795	0.739514177515785	0.15437016069539	0.27848977082588	0.903662529322521	0.00598008151732284
MM.lightsteelblue1	0.459012707425513	0.295501133271416	-0.0535438019543057	-0.700970038742624	0.133346460174895	0.351075748341024	0.868734446182758	0.0110966852178764
MM.orangered4	0.144045873475613	0.178651353418526	0.403536442564876	-0.726233669459015	0.655137896010231	0.578530213386366	0.193313537788429	0.00748176007776614
MM.black	0.843678812188036	-0.672216196417348	0.129067125959527	-0.300529741730215	0.000561955865482874	0.0166334444701323	0.689323761510995	0.342545210486035
MM.darkgreen	0.940649164935477	-0.0842389252065751	-0.291574315906267	-0.564835923822635	5.24726605808838e-06	0.794642237699592	0.357815013204515	0.0556830565151221
MM.skyblue3	0.729380219994915	-0.0769880726651736	0.121350824434836	-0.773742971764577	0.00710293225708033	0.812026503052374	0.707149678473985	0.00314822632459111
MM.mediumpurple3	-0.182639700555555	-0.411767490124683	0.82383408088614	-0.229426890205901	0.569934992203773	0.183522088747363	0.000986044541025717	0.473189436832519
MM.skyblue	-0.294729522271703	0.0562980494790111	0.672517412678163	-0.434085939885472	0.352394627467115	0.862037841099676	0.0165666321064969	0.158550534734204
MM.darkmagenta	0.200284876252716	-0.500454126780689	0.723437188205882	-0.423267937677909	0.532540056254326	0.0975014338044918	0.00783097007862214	0.170367830007135
MM.pink	0.231020556698083	-0.826868001320594	0.377037256100005	0.218810188522506	0.470035214889551	0.000908918014430668	0.226985032873792	0.494448977184957
MM.grey60	0.420359618402214	-0.616065130975066	0.606498279720749	-0.410792767147898	0.173636604328933	0.0329210281420867	0.0365447094496423	0.184665150019476
MM.sienna3	0.410240615551144	-0.88297258319551	0.397775959121672	0.0749560085226934	0.185314618227492	0.000141593529889826	0.200353828924233	0.8169128219904
MM.grey	-0.0768437273983034	-0.240053777433288	-0.102379489118355	0.419276993949946	0.81237339591708	0.452342932322104	0.751538524169612	0.174863381389137
